# Supplementary material for: Impact of acute stress on the canine gut microbiota
Source: Sci Rep. 2024 Aug 14;14:18897. doi: 10.1038/s41598-024-66652-3 (PMC11324789; doi:10.1038/s41598-024-66652-3)
Supplement: Supplementary file 2 — Supplementary Information 2. [file 41598_2024_66652_MOESM2_ESM.zip]

Archive with 3 entries (3 files):
- 41598_2024_66652_MOESM2_ESM/SupplTable1_permanovaF.csv
- 41598_2024_66652_MOESM2_ESM/SupplTable2_differential_abundance_car.csv
- 41598_2024_66652_MOESM2_ESM/SupplTable3_differential_abundance_sep.csv
