# Supplementary material for: Impact of acute stress on the canine gut microbiota
Source: Sci Rep. 2024 Aug 14;14:18897. doi: 10.1038/s41598-024-66652-3 (PMC11324789; doi:10.1038/s41598-024-66652-3)
Supplement: Supplementary file 2 — Supplementary Information 2. [file 41598_2024_66652_MOESM2_ESM.zip › 41598_2024_66652_MOESM2_ESM/SupplTable1_permanovaF.csv]

Week	Comparison	R2	p-value	Adjusted p-value
8	Post 1 vs Pre	0.016114766	0.356	1
8	Post 2 vs Pre	0.016560081	0.365	1
16	Post 1 vs Pre	0.014933214	0.537	1
16	Post 2 vs Pre	0.035656584	0.059	0.354
24	Post 1 vs Pre	0.009541174	0.766	1
24	Post 2 vs Pre	0.022018223	0.62109375	1
