# Supplementary material for: Impact of acute stress on the canine gut microbiota
Source: Sci Rep. 2024 Aug 14;14:18897. doi: 10.1038/s41598-024-66652-3 (PMC11324789; doi:10.1038/s41598-024-66652-3)
Supplement: Supplementary file 2 — Supplementary Information 2. [file 41598_2024_66652_MOESM2_ESM.zip › 41598_2024_66652_MOESM2_ESM/SupplTable2_differential_abundance_car.csv]

	TimeWeekWeek 8 Post 1.baseMean	TimeWeekWeek 8 Post 1.log2FoldChange	TimeWeekWeek 8 Post 1.lfcSE	TimeWeekWeek 8 Post 1.stat	TimeWeekWeek 8 Post 1.pvalue	TimeWeekWeek 8 Post 1.padj	TimeWeekWeek 8 Post 1.reject	TimeWeekWeek 8 Post 1.df	TimeWeekWeek 8 Post 2.baseMean	TimeWeekWeek 8 Post 2.log2FoldChange	TimeWeekWeek 8 Post 2.lfcSE	TimeWeekWeek 8 Post 2.stat	TimeWeekWeek 8 Post 2.pvalue	TimeWeekWeek 8 Post 2.padj	TimeWeekWeek 8 Post 2.reject	TimeWeekWeek 8 Post 2.df	TimeWeekWeek 16 Pre.baseMean	TimeWeekWeek 16 Pre.log2FoldChange	TimeWeekWeek 16 Pre.lfcSE	TimeWeekWeek 16 Pre.stat	TimeWeekWeek 16 Pre.pvalue	TimeWeekWeek 16 Pre.padj	TimeWeekWeek 16 Pre.reject	TimeWeekWeek 16 Pre.df	TimeWeekWeek 16 Post 1.baseMean	TimeWeekWeek 16 Post 1.log2FoldChange	TimeWeekWeek 16 Post 1.lfcSE	TimeWeekWeek 16 Post 1.stat	TimeWeekWeek 16 Post 1.pvalue	TimeWeekWeek 16 Post 1.padj	TimeWeekWeek 16 Post 1.reject	TimeWeekWeek 16 Post 1.df	TimeWeekWeek 16 Post 2.baseMean	TimeWeekWeek 16 Post 2.log2FoldChange	TimeWeekWeek 16 Post 2.lfcSE	TimeWeekWeek 16 Post 2.stat	TimeWeekWeek 16 Post 2.pvalue	TimeWeekWeek 16 Post 2.padj	TimeWeekWeek 16 Post 2.reject	TimeWeekWeek 16 Post 2.df	TimeWeekWeek 24 Pre.baseMean	TimeWeekWeek 24 Pre.log2FoldChange	TimeWeekWeek 24 Pre.lfcSE	TimeWeekWeek 24 Pre.stat	TimeWeekWeek 24 Pre.pvalue	TimeWeekWeek 24 Pre.padj	TimeWeekWeek 24 Pre.reject	TimeWeekWeek 24 Pre.df	TimeWeekWeek 24 Post 1.baseMean
Bacteria;Bacteroidota;Bacteroidia;Bacteroidales;Bacteroidaceae;Prevotella;Prevotella_copri	53928.5839592847	0.899936172951838	0.597771465946632	1.5054853304627	0.138014925531338	0.998613513245656	FALSE	54.1103735406493	53928.5839592847	1.66034788061878	0.619275931974894	2.68111159321802	0.00970324271329254	0.52879956786995	FALSE	54.1862531955997	53928.5839592847	0.776122918730249	0.590763203346941	1.31376313611471	0.194491062477029	0.846369004029703	FALSE	53.893869154462	53928.5839592847	0.931566474724429	0.713234777188302	1.30611476686096	0.197034995870914	0.772499612040932	FALSE	54.1468454773565	53928.5839592847	0.114119411078362	0.670893722040231	0.170100579762943	0.865565477560781	0.984303238584186	FALSE	54.106835256735	53928.5839592847	1.02654060878029	0.579310713449626	1.77200349475247	0.0820343259423744	0.680172808554149	FALSE	54.0141231892404	53928.5839592847
Bacteria;Bacteroidota;Bacteroidia;Bacteroidales;Bacteroidaceae;Phocaeicola;Phocaeicola_sp900546645	89743.4159084036	1.00512077201468	0.537554709399909	1.8698018163337	0.066926804231864	0.998613513245656	FALSE	54.0989536907905	89743.4159084036	0.611457700463813	0.556589305700366	1.0985796784119	0.276799845764992	0.822805324109999	FALSE	54.2880127391309	89743.4159084036	0.646691035555151	0.532067291550592	1.21543091602289	0.22953140345558	0.846369004029703	FALSE	53.5688091896147	89743.4159084036	1.08517582347372	0.641173949846634	1.69248270883946	0.096291550687981	0.772499612040932	FALSE	54.2387652773073	89743.4159084036	0.0696609398969302	0.603295147774389	0.115467429423087	0.908501954879424	0.984303238584186	FALSE	54.126195182049	89743.4159084036	0.0855926542753979	0.521313313145405	0.164186588213074	0.870198885362582	0.98566216788642	FALSE	53.858452774633	89743.4159084036
Bacteria;Firmicutes;Bacilli;Erysipelotrichales;Erysipelotrichaceae;Allobaculum;NA	342.721127360321	-0.0653118236063437	1.92862827994868	-0.0338643917469061	0.973109880167516	0.998613513245656	FALSE	54.1195040146626	342.721127360321	-2.7172867341013	1.99833619357687	-1.35977456788067	0.179535262928977	0.822805324109999	FALSE	54.1608964215944	342.721127360321	-2.34788709592362	1.90512931229445	-1.23240300843198	0.22313747961871	0.846369004029703	FALSE	54.0009620732007	342.721127360321	-3.54375512766415	2.30132157401917	-1.53987828892384	0.12941528592562	0.772499612040932	FALSE	54.1363017800918	342.721127360321	-2.90969056598777	2.16452093751562	-1.34426538249495	0.184470973051961	0.810716953347394	FALSE	54.1152705299302	342.721127360321	-0.875028070181194	1.86868078240053	-0.46825978969887	0.641481125676759	0.956521694220388	FALSE	54.0671249894705	342.721127360321
Bacteria;Firmicutes_A;Clostridia;Oscillospirales;Ruminococcaceae;Faecalibacterium;Faecalibacterium_sp900540455	45047.3005737362	0.569060835035512	0.44053880303552	1.29173827847721	0.201930575455206	0.998613513245656	FALSE	54.1851855042524	45047.3005737362	1.04690858188669	0.456436253253822	2.29365782061249	0.0257103540834	0.822805324109999	FALSE	54.237944973508	45047.3005737362	0.864092496651086	0.435239978755903	1.98532427816264	0.0521935758820373	0.846369004029703	FALSE	54.0342639866972	45047.3005737362	0.33368621112621	0.525657521657504	0.634797748302032	0.528230642792373	0.856097983960757	FALSE	54.2079256474803	45047.3005737362	0.846782484235482	0.494424134042315	1.7126641398193	0.0924923896548982	0.809989337318725	FALSE	54.1807790969924	45047.3005737362	0.651717979098072	0.426875440072591	1.52671697155321	0.132655142040433	0.688902007859684	FALSE	54.1183619259309	45047.3005737362
Bacteria;Firmicutes_A;Clostridia;Lachnospirales;Lachnospiraceae;Blautia_A;NA	80191.1709747288	0.0903031886571662	0.384831024827954	0.234656726799867	0.815359531766973	0.998613513245656	FALSE	54.1928332326886	80191.1709747288	0.363838358948202	0.398685588346662	0.912594710175076	0.365492641627595	0.847168374633498	FALSE	54.2626347091712	80191.1709747288	-0.115471263616281	0.380290796153942	-0.3036393853969	0.762569652234343	0.997763132373745	FALSE	53.9935344134372	80191.1709747288	0.0263223990342477	0.459169289384078	0.0573261314352187	0.954496128056295	0.991499970187164	FALSE	54.2255355354925	80191.1709747288	0.375465424556266	0.43190480963589	0.869324481180924	0.388503986537222	0.950879168729281	FALSE	54.188948559354	80191.1709747288	-0.215389208958243	0.372934003971038	-0.577553150597042	0.565961721023039	0.904505033598464	FALSE	54.1043205537708	80191.1709747288
Bacteria;Firmicutes;Bacilli;Erysipelotrichales;Erysipelotrichaceae;Ileibacterium;NA	252.991334704127	0.0660605804954489	1.90238470483951	0.0347251427786379	0.97242666714163	0.998613513245656	FALSE	54.1226549008793	252.991334704127	-2.13681714842843	1.97114120925142	-1.08405077140056	0.283144206869233	0.822805324109999	FALSE	54.1643424572708	252.991334704127	-2.22331442766925	1.87921330699852	-1.183109133694	0.241948257037349	0.846369004029703	FALSE	54.0032711476005	252.991334704127	-2.85339168298377	2.27000527955681	-1.25699781788211	0.21415041778624	0.772499612040932	FALSE	54.1395999340912	252.991334704127	-3.41841744577904	2.13506779838515	-1.60108144966851	0.11518078394863	0.809989337318725	FALSE	54.1184117041334	252.991334704127	-0.550152834407693	1.84325632395296	-0.298467894702708	0.766490115621855	0.969425636328818	FALSE	54.0699010688732	252.991334704127
Bacteria;Firmicutes_A;Clostridia;Lachnospirales;Lachnospiraceae;Blautia_A;Blautia_A_sp900541345	50689.2516677742	0.0282830622194065	0.42993178210619	0.0657849998454424	0.947790954335226	0.998613513245656	FALSE	54.2224062443674	50689.2516677742	0.304051668265387	0.445405328824579	0.682640391994808	0.49773649587164	0.919002345029504	FALSE	54.2942135480007	50689.2516677742	-0.325010631896631	0.424872258212621	-0.764960822021907	0.447624114871077	0.860272704491728	FALSE	54.01742899575	50689.2516677742	-0.0175607558972845	0.512979654718617	-0.034232850632092	0.972817103044181	0.991499970187164	FALSE	54.2563991723469	50689.2516677742	0.0829625384649595	0.482522713480568	0.171934991135501	0.86412878840849	0.984303238584186	FALSE	54.2186703923827	50689.2516677742	0.259909167690065	0.416646060761912	0.623812852603897	0.535370550332447	0.867498576927576	FALSE	54.131336374268	50689.2516677742
Bacteria;Firmicutes_A;Clostridia;Lachnospirales;Lachnospiraceae;Blautia;Blautia_sp900556555	55305.4420421633	-0.0267269131374617	0.385470773472311	-0.069335770638864	0.944977719247605	0.998613513245656	FALSE	54.1606386356809	55305.4420421633	0.148465477743222	0.399375825016756	0.371743777272931	0.711532602209251	0.946612252504078	FALSE	54.2162508887931	55305.4420421633	0.024558501857516	0.38084843090965	0.0644836629597198	0.948823231832205	0.997763132373745	FALSE	54.0016038945952	55305.4420421633	-0.599583605174483	0.4599469267853	-1.30359302401506	0.197884006504152	0.772499612040932	FALSE	54.1849385757723	55305.4420421633	0.159181731536905	0.432620812018438	0.367947466036657	0.714346648015309	0.977281015109733	FALSE	54.1562396538451	55305.4420421633	-0.502821126436178	0.373521492902747	-1.34616383793234	0.183864490920483	0.689535632474074	FALSE	54.0901883046313	55305.4420421633
Bacteria;NA;NA;NA;NA;NA;NA	73311.0891712266	0.006301438605643	0.272253686056533	0.0231454666304665	0.981619079532029	0.998613513245656	FALSE	54.3038952166287	73311.0891712266	0.0747745675375314	0.281995110572155	0.265162638408224	0.79188608249346	0.946612252504078	FALSE	54.4167319162676	73311.0891712266	-0.00870211685620415	0.269204294455547	-0.0323253270301789	0.974331834103176	0.997763132373745	FALSE	53.983511424456	73311.0891712266	-0.010720165881984	0.324809377704039	-0.0330044839153383	0.973791883143123	0.991499970187164	FALSE	54.3679814107567	73311.0891712266	-0.0640137272944552	0.305557876762588	-0.209497879657648	0.834843527569783	0.984303238584186	FALSE	54.3059259795186	73311.0891712266	-0.0913226779960807	0.263908239453182	-0.346039510495395	0.730653671339107	0.969233533172884	FALSE	54.1604790401965	73311.0891712266
Bacteria;Bacteroidota;Bacteroidia;Bacteroidales;Bacteroidaceae;Prevotellamassilia;Prevotellamassilia_sp000437675	38288.0949462002	1.34495293793029	0.413074137717417	3.25596016580048	0.00194900789491547	0.682152763220414	FALSE	54.3215777485572	38288.0949462002	0.57939819286603	0.42758956180635	1.35503352892518	0.180991019282493	0.822805324109999	FALSE	54.5586130089282	38288.0949462002	0.491217802822738	0.409151157516407	1.20057781531032	0.235187837810663	0.846369004029703	FALSE	53.664021026378	38288.0949462002	0.921812303141592	0.492595493074552	1.87133726577169	0.0666672558015461	0.772499612040932	FALSE	54.527075865999	38288.0949462002	-0.179113823459256	0.463568250302354	-0.386380696569345	0.700722521952065	0.977281015109733	FALSE	54.3777304645449	38288.0949462002	0.615148413253255	0.400725456795699	1.53508693501066	0.130599116366917	0.688902007859684	FALSE	54.0204641081406	38288.0949462002
Bacteria;Bacteroidota;Bacteroidia;Bacteroidales;Bacteroidaceae;Bacteroides;NA	31590.2252684162	0.903739004811652	0.536008670220258	1.68605295962897	0.0977681265901838	0.998613513245656	FALSE	52.0826053708913	31590.2252684162	0.336811452655831	0.553935034681945	0.608034212620654	0.545773586951918	0.929560400846644	FALSE	52.7567151533494	31590.2252684162	0.566857037655428	0.533171360060904	1.06317983319786	0.292764641704519	0.848696794696546	FALSE	50.4343487139037	31590.2252684162	1.07210035887971	0.637861741585202	1.68077231942982	0.0986691715529878	0.772499612040932	FALSE	53.2087270095326	31590.2252684162	-0.345005963786248	0.601014934313291	-0.574038919981991	0.568387233594272	0.951312863299045	FALSE	52.6205137381097	31590.2252684162	0.573320304714987	0.521030974300221	1.10035743169587	0.276314976169278	0.788006397319389	FALSE	51.2810412926274	31590.2252684162
Bacteria;Firmicutes;Bacilli;Erysipelotrichales;Erysipelotrichaceae;Ileibacterium;[Ileibacterium_Strawberry_p1_metabat2_low_PE.004.contigs]	196.810465716814	0.0668561672515315	1.82856606045125	0.0365620738006222	0.970968705913281	0.998613513245656	FALSE	54.1227243306853	196.810465716814	-2.05843923955355	1.89465517965186	-1.08644531293118	0.282093504075517	0.822805324109999	FALSE	54.1643459937552	196.810465716814	-2.14302116017708	1.80629218491719	-1.18641999233104	0.240649888189955	0.846369004029703	FALSE	54.003528519276	196.810465716814	-2.72856781852658	2.18192204987486	-1.25053405032644	0.216482407680775	0.772499612040932	FALSE	54.1396367170529	196.810465716814	-3.33218207878995	2.05222023683842	-1.62369614087979	0.110251850174543	0.809989337318725	FALSE	54.1184834757104	196.810465716814	-0.544883631601358	1.77173135569703	-0.307543031198988	0.759611581940765	0.969425636328818	FALSE	54.0700541559566	196.810465716814
Bacteria;Bacteroidota;Bacteroidia;Bacteroidales;Bacteroidaceae;NA;NA	32998.0753320074	0.716879411893716	0.422489333951493	1.6967988403135	0.0954776913653035	0.998613513245656	FALSE	54.138461047988	32998.0753320074	0.649020277962217	0.437375457172515	1.48389734110349	0.143611528532889	0.822805324109999	FALSE	54.3612586365863	32998.0753320074	0.39452292111236	0.418372275553005	0.942994897524886	0.349921134598627	0.860272704491728	FALSE	53.5180574769146	32998.0753320074	0.751023243670586	0.503861968185876	1.49053369988332	0.141868141393112	0.772499612040932	FALSE	54.3216342134299	32998.0753320074	-0.157520531566194	0.474143863814375	-0.332220964116204	0.741004220679306	0.977281015109733	FALSE	54.1839902786858	32998.0753320074	0.311041737955619	0.409812098925298	0.758986225080476	0.451170019853686	0.839371979998492	FALSE	53.855265916626	32998.0753320074
Bacteria;Firmicutes_A;Clostridia;Peptostreptococcales;Peptostreptococcaceae;Peptacetobacter;NA	25382.7465175827	-0.414424778650533	0.551226082782566	-0.751823601231883	0.45540582381231	0.998613513245656	FALSE	54.2639931052084	25382.7465175827	0.507458382497371	0.571037289076695	0.888660674538219	0.378102062939489	0.858613132561653	FALSE	54.3455806722284	25382.7465175827	-0.343545515264628	0.54481449959346	-0.630573370424211	0.530977688062817	0.883072319996507	FALSE	54.0313713444265	25382.7465175827	-0.376139319136751	0.657688284752843	-0.571911234937235	0.569742053617876	0.880813068108196	FALSE	54.3044538481169	25382.7465175827	0.300600616217546	0.618655520000925	0.485893371188373	0.62899923947859	0.961352549421426	FALSE	54.2611119459069	25382.7465175827	0.258662568501798	0.53422505133732	0.484182776255608	0.63020836051023	0.956521694220388	FALSE	54.1604547556406	25382.7465175827
Bacteria;Proteobacteria;Gammaproteobacteria;Burkholderiales;Burkholderiaceae;Parasutterella;Parasutterella_sp000980495	169.895020464522	-0.0947088490048956	1.81890390914726	-0.0520691876731943	0.958665258033441	0.998613513245656	FALSE	54.1266506884907	169.895020464522	-1.92804295006069	1.88463277239788	-1.0230337593077	0.310839015994862	0.822805324109999	FALSE	54.1694944560051	169.895020464522	-2.16861152432439	1.79677780133707	-1.20694474448127	0.232713617860387	0.846369004029703	FALSE	54.0039697582275	169.895020464522	-3.09471267511505	2.17038758243841	-1.42588019769177	0.159643202177717	0.772499612040932	FALSE	54.1441734931184	169.895020464522	-2.68971601485779	2.04137750172703	-1.31759853950691	0.193188566604808	0.810716953347394	FALSE	54.1223701009139	169.895020464522	-0.540842573382899	1.76238256715599	-0.306881481615921	0.760112301686218	0.969425636328818	FALSE	54.0724286826181	169.895020464522
Bacteria;Bacteroidota;Bacteroidia;Bacteroidales;Muribaculaceae;Amulumruptor;Amulumruptor_sp900539915	189.358472920174	-0.384147115012058	1.84613650985468	-0.20808164128789	0.835946012659017	0.998613513245656	FALSE	54.1411177892895	189.358472920174	-2.5937620980481	1.91281761629326	-1.35599028153788	0.180726315307849	0.822805324109999	FALSE	54.1874133570509	189.358472920174	-2.43649754545391	1.82376584999697	-1.33597059373491	0.187161155428808	0.846369004029703	FALSE	54.0085984431554	189.358472920174	-2.8458577274717	2.20286745744248	-1.29188786091367	0.201881629012398	0.772499612040932	FALSE	54.1604024140429	189.358472920174	-3.28465535637025	2.07194432080539	-1.58530097714859	0.118722598948555	0.809989337318725	FALSE	54.1367530077197	189.358472920174	-1.24717078970053	1.78880657450942	-0.697208299361585	0.488658817071808	0.841083072882331	FALSE	54.0825111566142	189.358472920174
Bacteria;Bacteroidota;Bacteroidia;Bacteroidales;Muribaculaceae;Muribaculum;Muribaculum_sp002492595	198.842350267963	-0.399928627078826	1.88684045304182	-0.211956780147517	0.832936416908938	0.998613513245656	FALSE	54.1587243895295	198.842350267963	-2.89220367769279	1.9549584138008	-1.47941954021918	0.144816445945845	0.822805324109999	FALSE	54.2085295200601	198.842350267963	-2.98218510110893	1.86406730495864	-1.59982694464731	0.115470327428686	0.846369004029703	FALSE	54.0162100268631	198.842350267963	-2.92356437519458	2.25142052990393	-1.29854211435095	0.199601120944601	0.772499612040932	FALSE	54.1798575078267	198.842350267963	-5.49179179597447	2.11763021270694	-2.59336675639624	0.0121978751068672	0.643395207642193	FALSE	54.1543164712807	198.842350267963	-1.66136392670343	1.82828591414965	-0.908700282513609	0.367539108122725	0.830038070738727	FALSE	54.0956575246191	198.842350267963
Bacteria;Firmicutes_A;Clostridia;Lachnospirales;Lachnospiraceae;Blautia;Blautia_hansenii	22943.3254645815	-0.272100703903699	0.505857464397588	-0.53789994821513	0.592848756761126	0.998613513245656	FALSE	54.1841808890017	22943.3254645815	-0.212199387844402	0.524101147096918	-0.404882509835761	0.687156239329999	0.946612252504078	FALSE	54.2412935008102	22943.3254645815	-0.628444379722146	0.499802569322242	-1.25738525228942	0.21402303483242	0.846369004029703	FALSE	54.0208820931882	22943.3254645815	-0.516974695059649	0.603591271875001	-0.856497963354763	0.395492791475384	0.823943315573717	FALSE	54.2093391038542	22943.3254645815	0.017622232388289	0.567733312202616	0.0310396307729779	0.975351996187191	0.990485319998037	FALSE	54.1798139298264	22943.3254645815	-0.165187578460967	0.490181104102925	-0.336992954396468	0.737425810763716	0.969233533172884	FALSE	54.111821028237	22943.3254645815
Bacteria;Bacteroidota;Bacteroidia;Bacteroidales;Bacteroidaceae;Bacteroides;Bacteroides_sp900766005	24780.1797802196	0.488901173138224	0.57727500195079	0.8469120808732	0.400771085021489	0.998613513245656	FALSE	54.15870722089	24780.1797802196	0.238523809334161	0.597695712428106	0.399072311168455	0.691403580598685	0.946612252504078	FALSE	54.3536370890748	24780.1797802196	0.404319159981112	0.571436123145346	0.707549179347685	0.482289808358391	0.860272704491728	FALSE	53.6127893380473	24780.1797802196	0.772039932786941	0.688533209323659	1.12128205630824	0.267101647117726	0.772499612040932	FALSE	54.3060895481241	24780.1797802196	-0.316492652494091	0.647869740741082	-0.488512786740221	0.627157830466563	0.961352549421426	FALSE	54.1891544150466	24780.1797802196	0.00577611846566814	0.559857632293889	0.0103171201614271	0.991806360220997	0.999748814568764	FALSE	53.9107490080404	24780.1797802196
Bacteria;Firmicutes_A;Clostridia;Lachnospirales;Lachnospiraceae;Faecalimonas;Faecalimonas_umbilicata	25191.126869413	-0.439014955273009	0.629210379794613	-0.697723638024397	0.488326854345123	0.998613513245656	FALSE	54.3037183970914	25191.126869413	-0.621634985868523	0.651733396290763	-0.95381790990988	0.34439398590179	0.844173532611815	FALSE	54.4136005900336	25191.126869413	-0.232690942487697	0.622137456159011	-0.374018539125257	0.709855347449398	0.974430731437702	FALSE	53.991592634186	25191.126869413	-0.40473302673864	0.750678912908841	-0.539155982376434	0.591980481370746	0.88544089093915	FALSE	54.3653773198874	25191.126869413	-0.22315252623908	0.706180450608063	-0.315999297413193	0.753214405230805	0.977281015109733	FALSE	54.3051424823212	25191.126869413	-0.157080868859312	0.609911888064629	-0.257546822636563	0.79773264573039	0.96983656643719	FALSE	54.1640737471189	25191.126869413
Bacteria;Firmicutes_A;Clostridia;Peptostreptococcales;Peptostreptococcaceae;Peptacetobacter;Peptacetobacter_sp900550335	20618.2207656691	-0.50468609220728	0.528159608803078	-0.955556017149827	0.343530726439343	0.998613513245656	FALSE	54.3105294133593	20618.2207656691	0.409773980961945	0.54707766484497	0.749023415309902	0.457068815050885	0.903808391343557	FALSE	54.4157763154053	20618.2207656691	-0.0191540598939404	0.522189645424672	-0.0366802751869263	0.970875171090912	0.997763132373745	FALSE	54.0113782785022	20618.2207656691	-0.192335408524179	0.630128195005905	-0.305232189336293	0.761354847034585	0.922056043121469	FALSE	54.3684820453202	20618.2207656691	0.304124843688262	0.592768457148993	0.51305841264057	0.609991159009487	0.951312863299045	FALSE	54.3110764873854	20618.2207656691	0.415882974520462	0.511945961996559	0.812357173203481	0.420142035268724	0.835509729227577	FALSE	54.176800671235	20618.2207656691
Bacteria;Bacteroidota;Bacteroidia;Bacteroidales;Bacteroidaceae;Prevotellamassilia;NA	2418.34108674787	0.671961717485565	0.700682529417535	0.959010235411685	0.341826597263694	0.998613513245656	FALSE	54.0168177428048	2418.34108674787	2.00095665284625	0.726108695146568	2.75572605895092	0.00796701292129892	0.52879956786995	FALSE	54.0288505847732	2418.34108674787	0.470969753752474	0.691869961122067	0.680720048878348	0.498958168605202	0.860272704491728	FALSE	53.9822667445263	2418.34108674787	0.580386583453149	0.836127783516711	0.694136225221548	0.490571193595204	0.856097983960757	FALSE	54.0209499671228	2418.34108674787	-0.426932809079729	0.786370069050149	-0.542915894033731	0.589421108043515	0.951312863299045	FALSE	54.015026784702	2418.34108674787	0.486502509587772	0.67878416361877	0.716726369976141	0.476631462442132	0.840390579004748	FALSE	54.0016299717442	2418.34108674787
Bacteria;Bacteroidota;Bacteroidia;Bacteroidales;Bacteroidaceae;Phocaeicola;NA	21827.7455247479	0.430514583186791	0.542724311128156	0.793247279252858	0.431101588319746	0.998613513245656	FALSE	54.0611717665658	21827.7455247479	0.245844294182202	0.561992007862882	0.437451584262003	0.663521061449455	0.946612252504078	FALSE	54.2325571411925	21827.7455247479	-0.0495015142741827	0.537051029188147	-0.0921728319728081	0.926904497957745	0.997763132373745	FALSE	53.5789814585105	21827.7455247479	0.281891209473112	0.647381405727396	0.435432971937739	0.664977972865582	0.903944660509308	FALSE	54.1805257399932	21827.7455247479	-0.591950058900038	0.609103911597284	-0.971837559453096	0.335458156620367	0.931828212834353	FALSE	54.0804580651368	21827.7455247479	-0.745299784171336	0.526267440108463	-1.41619968740177	0.162476420178217	0.688902007859684	FALSE	53.8431383291619	21827.7455247479
Bacteria;Actinobacteriota;Coriobacteriia;Coriobacteriales;Coriobacteriaceae;Collinsella;Collinsella_intestinalis	22274.1069865906	-0.478978532248037	0.414631474763631	-1.15519096209734	0.253070507902701	0.998613513245656	FALSE	54.2990092165373	22274.1069865906	0.0880174777159209	0.429519088355312	0.204920992109925	0.838398858047519	0.947021778677939	FALSE	54.3871893473914	22274.1069865906	-0.188993513868425	0.409847519894171	-0.461131285891948	0.646554802643847	0.933699968587735	FALSE	54.0478000884596	22274.1069865906	-0.480871854904147	0.494703873633722	-0.972039801047087	0.335337559507018	0.772499612040932	FALSE	54.3441081764232	22274.1069865906	-0.244084670236573	0.465352260403653	-0.524515922679414	0.602054694470323	0.951312863299045	FALSE	54.296909717917	22274.1069865906	0.2714464548778	0.401860312537828	0.675474652282932	0.502246749235449	0.841083072882331	FALSE	54.1870600602568	22274.1069865906
Bacteria;Firmicutes;Bacilli;Erysipelotrichales;Erysipelotrichaceae;Allobaculum;Allobaculum_stercoricanis	5732.80319291109	-0.0457996749222901	1.05738431152402	-0.0433141237515417	0.965610140191086	0.998613513245656	FALSE	54.2591111618576	5732.80319291109	1.17069107532352	1.09547218415142	1.06866344235876	0.28994711258072	0.822805324109999	FALSE	54.3246378512703	5732.80319291109	0.400383186993999	1.04485433036227	0.383195221916894	0.703077442853196	0.972636778650666	FALSE	54.0719293389566	5732.80319291109	0.367736555052301	1.26165131760704	0.29147241390734	0.771800844342783	0.928282802474138	FALSE	54.2892530534056	5732.80319291109	0.378944074084107	1.18672571610042	0.319319004335154	0.750710890178907	0.977281015109733	FALSE	54.2550500484904	5732.80319291109	1.26825937873726	1.02467138350269	1.23772303897265	0.221156201042368	0.751501654027466	FALSE	54.1760383386629	5732.80319291109
Bacteria;Bacteroidota;Bacteroidia;Bacteroidales;Bacteroidaceae;Phocaeicola;Phocaeicola_coprocola	13117.5413739198	0.412437539665228	0.459237294063125	0.898092434994045	0.373112606493744	0.998613513245656	FALSE	54.1456249839555	13117.5413739198	0.279185659133897	0.475772361582363	0.586805122948626	0.559770298939087	0.929837312821554	FALSE	54.21496809491	13117.5413739198	0.520651922909359	0.453814464860786	1.14727925886866	0.256328898363282	0.846369004029703	FALSE	53.9476227268317	13117.5413739198	1.05110216127312	0.547949649526395	1.9182458866095	0.0603561440327376	0.772499612040932	FALSE	54.1779947071716	13117.5413739198	0.353101047120977	0.515412589364851	0.685084249797056	0.496213463565697	0.951312863299045	FALSE	54.1416784328571	13117.5413739198	0.366404108395287	0.445037934385341	0.823309835152235	0.413949256595573	0.831364015078879	FALSE	54.0576992503718	13117.5413739198
Bacteria;Bacteroidota;Bacteroidia;Bacteroidales;Bacteroidaceae;Paraprevotella;NA	8560.62566395603	-0.665378486510957	1.17740533225257	-0.565122705226738	0.574305538054128	0.998613513245656	FALSE	54.5902329335375	8560.62566395603	0.357623545019931	1.21829381334297	0.293544579397166	0.770212829720328	0.946612252504078	FALSE	54.8975783815654	8560.62566395603	0.816814648109813	1.16748148995272	0.699638199953722	0.487170005682473	0.860272704491728	FALSE	53.7546660617967	8560.62566395603	1.65640927881057	1.40352889971343	1.18017468621328	0.243017548964652	0.772499612040932	FALSE	54.9173869436477	8560.62566395603	0.30612887756849	1.32116945135618	0.231710532857272	0.817627387482651	0.984303238584186	FALSE	54.7067705376897	8560.62566395603	0.37661546426226	1.14277859600798	0.329561181472839	0.743001783464792	0.969233533172884	FALSE	54.2021700975507	8560.62566395603
Bacteria;Firmicutes_B;Peptococcia;Peptococcales;Peptococcaceae;UMGS1590;UMGS1590_sp900553245	12730.3406607142	0.187090885426943	0.422811982464581	0.442491918834432	0.659896751254814	0.998613513245656	FALSE	54.1196071629331	12730.3406607142	0.132007225130028	0.438042895113113	0.301356845648508	0.76429588058881	0.946612252504078	FALSE	54.1855927329818	12730.3406607142	0.0636577926006371	0.417799309916427	0.152364523084949	0.879468032055938	0.997763132373745	FALSE	53.9311197281222	12730.3406607142	0.0836153213725653	0.504491862765377	0.165741665116712	0.868977521564664	0.969256379739347	FALSE	54.1498996239785	12730.3406607142	-0.0188346370108754	0.474531147486381	-0.039691044751527	0.968485512382697	0.990485319998037	FALSE	54.1154729695237	12730.3406607142	0.372123094790322	0.409730167875828	0.908215025316605	0.36779749616112	0.830038070738727	FALSE	54.0359585292601	12730.3406607142
Bacteria;Fusobacteriota;Fusobacteriia;Fusobacteriales;Fusobacteriaceae;Fusobacterium_A;Fusobacterium_A_sp900555845	10079.1662091654	0.570246061405822	0.874402301441835	0.652155261331679	0.517045624047918	0.998613513245656	FALSE	54.4314714536005	10079.1662091654	0.330142731081036	0.905537726228743	0.364581973250268	0.716832364590775	0.946612252504078	FALSE	54.5764585297584	10079.1662091654	-1.42901274236626	0.865014711580683	-1.65200975571266	0.104334108164646	0.846369004029703	FALSE	54.0218923086287	10079.1662091654	0.594172594560283	1.04309061650247	0.56962701529477	0.571270189887316	0.880813068108196	FALSE	54.5253240937582	10079.1662091654	-0.160525426978684	0.981358278062199	-0.163574741831963	0.870671655053841	0.984303238584186	FALSE	54.4425601279397	10079.1662091654	0.734894187547016	0.84777837305186	0.866847056856994	0.389844005444091	0.831364015078879	FALSE	54.2470031836717	10079.1662091654
Bacteria;Firmicutes_A;Clostridia;Peptostreptococcales;Peptostreptococcaceae;Peptacetobacter;Peptacetobacter_hiranonis	13014.9166438656	-0.33534315734854	0.550037772383392	-0.609672960995844	0.544623688849774	0.998613513245656	FALSE	54.2499741241	13014.9166438656	0.308587974508651	0.569826883878801	0.54154688597368	0.590344926483246	0.939312433091714	FALSE	54.3241858819938	13014.9166438656	-0.639787262770455	0.543584161309553	-1.17697922108168	0.244362125012553	0.846369004029703	FALSE	54.0381940650246	13014.9166438656	-0.288093190243995	0.656282035368509	-0.438977717990144	0.662420010106916	0.903944660509308	FALSE	54.2855342978093	13014.9166438656	0.410224050404491	0.617320921720803	0.664523161244848	0.509170617612904	0.951312863299045	FALSE	54.2464315402977	13014.9166438656	-0.00671320697429761	0.533048988269488	-0.0125939775180732	0.989998006685622	0.999748814568764	FALSE	54.1558386122394	13014.9166438656
Bacteria;Bacteroidota;Bacteroidia;Bacteroidales;Bacteroidaceae;Phocaeicola;Phocaeicola_plebeius	10418.3318709967	0.577370344608992	0.525396107128506	1.09892391050353	0.276647057634189	0.998613513245656	FALSE	54.332399750003	10418.3318709967	0.780451826589119	0.5440684368167	1.43447363194873	0.157151478602303	0.822805324109999	FALSE	54.4920724499409	10418.3318709967	0.735082969345785	0.519851121138577	1.41402593830289	0.163106475227843	0.846369004029703	FALSE	53.8824101353767	10418.3318709967	1.16225782621383	0.626727374474025	1.85448709207771	0.0690889813839487	0.772499612040932	FALSE	54.4407984608361	10418.3318709967	0.459324788752324	0.589658600870533	0.778967334783564	0.439377649684004	0.951312863299045	FALSE	54.3483143631418	10418.3318709967	0.914229247768302	0.509441194718386	1.79457267540698	0.078306604317891	0.680172808554149	FALSE	54.1292293550441	10418.3318709967
Bacteria;Firmicutes_A;Clostridia;Lachnospirales;Lachnospiraceae;Eisenbergiella;Eisenbergiella_sp900539715	13537.9052747372	0.371952816288195	0.353596857418866	1.05191210974928	0.297513320660084	0.998613513245656	FALSE	54.1291207947927	13537.9052747372	-0.0274238531358434	0.366375875203924	-0.0748516891855376	0.940608450661594	0.974002833525319	FALSE	54.1712301869285	13537.9052747372	0.0512377306959597	0.349292095496151	0.146690209588566	0.883922741902167	0.997763132373745	FALSE	54.0085340255321	13537.9052747372	-0.420501823940035	0.421926248503064	-0.996623996330916	0.323380194934556	0.772499612040932	FALSE	54.1462777317453	13537.9052747372	-0.209128890103941	0.396845824088933	-0.526977675988031	0.600362420076746	0.951312863299045	FALSE	54.1248647777446	13537.9052747372	0.05908638611652	0.342607563077684	0.172460834155966	0.863719105436753	0.98469604854353	FALSE	54.0758312048569	13537.9052747372
Bacteria;Firmicutes;Bacilli;Erysipelotrichales;Erysipelotrichaceae;NA;NA	10616.9901626988	-0.0264370756304479	0.479897554654408	-0.0550889984206862	0.956269887322099	0.998613513245656	FALSE	54.2653577889928	10616.9901626988	0.10987851135104	0.497161477416423	0.221011716197403	0.82591167369608	0.946612252504078	FALSE	54.3401681734674	10616.9901626988	-1.01140814385516	0.47427151698947	-2.13255088619967	0.0375206876560779	0.846369004029703	FALSE	54.0518852591116	10616.9901626988	-0.310222662650791	0.572592724195991	-0.54178589692419	0.590182306736134	0.88544089093915	FALSE	54.3013232391165	10616.9901626988	-0.855147690259942	0.5386009169371	-1.58772045009312	0.118160236341179	0.809989337318725	FALSE	54.2618744766904	10616.9901626988	-0.555536249964184	0.465077177344899	-1.19450335777754	0.237485226548108	0.759019529995089	FALSE	54.1704582577162	10616.9901626988
Bacteria;Firmicutes_C;Negativicutes;Acidaminococcales;Acidaminococcaceae;Phascolarctobacterium_A;Phascolarctobacterium_A_sp900552855	13559.6672161165	0.769587902919462	0.403971297192151	1.90505589943784	0.0620716824139675	0.998613513245656	FALSE	54.3268901620338	13559.6672161165	0.782063777483438	0.418201138087974	1.8700661147386	0.06684475917466	0.822805324109999	FALSE	54.5475047908091	13559.6672161165	0.202045131154874	0.400044725560792	0.505056355565349	0.615585339299111	0.909092273226536	FALSE	53.7126074467387	13559.6672161165	0.632494708707797	0.48177368734653	1.31284610455045	0.194735329203474	0.772499612040932	FALSE	54.5092579335721	13559.6672161165	0.0580718498257208	0.45336091978563	0.128091874026504	0.898548865100217	0.984303238584186	FALSE	54.372693892479	13559.6672161165	0.567721873946381	0.391854222263717	1.44880887251051	0.153168400334823	0.688902007859684	FALSE	54.0464328969123	13559.6672161165
Bacteria;Firmicutes;Bacilli;Erysipelotrichales;Erysipelotrichaceae;Holdemanella;Holdemanella_sp002299315	2979.09677383191	-0.137793728349117	1.30687052708434	-0.105437933975402	0.916416750401444	0.998613513245656	FALSE	54.3146066388748	2979.09677383191	1.81334556449797	1.35387421082657	1.33937521669084	0.186018728502494	0.822805324109999	FALSE	54.390569226151	2979.09677383191	0.550170643550024	1.29157642049095	0.425968324306273	0.671820991086009	0.948134463226223	FALSE	54.0978785908446	2979.09677383191	-1.35130868029428	1.55929511467772	-0.86661509266229	0.38996270442013	0.822308934952832	FALSE	54.3513834117029	2979.09677383191	1.12314077849279	1.46673366155654	0.765742825661261	0.447144530679532	0.951312863299045	FALSE	54.3112605368601	2979.09677383191	0.476233351094886	1.26652299708533	0.376016347267953	0.708372075005006	0.962109005429992	FALSE	54.2182348378499	2979.09677383191
Bacteria;Firmicutes_A;Clostridia;Lachnospirales;Lachnospiraceae;Ruminococcus_B;Ruminococcus_B_gnavus	13412.9984006151	-0.615197834167538	0.598895675940556	-1.02722036388287	0.308883779992252	0.998613513245656	FALSE	54.1472323330643	13412.9984006151	-0.280666938042238	0.620479276832503	-0.4523389394647	0.652829807932471	0.946612252504078	FALSE	54.2097867750686	13412.9984006151	-1.0889241173499	0.591769247512543	-1.84011609580442	0.0712528244083762	0.846369004029703	FALSE	53.968478674754	13412.9984006151	-1.13809296902352	0.714596902648769	-1.59263630279532	0.117060386651549	0.772499612040932	FALSE	54.1755032101518	13412.9984006151	-0.931391015599921	0.672153051349254	-1.38568293892333	0.171525360976241	0.810716953347394	FALSE	54.1429813096318	13412.9984006151	-1.07091280373891	0.580354417526928	-1.84527380407028	0.0704769748384015	0.680172808554149	FALSE	54.0679498719237	13412.9984006151
Bacteria;Firmicutes;Bacilli;Erysipelotrichales;Erysipelotrichaceae;Faecalibaculum;Faecalibaculum_rodentium	90.4429709526244	-0.047621667618779	1.66435443024475	-0.0286126961621847	0.977278735607083	0.998613513245656	FALSE	54.1213723909754	90.4429709526244	-1.90477829854525	1.72450509175139	-1.10453619862078	0.274243313358172	0.822805324109999	FALSE	54.163418970575	90.4429709526244	-1.26463795113256	1.6440901521471	-0.769202315019647	0.445124702904061	0.860272704491728	FALSE	54.0009647082767	90.4429709526244	-2.48743434990101	1.98597621222364	-1.25249956902349	0.215771422653639	0.772499612040932	FALSE	54.1384952817281	90.4429709526244	-2.54236905318722	1.86792405539305	-1.36106660538308	0.179133597057856	0.810716953347394	FALSE	54.1171164348078	90.4429709526244	0.359858187721831	1.61262772668573	0.223150192550274	0.824259550941469	0.981261370168416	FALSE	54.0681627624527	90.4429709526244
Bacteria;Firmicutes;Bacilli;Erysipelotrichales;Erysipelotrichaceae;Dubosiella;Dubosiella_newyorkensis	34.0326809570907	0.0291525642338449	2.03591254133756	0.0143191633441642	0.988627891294609	0.998613513245656	FALSE	54.2406755921043	34.0326809570907	-1.24315558779052	2.1091929813205	-0.589398693623673	0.558037768332366	0.929837312821554	FALSE	54.3117162976761	34.0326809570907	-2.10043580033586	2.01193583382253	-1.0439874696924	0.301139118954548	0.848696794696546	FALSE	54.037869424324	34.0326809570907	-4.03196350832341	2.42918360696216	-1.65980187613962	0.102722205963279	0.772499612040932	FALSE	54.2742044088879	34.0326809570907	-2.23748120811817	2.28495292827513	-0.979224202140222	0.331817042718202	0.929087719610967	FALSE	54.2369044376663	34.0326809570907	0.88464848731572	1.97299120250391	0.448379337015298	0.655668482492495	0.956521694220388	FALSE	54.1505810679162	34.0326809570907
Bacteria;Bacteroidota;Bacteroidia;Bacteroidales;Muribaculaceae;UBA7173;UBA7173_sp001701135	96.1455074039777	-0.0343108485342482	1.82308567654251	-0.0188202062995299	0.985053718109967	0.998613513245656	FALSE	54.1439907814836	96.1455074039777	-1.92546214145797	1.88888469829899	-1.01936457169245	0.312558957073581	0.822805324109999	FALSE	54.1957916890766	96.1455074039777	-0.417943312818107	1.8011290510176	-0.232045178873761	0.817380141933728	0.997763132373745	FALSE	53.9957959374833	96.1455074039777	-2.5370929750681	2.17533840780891	-1.16629806468758	0.248603519678386	0.772499612040932	FALSE	54.1661868337059	96.1455074039777	-2.91030001787055	2.04607886847779	-1.42237919696405	0.160652438890627	0.809989337318725	FALSE	54.1395670717709	96.1455074039777	-0.518448155623392	1.76653008943929	-0.293483908778453	0.770275672358523	0.969425636328818	FALSE	54.0783875714208	96.1455074039777
Bacteria;Firmicutes_C;Negativicutes;Selenomonadales;Selenomonadaceae;Megamonas;Megamonas_funiformis	1261.24688936164	-1.58908607972505	1.81481326448916	-0.875619608264409	0.385094653640374	0.998613513245656	FALSE	54.2886753780224	1261.24688936164	0.190095953996596	1.87990080612913	0.101120204521864	0.919826922951169	0.970141779601504	FALSE	54.3850861062867	1261.24688936164	0.159672243112426	1.79407563081717	0.0889997279767396	0.929411304987157	0.997763132373745	FALSE	54.0143099827298	1261.24688936164	-0.310057664649016	2.16523995603818	-0.143197830699716	0.886663636121738	0.978966159755863	FALSE	54.3397663870538	1261.24688936164	2.49253604452551	2.03681600018179	1.22374139063275	0.226334669192759	0.851797142123285	FALSE	54.2877000016229	1261.24688936164	1.37884586437271	1.75900302450951	0.783879189040732	0.436525486920683	0.839371979998492	FALSE	54.1662264557865	1261.24688936164
Bacteria;Firmicutes_A;Clostridia;Lachnospirales;Lachnospiraceae;NA;NA	14349.7637258085	-0.146030277345018	0.349226875417327	-0.418153033527306	0.677488623165197	0.998613513245656	FALSE	54.1595002779759	14349.7637258085	-0.0184832850848178	0.361826144526314	-0.0510833320489189	0.959446869694166	0.978259183870982	FALSE	54.214166883394	14349.7637258085	-0.291842269026049	0.345034688846187	-0.845834573914825	0.401377380302857	0.860272704491728	FALSE	54.0031541735798	14349.7637258085	-0.457732301633616	0.416701229887376	-1.09846640423243	0.276858163003548	0.772499612040932	FALSE	54.183273769168	14349.7637258085	0.0224684258294783	0.391943488739573	0.0573256769789265	0.954496761825976	0.990485319998037	FALSE	54.1550918624395	14349.7637258085	-0.174592615543141	0.338399186307196	-0.515936865712932	0.608001186389093	0.937446763154988	FALSE	54.0902526735206	14349.7637258085
Bacteria;Firmicutes_A;Clostridia;NA;NA;NA;NA	13489.3625440792	-0.0478345489514124	0.338662953612763	-0.141245295480733	0.888200155430528	0.998613513245656	FALSE	54.167244929664	13489.3625440792	0.204363280878827	0.350881781767485	0.582427733493014	0.562692850435963	0.929837312821554	FALSE	54.2214648027621	13489.3625440792	-0.120552158199083	0.334595729280982	-0.360291981186191	0.720033947018056	0.980590978429259	FALSE	54.0121692992042	13489.3625440792	-0.338642646713376	0.404096585886608	-0.838024023317044	0.405698325516199	0.830731490384754	FALSE	54.1907761561689	13489.3625440792	0.166271864600706	0.380087353170375	0.437456977228532	0.663519405218906	0.974933297696122	FALSE	54.1628368287055	13489.3625440792	-0.13003997070291	0.328161991967667	-0.396267617475097	0.693466325758863	0.962109005429992	FALSE	54.0985650908956	13489.3625440792
Bacteria;Firmicutes_A;Clostridia;Lachnospirales;Lachnospiraceae;Faecalimonas;Faecalimonas_sp900550235	13927.0424975559	0.305030617365401	0.370184477888995	0.82399623859126	0.413552831740846	0.998613513245656	FALSE	54.2034431814554	13927.0424975559	0.0252056309357256	0.383506467615464	0.065724135221101	0.947838949313544	0.978259183870982	FALSE	54.276037176535	13927.0424975559	-0.197921531113896	0.36583135254599	-0.541018504117999	0.590719953802	0.884743457268654	FALSE	53.9962383740922	13927.0424975559	-0.347238883427417	0.441690588486166	-0.786158665090715	0.435195867370247	0.850941640109421	FALSE	54.2379141126335	13927.0424975559	0.18800894289805	0.4154669535184	0.452524421752171	0.652697384918019	0.974933297696122	FALSE	54.1997448389267	13927.0424975559	-0.508180542980685	0.358746495073216	-1.41654496966436	0.162347428586442	0.688902007859684	FALSE	54.111372396121	13927.0424975559
Bacteria;Actinobacteriota;Coriobacteriia;Coriobacteriales;Atopobiaceae;[Atopobiaceae_Jenna_p2_metabat2_low_PE.018.contigs];[Atopobiaceae_Jenna_p2_metabat2_low_PE.018.contigs]	112.554936641187	0.00398368456636089	1.85682290850625	0.00214543053519607	0.998296075784875	0.998613513245656	FALSE	54.1779525591663	112.554936641187	-2.28770018939303	1.92380096359671	-1.18915637983463	0.239558656861707	0.822805324109999	FALSE	54.2337943361943	112.554936641187	-2.06670532798231	1.83456497086787	-1.1265370051215	0.264918056158401	0.848286041605608	FALSE	54.0182656353127	112.554936641187	-2.18071727735677	2.21557502538105	-0.984266952089208	0.329357592571282	0.772499612040932	FALSE	54.2023919017401	112.554936641187	-2.93342836600393	2.08394614230246	-1.40763156324324	0.164952560026596	0.809989337318725	FALSE	54.17356448338	112.554936641187	-2.4338005058497	1.7992663920158	-1.35266268333007	0.181789329735727	0.689535632474074	FALSE	54.1072095082029	112.554936641187
Bacteria;Firmicutes_A;Clostridia;Oscillospirales;Ruminococcaceae;Negativibacillus;Negativibacillus_sp000435195	1217.89137546494	-0.190099975083881	0.93178739148562	-0.204016470732438	0.839106660391323	0.998613513245656	FALSE	54.0644682985675	1217.89137546494	0.960196221539788	0.96553214880146	0.994473589234397	0.324420384934799	0.822805324109999	FALSE	54.0914242583434	1217.89137546494	2.21012325171222	0.920253061487804	2.40164726878392	0.0197933392687995	0.846369004029703	FALSE	53.9871658428003	1217.89137546494	0.684771486565797	1.11187833373716	0.615869080085586	0.540564727015221	0.856097983960757	FALSE	54.0745703321281	1217.89137546494	0.113470093877218	1.04574714788612	0.108506242743848	0.913995864399601	0.984303238584186	FALSE	54.0610871879027	1217.89137546494	0.990979412254979	0.902746190023021	1.0977386813781	0.277186715296398	0.788006397319389	FALSE	54.0303988932725	1217.89137546494
Bacteria;Fusobacteriota;Fusobacteriia;Fusobacteriales;Fusobacteriaceae;Fusobacterium_B;Fusobacterium_B_sp900554885	2085.59232443512	2.1532560048751	1.36433995167661	1.5782400876182	0.120252542562593	0.998613513245656	FALSE	54.9301853457958	2085.59232443512	2.00083891766	1.41203765937234	1.41698693684231	0.162107706604409	0.822805324109999	FALSE	55.185302283899	2085.59232443512	0.0540829057937002	1.35202221024341	0.0400014921233901	0.968238848609562	0.997763132373745	FALSE	54.2275363726994	2085.59232443512	1.77171708933412	1.62673362366157	1.08912551112469	0.280832929763283	0.772499612040932	FALSE	55.1732572105627	2085.59232443512	0.905266723761632	1.53104561517659	0.591273515816981	0.556759273827367	0.951312863299045	FALSE	55.0064707745062	2085.59232443512	0.964394376527354	1.32384273895837	0.728481071162701	0.469431818576547	0.840390579004748	FALSE	54.6065603158998	2085.59232443512
Bacteria;Fusobacteriota;Fusobacteriia;Fusobacteriales;Fusobacteriaceae;Fusobacterium_A;NA	6503.98159141726	0.450883502301702	0.845066374140763	0.533548033738943	0.595826366396082	0.998613513245656	FALSE	54.4324471759713	6503.98159141726	0.313701109321752	0.875148824549685	0.358454585690805	0.721385944738831	0.946612252504078	FALSE	54.5793376119431	6503.98159141726	-1.44180286751994	0.836016184032599	-1.72461119181362	0.0903160038246095	0.846369004029703	FALSE	54.0176241805872	6503.98159141726	0.415316204499324	1.00808897482159	0.411983678893847	0.681966495362351	0.903944660509308	FALSE	54.5282060875046	6503.98159141726	-0.288211026806066	0.94843330146927	-0.30388117578704	0.762376786932928	0.977406137093498	FALSE	54.4441770913019	6503.98159141726	0.640718233991225	0.81934561421621	0.781987750802985	0.437621873082772	0.839371979998492	FALSE	54.2455512709974	6503.98159141726
Bacteria;Firmicutes_A;Clostridia;Lachnospirales;Lachnospiraceae;Schaedlerella;Schaedlerella_sp900765975	8605.0727851484	0.546845480394616	0.40016805856286	1.36653955430257	0.177401123175147	0.998613513245656	FALSE	54.3066138093651	8605.0727851484	0.433978285803874	0.414489273624776	1.04701934023205	0.29971899520943	0.822805324109999	FALSE	54.4179798390898	8605.0727851484	0.147944390731096	0.395678073146713	0.373900907762054	0.709942390047469	0.974430731437702	FALSE	53.9903400760772	8605.0727851484	0.196074894793813	0.477418172774923	0.410698431637313	0.682907832557132	0.903944660509308	FALSE	54.3694943279881	8605.0727851484	0.12783054920104	0.44911978436285	0.284624622766038	0.777014272074838	0.980274779354108	FALSE	54.3083444804126	8605.0727851484	0.0347499007903527	0.387898159856908	0.0895851137916498	0.928947355042019	0.999748814568764	FALSE	54.1650746189611	8605.0727851484
Bacteria;Proteobacteria;Gammaproteobacteria;Enterobacterales;Succinivibrionaceae;Anaerobiospirillum;NA	670.896580484993	-1.56821601274577	1.87373858254142	-0.836944933171384	0.406291197615326	0.998613513245656	FALSE	54.3113986823673	670.896580484993	-1.23810110477104	1.94102487251271	-0.637859474293232	0.526241157551632	0.920922025715355	FALSE	54.398576235701	670.896580484993	-1.83069712372179	1.85209672322742	-0.988445744092491	0.32733774078732	0.860272704491728	FALSE	54.0630153045284	670.896580484993	-2.78826573967498	2.23559439651949	-1.24721449651866	0.217666067354241	0.772499612040932	FALSE	54.3558075949242	670.896580484993	0.145788506395847	2.10294790525217	0.0693257812196563	0.944984936835792	0.990485319998037	FALSE	54.3091916530566	670.896580484993	-2.00674803699379	1.81601506989461	-1.10502829533802	0.274028593672181	0.788006397319389	FALSE	54.2007271578521	670.896580484993
Bacteria;Bacteroidota;Bacteroidia;Bacteroidales;NA;NA;NA	8695.96026573315	0.544356851601974	0.473375383970342	1.14994752586476	0.255170596957643	0.998613513245656	FALSE	54.6753853637711	8695.96026573315	0.58329298978268	0.489578289961484	1.19141923108676	0.238598531760699	0.822805324109999	FALSE	55.0710063046708	8695.96026573315	0.444833397766198	0.469980488825097	0.946493329708719	0.348142038572746	0.860272704491728	FALSE	53.6329718696549	8695.96026573315	0.56025219441792	0.563965526761354	0.993415674953115	0.324842991811438	0.772499612040932	FALSE	55.1911709630081	8695.96026573315	-0.115481829062043	0.531057070233204	-0.217456532517929	0.828658868212936	0.984303238584186	FALSE	54.8924410619247	8695.96026573315	0.557698570853043	0.45972836745529	1.2131045424498	0.230352118286073	0.759019529995089	FALSE	54.1830522626686	8695.96026573315
Bacteria;Proteobacteria;Gammaproteobacteria;Burkholderiales;Burkholderiaceae;Sutterella;NA	6302.98403534387	0.773918906284638	0.573743352181661	1.34889389714375	0.182920296527602	0.998613513245656	FALSE	54.785662258337	6302.98403534387	0.77449449643029	0.593623322997827	1.30469014006905	0.197421378194312	0.822805324109999	FALSE	55.1010046875268	6302.98403534387	0.334094969796994	0.569021843768754	0.587139093965552	0.559560372230757	0.884743457268654	FALSE	53.9317348125264	6302.98403534387	0.375891983687767	0.683876272002275	0.549649109168854	0.584779809923006	0.882210920142466	FALSE	55.1331528751802	6302.98403534387	-0.637758331412241	0.643779843140176	-0.990646628980237	0.326203329525122	0.929087719610967	FALSE	54.9136890570109	6302.98403534387	0.456788006501041	0.556922312526963	0.820200584940517	0.41568200753944	0.831364015078879	FALSE	54.3880886016603	6302.98403534387
Bacteria;Firmicutes_A;Clostridia;Lachnospirales;Lachnospiraceae;Faecalimonas;NA	9098.27618210562	0.281426034791122	0.387356291805126	0.72653017582248	0.470640231856849	0.998613513245656	FALSE	54.196028970902	9098.27618210562	0.0453230710118404	0.401305896995587	0.112938960905274	0.910495736678305	0.970141779601504	FALSE	54.2636646967751	9098.27618210562	-0.171273838600974	0.382775069678473	-0.447452961721991	0.656337756766448	0.939875896157907	FALSE	54.0028663222787	9098.27618210562	-0.237993980299529	0.462184580001488	-0.514932757598195	0.608692684076034	0.88562924049529	FALSE	54.2273962626762	9098.27618210562	0.332804888690521	0.434738719037973	0.765528521193097	0.447278277504238	0.951312863299045	FALSE	54.1920269073845	9098.27618210562	-0.416138233538314	0.375376317744743	-1.10858947106325	0.272510478460905	0.788006397319389	FALSE	54.110274408187	9098.27618210562
Bacteria;Firmicutes_A;Clostridia;Lachnospirales;Lachnospiraceae;Blautia;Blautia_sp003287895	2301.5308129452	-0.973391533133602	1.18410168059462	-0.822050630520846	0.414638210886245	0.998613513245656	FALSE	54.3762340320002	2301.5308129452	0.564458438683904	1.22653601633336	0.460205351630285	0.647200478628667	0.946612252504078	FALSE	54.4772977233499	2301.5308129452	-0.376383560077123	1.17066017673275	-0.321513935092239	0.749060139958669	0.997763132373745	FALSE	54.0888185407917	2301.5308129452	-2.08480382954319	1.41272238228782	-1.47573497502529	0.14577681834302	0.772499612040932	FALSE	54.4310637693631	2301.5308129452	1.65540102759981	1.32895083464678	1.24564504904337	0.218235483372152	0.839367243739047	FALSE	54.3761531081131	2301.5308129452	1.53324727243909	1.14772654794666	1.33589945722014	0.187159671671534	0.689535632474074	FALSE	54.2478366226649	2301.5308129452
Bacteria;Firmicutes;Bacilli;Erysipelotrichales;Erysipelatoclostridiaceae;Catenibacterium;Catenibacterium_sp000437715	171.637594775298	-3.27732836003214	1.75293789366446	-1.86962035099886	0.0669448324902568	0.998613513245656	FALSE	54.1752280645956	171.637594775298	-0.550368186918671	1.81614551268029	-0.303041900043808	0.763017324538509	0.946612252504078	FALSE	54.2337565170724	171.637594775298	0.769464458127509	1.73198820391006	0.444266569708962	0.658624997247601	0.939875896157907	FALSE	54.0079062852841	171.637594775298	1.87903657576942	2.09160689733434	0.898369850550869	0.372962009545608	0.820985555603539	FALSE	54.2011847939286	171.637594775298	1.09340202645172	1.96735601537428	0.555772324839595	0.58065479914652	0.951312863299045	FALSE	54.1708828710966	171.637594775298	1.31790412266178	1.6986289332372	0.775863460744281	0.44120818826449	0.839371979998492	FALSE	54.1010673968193	171.637594775298
Bacteria;Firmicutes_A;Clostridia;Lachnospirales;Lachnospiraceae;CAG-81;NA	2486.30884460938	0.614117196934167	1.44976067946191	0.423599015778314	0.673508413345804	0.998613513245656	FALSE	55.063005956725	2486.30884460938	1.40002775826724	1.50078531775463	0.932863442695362	0.354947740993055	0.844173532611815	FALSE	55.272845907434	2486.30884460938	1.32025971101818	1.43578220137073	0.919540379980847	0.361866715717637	0.860272704491728	FALSE	54.4786867839352	2486.30884460938	-0.743915147549096	1.7289343978593	-0.430273785095713	0.668670571074453	0.903944660509308	FALSE	55.2394298394333	2486.30884460938	0.897792011972227	1.62699885755117	0.551808630845329	0.583310324596315	0.951312863299045	FALSE	55.1087315494238	2486.30884460938	0.745179050485564	1.40632610602596	0.529876425739768	0.598338172237132	0.930748267924427	FALSE	54.7960926125782	2486.30884460938
Bacteria;Firmicutes;Bacilli;Haloplasmatales_A;Turicibacteraceae;Turicibacter;Turicibacter_sp002311155	3296.66464210889	-2.56821046260441	1.47709579590113	-1.73868916947098	0.087799139706128	0.998613513245656	FALSE	53.8979611120199	3296.66464210889	-0.0719354676085556	1.52887375772801	-0.0470512802283005	0.962645422220157	0.978259183870982	FALSE	54.1618522265695	3296.66464210889	-0.790102644047146	1.46340026543098	-0.539908774592478	0.591514197145329	0.884743457268654	FALSE	53.1694227132798	3296.66464210889	-1.978236635388	1.76132315565804	-1.12315370920614	0.266328378933866	0.772499612040932	FALSE	54.1375689072264	3296.66464210889	-0.524983057715591	1.65762111963106	-0.316708716785918	0.752686498208428	0.977281015109733	FALSE	53.9683085094541	3296.66464210889	0.373382301199468	1.43308873085791	0.260543742449182	0.795443428143376	0.96983656643719	FALSE	53.5632200770619	3296.66464210889
Bacteria;Proteobacteria;Gammaproteobacteria;Enterobacterales;Succinivibrionaceae;Anaerobiospirillum;Anaerobiospirillum_succiniciproducens	719.337409202495	-0.194204613681692	1.76348663343792	-0.110125367552738	0.912713505640794	0.998613513245656	FALSE	54.631151584764	719.337409202495	2.64121909319223	1.82592994433869	1.44650625911544	0.153730031881165	0.822805324109999	FALSE	54.8107288796412	719.337409202495	0.00498089724787959	1.74548753341084	0.00285358511736057	0.997733662895208	0.997763132373745	FALSE	54.1272056384386	719.337409202495	3.14908750087554	2.1034160680293	1.4971300964844	0.14010118119863	0.772499612040932	FALSE	54.7640082910312	719.337409202495	1.14345499370723	1.97915267627436	0.577749765045777	0.565805738871797	0.951312863299045	FALSE	54.6570678777902	719.337409202495	0.964249853736835	1.71020680690368	0.563820615053336	0.575193188795161	0.906836108460839	FALSE	54.4026041271567	719.337409202495
Bacteria;Bacteroidota;Bacteroidia;Bacteroidales;Bacteroidaceae;Phocaeicola;Phocaeicola_vulgatus	589.550554169881	1.21492192803664	1.71436707843359	0.708670822789426	0.481588577471408	0.998613513245656	FALSE	53.7956610085207	589.550554169881	-2.81438819697957	1.77568396419831	-1.58496007945322	0.118823792434673	0.822805324109999	FALSE	53.9169238155938	589.550554169881	0.460789377444619	1.69523078726663	0.271815130367936	0.786811319985809	0.997763132373745	FALSE	53.451655367596	589.550554169881	1.27763149621422	2.04529148420312	0.624669640529015	0.534825079598666	0.856097983960757	FALSE	53.8653134039774	589.550554169881	-1.80142424917638	1.92408127096955	-0.936251641942672	0.353327581874178	0.94015049180619	FALSE	53.7984222280929	589.550554169881	0.709444120471888	1.661845095996	0.426901473657925	0.671159693451919	0.95879956207417	FALSE	53.6415625041545	589.550554169881
Bacteria;Firmicutes_A;Clostridia;Lachnospirales;Lachnospiraceae;Enterocloster;Enterocloster_sp001517625	3907.35774506478	0.261192931831802	0.484700212692524	0.538875216045125	0.592181650339248	0.998613513245656	FALSE	54.148921952507	3907.35774506478	0.177780564078194	0.502183052983532	0.35401545914777	0.724700693993151	0.946612252504078	FALSE	54.2053095029844	3907.35774506478	0.117883037480748	0.478892604917914	0.246157564911561	0.806493764057462	0.997763132373745	FALSE	53.9876831512258	3907.35774506478	0.0207341655356047	0.578347457941759	0.035850707478501	0.97153317782388	0.991499970187164	FALSE	54.173648192183	3907.35774506478	0.554663936081344	0.543987949040647	1.01962541092964	0.312440587982275	0.918942905830221	FALSE	54.1445267693015	3907.35774506478	0.467133731945679	0.469676917392078	0.994585244979634	0.3243676889417	0.830038070738727	FALSE	54.0774860462451	3907.35774506478
Bacteria;Actinobacteriota;Actinomycetia;Actinomycetales;Bifidobacteriaceae;Bifidobacterium;Bifidobacterium_globosum	247.189045760237	-0.681971146654222	1.74115817718318	-0.391676733102735	0.696834870351088	0.998613513245656	FALSE	54.128329665445	247.189045760237	-2.64749067401543	1.80391905678768	-1.46763274330609	0.147984502769263	0.822805324109999	FALSE	54.1896814561564	247.189045760237	-0.244967449901538	1.72040900294247	-0.142389076947727	0.887303099222871	0.997763132373745	FALSE	53.9529890892669	247.189045760237	-2.5148113700462	2.07754003592973	-1.21047552709173	0.231353132006447	0.772499612040932	FALSE	54.1558809998607	247.189045760237	-2.74331570821291	1.95413712938977	-1.40385015306965	0.166075510110192	0.809989337318725	FALSE	54.1240295806011	247.189045760237	0.0174058533224383	1.68724017835294	0.0103161681103574	0.991807018013802	0.999748814568764	FALSE	54.0505788395615	247.189045760237
Bacteria;Firmicutes_A;Clostridia;Lachnospirales;Lachnospiraceae;Schaedlerella;NA	265.172161819901	-0.150765106694738	1.29282012235866	-0.116617233973492	0.907595337691571	0.998613513245656	FALSE	54.0851311515395	265.172161819901	1.60614472877754	1.33950588306027	1.19905761451984	0.23572799248946	0.822805324109999	FALSE	54.1332464330757	265.172161819901	-0.126103461535714	1.27718141665611	-0.0987357472408858	0.921714053170009	0.997763132373745	FALSE	53.9474276864713	265.172161819901	-1.49220151306011	1.54262835216637	-0.96731109016929	0.337692687549322	0.772499612040932	FALSE	54.10533644226	265.172161819901	0.40742528165437	1.45095075448082	0.280798835105989	0.779936173978746	0.980274779354108	FALSE	54.0807159798088	265.172161819901	2.09812200798682	1.25268465254036	1.67490038592871	0.0997336735213494	0.680172808554149	FALSE	54.0242143999413	265.172161819901
Bacteria;Bacteroidota;Bacteroidia;Bacteroidales;Bacteroidaceae;Prevotella;NA	575.319806470085	0.664534612869633	0.803428557908834	0.827123465214238	0.411805586259035	0.998613513245656	FALSE	54.0249906040353	575.319806470085	2.6924300074307	0.832545445207815	3.23397362021317	0.00208398000627824	0.364696501098692	FALSE	54.0467312184093	575.319806470085	0.739759712380754	0.793426752045155	0.932360435886404	0.355303248733602	0.860272704491728	FALSE	53.962615698446	575.319806470085	0.71456836800876	0.958719763064583	0.745336015317569	0.459298637740352	0.856097983960757	FALSE	54.0328961494008	575.319806470085	0.212384780489446	0.901686833717418	0.235541623263855	0.814679030337373	0.984303238584186	FALSE	54.022083065688	575.319806470085	1.05682756748864	0.778363557781232	1.35775571315439	0.180188333486129	0.689535632474074	FALSE	53.997525615533	575.319806470085
Bacteria;Fusobacteriota;Fusobacteriia;Fusobacteriales;Fusobacteriaceae;Fusobacterium_B;NA	1425.55390026713	2.08194087515475	1.02950324179556	2.02227714360921	0.0480391439019157	0.998613513245656	FALSE	54.8079375579767	1425.55390026713	1.89367466997204	1.06567589772524	1.77697053486358	0.0810997203517457	0.822805324109999	FALSE	55.0343614958392	1425.55390026713	0.148293337155879	1.01973671500533	0.14542316165904	0.884916457826341	0.997763132373745	FALSE	54.1793476313786	1425.55390026713	1.45763522866683	1.22768995756694	1.18729913825767	0.240211870465763	0.772499612040932	FALSE	55.0046701194261	1425.55390026713	1.03558258857401	1.15534849427272	0.896337852784322	0.373988681346694	0.950879168729281	FALSE	54.8618966681285	1425.55390026713	2.00828815103449	0.998731491629014	2.01083891703345	0.0492984084624219	0.680172808554149	FALSE	54.520154701982	1425.55390026713
Bacteria;Actinobacteriota;Coriobacteriia;Coriobacteriales;Atopobiaceae;NM07-P-09;NM07-P-09_sp004793925	93.0957799408333	-0.774298532481379	1.94354738451787	-0.398394471186744	0.691903841251395	0.998613513245656	FALSE	54.2243272490437	93.0957799408333	-2.22723987397449	2.01349525095206	-1.10615601051026	0.273536068580848	0.822805324109999	FALSE	54.296303845337	93.0957799408333	-4.21182700881988	1.92068012354885	-2.19288311321599	0.0326416944008216	0.846369004029703	FALSE	54.018870866196	93.0957799408333	-3.37010490200743	2.31897220261332	-1.45327524763322	0.151906933859335	0.772499612040932	FALSE	54.2584294912509	93.0957799408333	-4.64093216580351	2.18128977542982	-2.1276091870412	0.0379330584309549	0.643395207642193	FALSE	54.2206042427249	93.0957799408333	-2.16420824849631	1.88349011474444	-1.14904146910798	0.255590638776852	0.788006397319389	FALSE	54.133041560609	93.0957799408333
Bacteria;Actinobacteriota;Actinomycetia;Actinomycetales;Bifidobacteriaceae;Bifidobacterium;Bifidobacterium_animalis	81.4958826795942	1.10900875421178	1.79147732141027	0.619047051814621	0.538479866714877	0.998613513245656	FALSE	54.1766639735378	81.4958826795942	-1.8308401096238	1.8560267359455	-0.986429814919195	0.328302205174174	0.826660228855835	FALSE	54.2405807069969	81.4958826795942	-1.00890280028787	1.77019705770297	-0.569938129711406	0.571083599518429	0.884743457268654	FALSE	53.9940457684967	81.4958826795942	-2.94913340631605	2.13756741326702	-1.3796680226373	0.173353884523997	0.772499612040932	FALSE	54.2057661350485	81.4958826795942	-2.87208654200708	2.01061317671595	-1.42846300584692	0.15889918545898	0.809989337318725	FALSE	54.1724805402135	81.4958826795942	-1.09654974232108	1.73603096584684	-0.63164181048244	0.530281245222763	0.863729604492428	FALSE	54.0956457915045	81.4958826795942
Bacteria;Firmicutes_A;Clostridia;Lachnospirales;Lachnospiraceae;Blautia_A;Blautia_A_caecimuris	3086.77304665326	-0.424403820523725	1.05121702499433	-0.403726167321171	0.687997032213016	0.998613513245656	FALSE	54.390724985536	3086.77304665326	-0.0169682943618495	1.08877710182851	-0.015584727428004	0.987622590450102	0.99045245460612	FALSE	54.512488513597	3086.77304665326	-1.55181355595779	1.03958595287204	-1.49272270529496	0.141324845690635	0.846369004029703	FALSE	54.0454680412888	3086.77304665326	-0.593008183061325	1.25410786391456	-0.4728526150935	0.638207916127157	0.903944660509308	FALSE	54.4626921618725	3086.77304665326	-1.94554630954108	1.17980855111327	-1.64903560641703	0.104904592580743	0.809989337318725	FALSE	54.3949908764913	3086.77304665326	-0.806617692781637	1.01905689482645	-0.791533521706861	0.432080900643796	0.839371979998492	FALSE	54.2359002793574	3086.77304665326
Bacteria;Proteobacteria;Gammaproteobacteria;Burkholderiales;Burkholderiaceae;Sutterella;Sutterella_wadsworthensis_A	172.539623406063	-0.879026713967965	1.45476837151704	-0.60423826306542	0.548206336460269	0.998613513245656	FALSE	54.1991660121756	172.539623406063	0.730051949525509	1.507258720176	0.48435742301777	0.630081921007846	0.940394619093519	FALSE	54.2528233568316	172.539623406063	1.92331103081615	1.43728930631499	1.33815163194058	0.186450020043204	0.846369004029703	FALSE	54.0456907215895	172.539623406063	1.25102447486655	1.73584801916385	0.720699312990065	0.474190337971775	0.856097983960757	FALSE	54.2224065045727	172.539623406063	4.3164166374547	1.63271172136749	2.64371020368461	0.010702139659119	0.643395207642193	FALSE	54.1947689265755	172.539623406063	3.37875051663902	1.40965680589551	2.39686035814414	0.0200183176804129	0.500457942010323	FALSE	54.1312001459719	172.539623406063
Bacteria;Firmicutes;Bacilli;Erysipelotrichales;Erysipelotrichaceae;Ileibacterium;[Ileibacterium_Reeses_p1_metabat2_low_PE.018.contigs]	67.4523526064348	0.0576995212584684	1.50908976509352	0.0382346515052355	0.969641278037693	0.998613513245656	FALSE	54.1225914514777	67.4523526064348	-1.71998969399477	1.56363586820481	-1.09999375747851	0.276199842107467	0.822805324109999	FALSE	54.163715418888	67.4523526064348	-1.82144515799948	1.49069740982558	-1.2218745038355	0.227061796407943	0.846369004029703	FALSE	54.0048152125687	67.4523526064348	-2.23332605253244	1.80071119844717	-1.24024666168475	0.220232579980732	0.772499612040932	FALSE	54.1392576721197	67.4523526064348	-2.94329589411693	1.69366799258582	-1.73782341462522	0.0879297342578633	0.809989337318725	FALSE	54.1183685752999	67.4523526064348	-0.531879027072065	1.4621805297954	-0.363757426825051	0.717457654107523	0.962109005429992	FALSE	54.0705531380189	67.4523526064348
Bacteria;Proteobacteria;Gammaproteobacteria;Enterobacterales;Succinivibrionaceae;Anaerobiospirillum;Anaerobiospirillum_sp900543125	1643.87530932692	0.236148118629652	1.88213817491636	0.125468003240594	0.900618696807097	0.998613513245656	FALSE	54.0363670301971	1643.87530932692	-0.710522427754677	1.94923532647269	-0.364513416161212	0.716893574113222	0.946612252504078	FALSE	54.178569666116	1643.87530932692	-2.60160644631797	1.86172100300305	-1.39742015163467	0.168041411211793	0.846369004029703	FALSE	53.6342992497294	1643.87530932692	-1.17167085508596	2.24529499978642	-0.521833814798241	0.6039150838215	0.88562924049529	FALSE	54.1256739552476	1643.87530932692	-2.15534300909047	2.11236525046157	-1.02034579891878	0.312110355026649	0.918942905830221	FALSE	54.0452263255839	1643.87530932692	-3.962200892091	1.824737398319	-2.17138142493331	0.0343269784120864	0.605922370991364	FALSE	53.8555180008492	1643.87530932692
Bacteria;Firmicutes;Bacilli;Haloplasmatales_A;Turicibacteraceae;Turicibacter;Turicibacter_sp001543345	2897.60405656502	-1.37132639563357	1.40241233673317	-0.977833950625383	0.33256476445785	0.998613513245656	FALSE	53.4117500500631	2897.60405656502	-0.049943610905416	1.45097627150898	-0.0344206944566199	0.972669131391719	0.978259183870982	FALSE	53.7752191791936	2897.60405656502	-0.576845829771259	1.39094547692957	-0.414714911072296	0.680042581931077	0.955883147292678	FALSE	52.4322258087818	2897.60405656502	0.567803522541399	1.67157533327883	0.339681683043048	0.735418412876474	0.922056043121469	FALSE	53.8159397922161	2897.60405656502	-0.533144762128481	1.57359105885478	-0.338807696655629	0.736079286840972	0.977281015109733	FALSE	53.561812147321	2897.60405656502	-0.0119926726772336	1.36133030830759	-0.00880952448061112	0.993004212378441	0.999748814568764	FALSE	52.9547367927012	2897.60405656502
Bacteria;Fusobacteriota;Fusobacteriia;Fusobacteriales;Fusobacteriaceae;Fusobacterium_A;Fusobacterium_A_sp900015295	66.9135721020891	-0.0809971307285499	1.72043395017982	-0.0470794770819792	0.962623089263549	0.998613513245656	FALSE	54.1505578774518	66.9135721020891	-1.85825312205208	1.78249051287825	-1.0425037937798	0.301805423762808	0.822805324109999	FALSE	54.2067526060176	66.9135721020891	-0.19968458500766	1.69981571316313	-0.117474255274458	0.90692018436648	0.997763132373745	FALSE	53.9898671815544	66.9135721020891	-0.0658916469380073	2.05283380863229	-0.0320978964107708	0.974511945880711	0.991499970187164	FALSE	54.1751770517035	66.9135721020891	-2.74351818874934	1.93087448182242	-1.42086822037232	0.161088630936399	0.809989337318725	FALSE	54.1461609758903	66.9135721020891	-0.612534444587542	1.66710720906809	-0.367423547361388	0.714737130409247	0.962109005429992	FALSE	54.0793671545312	66.9135721020891
Bacteria;Firmicutes;Bacilli;Erysipelotrichales;Erysipelatoclostridiaceae;Erysipelatoclostridium;[Erysipelatoclostridium_Bissell_p1_metabat2_low_PE.001.contigs]	496.322561381624	1.52379697055545	1.42007904454374	1.07303672736403	0.287988958796869	0.998613513245656	FALSE	54.4308980878784	496.322561381624	3.07697833693639	1.47093913206327	2.09184613412272	0.0411224245267343	0.822805324109999	FALSE	54.5356658234407	496.322561381624	1.5311622587837	1.40404218123589	1.09053864566656	0.280306460633538	0.848286041605608	FALSE	54.133109293602	496.322561381624	0.148767063490693	1.69424165543462	0.0878074641911282	0.930351619642352	0.988421296735968	FALSE	54.4887706873705	496.322561381624	2.16543461812277	1.59379481496928	1.3586658695238	0.179856512571767	0.810716953347394	FALSE	54.4315780647321	496.322561381624	0.580204494274366	1.37649139716747	0.421509713368571	0.675046981101357	0.95997290800309	FALSE	54.2977656468382	496.322561381624
Bacteria;Proteobacteria;Gammaproteobacteria;Enterobacterales;Enterobacteriaceae;Escherichia;NA	44.401389714399	2.57446211064179	2.7961858298013	0.92070494142542	0.361169168370784	0.998613513245656	FALSE	55.7832870554928	44.401389714399	-1.19299687569498	2.89128938306322	-0.412617596385679	0.681457603981294	0.946612252504078	FALSE	56.16754944423	44.401389714399	-0.310644599807221	2.77761785444674	-0.111838494741062	0.911360240175831	0.997763132373745	FALSE	54.7830050641856	44.401389714399	-4.85981517830306	3.33034593128028	-1.45925236554474	0.15005060983291	0.772499612040932	FALSE	56.3234404964452	44.401389714399	1.12540167784071	3.13652352818534	0.358805431468204	0.721089384290269	0.977281015109733	FALSE	56.0216849001039	44.401389714399	1.0656056771806	2.71626839018064	0.392305002345417	0.696340623341976	0.962109005429992	FALSE	55.3081445359506	44.401389714399
Bacteria;Bacteroidota;Bacteroidia;Bacteroidales;Tannerellaceae;Parabacteroides;[Parabacteroides_Susan_p2_metabat2_low_PE.031.contigs]	1426.82622807088	0.372188373572442	0.512029924716477	0.726887932924098	0.470431635658294	0.998613513245656	FALSE	54.0430399568989	1426.82622807088	0.773299196860115	0.530605758080692	1.45738938012526	0.150794012364903	0.822805324109999	FALSE	54.0568868898635	1426.82622807088	0.26044274743792	0.505602532322905	0.51511361353623	0.608575814283086	0.906389510634383	FALSE	54.0032859010442	1426.82622807088	0.908195109938684	0.611005922659992	1.48639330038716	0.142985642375036	0.772499612040932	FALSE	54.0478481879344	1426.82622807088	-0.100273264085917	0.574647576378345	-0.174495235354299	0.862128360211917	0.984303238584186	FALSE	54.041018610216	1426.82622807088	1.03010439217682	0.496032881169343	2.07668570226325	0.0426010214266472	0.680172808554149	FALSE	54.0255594419991	1426.82622807088
Bacteria;Firmicutes_A;Clostridia;Oscillospirales;Oscillospiraceae;CAG-110;[CAG-110_Mya_p2_maxbin2_low_prob.016.contigs]	376.305143563306	0.640256802884986	0.448825866155948	1.42651493856311	0.15947474185081	0.998613513245656	FALSE	54.0128202558803	376.305143563306	1.22291366031435	0.465124219862753	2.62921948178746	0.0111226883127813	0.52879956786995	FALSE	54.0195402528299	376.305143563306	1.0959201012395	0.443149503419335	2.47302567820429	0.0165763640064774	0.846369004029703	FALSE	53.9935162918003	376.305143563306	0.629911359804936	0.535590504046356	1.17610628837889	0.244709957740075	0.772499612040932	FALSE	54.0150542046147	376.305143563306	0.263055257469971	0.503711565846619	0.522233903896643	0.603642887982791	0.951312863299045	FALSE	54.0117649011462	376.305143563306	1.14672996070176	0.434785203544104	2.63746316883444	0.0108873222125119	0.460829628069891	FALSE	54.0043425522343	376.305143563306
Bacteria;Firmicutes_A;Clostridia;Lachnospirales;Lachnospiraceae;Clostridium_Q;[Clostridium_Q_Kit_p2_metabat2_high_PE.038.contigs]	3846.0004350741	-1.29503997688769	0.81906871594023	-1.58111273411424	0.119662166441954	0.998613513245656	FALSE	54.2824293768966	3846.0004350741	0.27018565408976	0.847620794408486	0.318757699046671	0.751127052069283	0.946612252504078	FALSE	54.5742060345143	3846.0004350741	0.139065121403157	0.81188813249625	0.171286062496792	0.864645243675235	0.997763132373745	FALSE	53.4840839216889	3846.0004350741	-0.652073290978832	0.97650112112474	-0.66776502030819	0.507097777265628	0.856097983960757	FALSE	54.5745681891912	3846.0004350741	-0.517480961002661	0.919120580463126	-0.563017488675875	0.575737071949472	0.951312863299045	FALSE	54.3798309458919	3846.0004350741	-0.049683945488136	0.79485398414623	-0.0625070094370888	0.950390246483042	0.999748814568764	FALSE	53.9132279523955	3846.0004350741
Bacteria;Bacteroidota;Bacteroidia;Bacteroidales;Bacteroidaceae;CAG-462;NA	170.620979632441	1.80728220692801	1.4867082356988	1.21562668688556	0.229372677914912	0.998613513245656	FALSE	54.4384059652578	170.620979632441	4.12863832755967	1.53917095931984	2.68237800522438	0.00964998475489959	0.52879956786995	FALSE	54.6446324557372	170.620979632441	1.69290792544022	1.47201086273966	1.1500648319194	0.255197856015507	0.846369004029703	FALSE	53.8625702864306	170.620979632441	3.57805131050869	1.77312658379233	2.01793337442159	0.0485228168245079	0.772499612040932	FALSE	54.6027374406713	170.620979632441	3.19752635423368	1.66849343629277	1.91641530298032	0.0605646886324522	0.785097815605862	FALSE	54.4767518013544	170.620979632441	3.81262708407438	1.44200388211807	2.64397837714157	0.010695560255085	0.460829628069891	FALSE	54.1761050367048	170.620979632441
Bacteria;Fusobacteriota;Fusobacteriia;Fusobacteriales;Fusobacteriaceae;Fusobacterium_A;Fusobacterium_A_sp900543175	2989.35783158865	0.37798437232774	1.00673995580372	0.375453830106486	0.708776934716676	0.998613513245656	FALSE	54.627581016453	2989.35783158865	0.262406830100238	1.04210291934386	0.25180510027307	0.802132648184298	0.946612252504078	FALSE	54.8600749072647	2989.35783158865	-1.62358001235627	0.997215254720918	-1.62811389483873	0.10932385722649	0.846369004029703	FALSE	53.9826439959867	2989.35783158865	-2.13026029497826	1.20053466474195	-1.77442630982768	0.0815445404167008	0.772499612040932	FALSE	54.830671399995	2989.35783158865	-0.645503466575769	1.12980008788181	-0.57134308405479	0.570108014604379	0.951312863299045	FALSE	54.683770523659	2989.35783158865	0.417404433773851	0.976660265868321	0.427379354276022	0.670792111335067	0.95879956207417	FALSE	54.3321723491661	2989.35783158865
Bacteria;Firmicutes_A;Clostridia;Lachnospirales;Lachnospiraceae;Ruminococcus_A;Ruminococcus_A_sp000432335	1757.04659404134	-0.345487130233674	1.03122928883658	-0.335024551740039	0.738900346332202	0.998613513245656	FALSE	54.1757745486989	1757.04659404134	-0.312061643704854	1.06848139416061	-0.292060905702534	0.771354663833149	0.946612252504078	FALSE	54.2209639612775	1757.04659404134	-1.87374140628521	1.01872009616064	-1.83930935822997	0.0713652734890139	0.846369004029703	FALSE	54.0464074722215	1757.04659404134	-3.07287500455148	1.23049715782399	-2.49726298432543	0.0155846239361865	0.772499612040932	FALSE	54.1945051245421	1757.04659404134	-1.72901798978913	1.15736227253298	-1.49392980125837	0.140996327415161	0.809989337318725	FALSE	54.1714445627465	1757.04659404134	-0.445141174938082	0.999199749708594	-0.445497684589996	0.657737198124471	0.956521694220388	FALSE	54.1185720071734	1757.04659404134
Bacteria;Firmicutes;Bacilli;Lactobacillales;Streptococcaceae;Streptococcus;Streptococcus_alactolyticus	1.46575348179138	1.60340380189802	2.20943140881939	0.725708793446907	0.471128407463769	0.998613513245656	FALSE	54.3921579401371	1.46575348179138	-2.67805794586414	2.28706447537433	-1.17095865669717	0.246697918125851	0.822805324109999	FALSE	54.6281098086106	1.46575348179138	2.31985898288785	2.18846498787612	1.06003934069754	0.293868091847055	0.848696794696546	FALSE	53.7376031323754	1.46575348179138	3.31388803347912	2.63476513167973	1.25775462626015	0.21383359496365	0.772499612040932	FALSE	54.5970403690489	1.46575348179138	5.61059415620249	2.47951030074354	2.26278316106209	0.0276597248193166	0.643395207642193	FALSE	54.4482894665555	1.46575348179138	1.17356940994173	2.14338886430041	0.547529862400763	0.5862669618292	0.916042127858125	FALSE	54.0924047357834	1.46575348179138
Bacteria;Firmicutes_C;Negativicutes;Acidaminococcales;Acidaminococcaceae;Phascolarctobacterium_A;Phascolarctobacterium_A_sp900544885	100.210652503986	-1.9664539910184	1.58661492990417	-1.23940217248376	0.220545560286163	0.998613513245656	FALSE	54.1085590613434	100.210652503986	-0.214499488975393	1.64386154153717	-0.130485131232413	0.896666050769526	0.967817236197293	FALSE	54.1628032261275	100.210652503986	-2.97451707035362	1.56755436348702	-1.89755273541954	0.063111496968198	0.846369004029703	FALSE	53.9534134214375	100.210652503986	-1.84651827831001	1.89316851637705	-0.975358644693542	0.333721082648242	0.772499612040932	FALSE	54.1320681992718	100.210652503986	-1.99476982577039	1.78068548165615	-1.12022580423081	0.267565710652429	0.910435356981596	FALSE	54.1041248057564	100.210652503986	-1.28846065297446	1.53741602202846	-0.838068964101511	0.405683546642876	0.831364015078879	FALSE	54.0398508582409	100.210652503986
Bacteria;Firmicutes_A;Clostridia;Lachnospirales;Lachnospiraceae;CAG-81;CAG-81_sp000435795	1422.96275762957	-0.613079388975849	1.47960769821349	-0.414352662341576	0.680209826373549	0.998613513245656	FALSE	55.6101464675175	1422.96275762957	1.2073991797673	1.53067798578355	0.788800251248946	0.433560314741571	0.886076505498329	FALSE	55.919900104191	1422.96275762957	1.36325731983728	1.4679325152076	0.92869209293622	0.357123191790701	0.860272704491728	FALSE	54.7761255941902	1422.96275762957	-0.988647729819877	1.76336759836668	-0.560658895363402	0.577267643617459	0.882210920142466	FALSE	55.9713073879481	1422.96275762957	0.425058816658994	1.66013092215722	0.256039334600587	0.798862870164822	0.984303238584186	FALSE	55.7500834760087	1422.96275762957	0.696934043904174	1.4364588834584	0.48517507318152	0.629471489041548	0.956521694220388	FALSE	55.2204220368714	1422.96275762957
Bacteria;Firmicutes_A;Clostridia;Lachnospirales;Lachnospiraceae;Schaedlerella;Schaedlerella_glycyrrhizinilytica	1704.56071193233	-0.585618829352719	1.15023825586874	-0.5091282839575	0.612722797131075	0.998613513245656	FALSE	54.3603330487532	1704.56071193233	-0.332258751141352	1.19152546465926	-0.278851573882535	0.781415088172132	0.946612252504078	FALSE	54.4501905805779	1704.56071193233	0.621401512069732	1.13700172179213	0.546526447726295	0.586951031041352	0.884743457268654	FALSE	54.1044060235063	1704.56071193233	-0.0270377870374639	1.3723612520816	-0.0197016543540945	0.984353447314428	0.99286370766585	FALSE	54.4067414048146	1704.56071193233	-0.0554101872670204	1.29094420332927	-0.0429222170285292	0.965920817143529	0.990485319998037	FALSE	54.3585278676675	1704.56071193233	-0.328343289545105	1.11482470876658	-0.294524589348559	0.769481243649338	0.969425636328818	FALSE	54.246237868901	1704.56071193233
Bacteria;Bacteroidota;Bacteroidia;Bacteroidales;Bacteroidaceae;Phocaeicola;Phocaeicola_sp900544075	394.19952893321	2.97026296781738	1.36893904333381	2.1697554630218	0.0344628567966604	0.998613513245656	FALSE	53.7785676329339	394.19952893321	3.01530929834808	1.41392699124229	2.13257779010131	0.0374819510284916	0.822805324109999	FALSE	54.4813415130086	394.19952893321	2.95618146650385	1.36347684889011	2.16812002998821	0.034734717234293	0.846369004029703	FALSE	52.1475946992777	394.19952893321	3.69628275114088	1.62741066043748	2.27126615365002	0.0270570862662283	0.772499612040932	FALSE	55.1262698326376	394.19952893321	0.557402793609043	1.53420158512307	0.36331783190299	0.717774112962237	0.977281015109733	FALSE	54.4549122866958	394.19952893321	1.99968015129163	1.33154711030215	1.50177198825348	0.139093883000819	0.688902007859684	FALSE	52.9732318098706	394.19952893321
Bacteria;Bacteroidota;Bacteroidia;Bacteroidales;Bacteroidaceae;Prevotellamassilia;Prevotellamassilia_sp900541335	285.387529668935	-1.24596663985497	1.17179529384584	-1.06329718714409	0.292372830794669	0.998613513245656	FALSE	54.0725473808449	285.387529668935	-0.433568872728562	1.21412977768773	-0.357102577250251	0.722403807688509	0.946612252504078	FALSE	54.1173792431857	285.387529668935	0.691861507644865	1.1575685267313	0.597685140592511	0.552550965940672	0.883072319996507	FALSE	53.9441984975074	285.387529668935	1.26619704463814	1.39822737852679	0.905573059206033	0.369178034741489	0.817799444047602	FALSE	54.0910529191555	285.387529668935	0.450566316962737	1.31512088177907	0.342604488458292	0.733224394093023	0.977281015109733	FALSE	54.0681945536472	285.387529668935	1.04887207254866	1.13539442726347	0.92379533258469	0.359701357359547	0.830038070738727	FALSE	54.0158021609845	285.387529668935
Bacteria;Bacteroidota;Bacteroidia;Bacteroidales;Muribaculaceae;CAG-279;NA	295.332759227029	1.18996968140169	1.07826524476311	1.1035964362026	0.274655525412886	0.998613513245656	FALSE	54.0717496173881	295.332759227029	1.5481331738286	1.11725425013226	1.38565879131391	0.171536123778525	0.822805324109999	FALSE	54.1102046131106	295.332759227029	0.640001690195311	1.06508259504754	0.600893952423234	0.550426418475076	0.883072319996507	FALSE	53.9615884857914	295.332759227029	1.41529558131469	1.2866397190512	1.09999369703771	0.27620672574602	0.772499612040932	FALSE	54.0870992826633	295.332759227029	-1.7492126917335	1.21014719662492	-1.44545448405949	0.154101835235525	0.809989337318725	FALSE	54.0676258197435	295.332759227029	1.44186145282136	1.04473014868267	1.3801281169491	0.173232053656874	0.689535632474074	FALSE	54.023100160522	295.332759227029
Bacteria;Actinobacteriota;Actinomycetia;Actinomycetales;Bifidobacteriaceae;Bifidobacterium;NA	166.49942081105	-1.19523329068804	2.14611144422919	-0.556929740951698	0.579860964202017	0.998613513245656	FALSE	54.3681701056125	166.49942081105	-3.75335055117052	2.22271979125322	-1.68862965360753	0.0970053475214846	0.822805324109999	FALSE	54.4967903568411	166.49942081105	-0.00865136499782015	2.12256057297309	-0.00407590959145261	0.996762923116632	0.997763132373745	FALSE	54.0038448920386	166.49942081105	-1.87388367770387	2.56027320938738	-0.731907700644283	0.467363742348841	0.856097983960757	FALSE	54.4461766024434	166.49942081105	-1.55479744014178	2.40863420252387	-0.645509990065157	0.521311529286294	0.951312863299045	FALSE	54.3741412262922	166.49942081105	0.205887992884642	2.08054075918759	0.0989588845954822	0.921535981931166	0.999748814568764	FALSE	54.2045962742065	166.49942081105
Bacteria;Firmicutes_A;Clostridia;Oscillospirales;Oscillospiraceae;CAG-110;NA	1925.07268907729	0.620519726755878	0.910827874087848	0.681270023029652	0.498562444862891	0.998613513245656	FALSE	54.9376140351961	1925.07268907729	-0.370595638283587	0.942661400726297	-0.393137597442785	0.695732279041278	0.946612252504078	FALSE	55.1943524236572	1925.07268907729	0.77954059691562	0.90262865444805	0.863633780153261	0.391592793094869	0.860272704491728	FALSE	54.2308409223901	1925.07268907729	0.52063132860424	1.0859906351834	0.479406830719415	0.633543750934921	0.903944660509308	FALSE	55.1834822696309	1925.07268907729	-0.173040088734035	1.0221168916392	-0.169295792046373	0.86618494271848	0.984303238584186	FALSE	55.0152870387487	1925.07268907729	-0.258777794363156	0.883803013605209	-0.29280030773775	0.770784442714997	0.969425636328818	FALSE	54.6119771101824	1925.07268907729
Bacteria;Firmicutes;Bacilli;Lactobacillales;Lactobacillaceae;Lactobacillus;Lactobacillus_acidophilus	8.09435112812383	-1.00875443105735	2.23967670669435	-0.450401804886483	0.654198512122869	0.998613513245656	FALSE	54.7739970554198	8.09435112812383	-1.14865871644808	2.31894586584283	-0.495336580886763	0.622337521497612	0.940394619093519	FALSE	54.9538989153603	8.09435112812383	-3.42692032474973	2.21691171973078	-1.54580820438167	0.12796294367478	0.846369004029703	FALSE	54.2693299667921	8.09435112812383	-3.19520011308522	2.67136602882353	-1.19609221597101	0.236800180233402	0.772499612040932	FALSE	54.9084362794178	8.09435112812383	-1.6267694883603	2.51357287992641	-0.647194080327573	0.520208272108433	0.951312863299045	FALSE	54.8009415566796	8.09435112812383	-1.59759356066139	2.17205197666626	-0.735522712082347	0.465172322675529	0.840390579004748	FALSE	54.5450143594726	8.09435112812383
Bacteria;Proteobacteria;Gammaproteobacteria;Burkholderiales;Burkholderiaceae;CAG-521;NA	53.6476107112248	1.24696638118726	1.57322081329209	0.792620063662828	0.431447702807807	0.998613513245656	FALSE	54.3162685403038	53.6476107112248	4.23103653149092	1.62954005236195	2.59646059350196	0.0120868472655989	0.52879956786995	FALSE	54.4254258605969	53.6476107112248	2.00819905955765	1.55552358679324	1.29101164174413	0.202198691845513	0.846369004029703	FALSE	54.006172501907	53.6476107112248	1.1927382294644	1.87693281074922	0.635471990597409	0.527785952845376	0.856097983960757	FALSE	54.3773719249398	53.6476107112248	2.70720084027227	1.76566989126796	1.53324290891554	0.131020375160941	0.809989337318725	FALSE	54.3175732308933	53.6476107112248	4.91994427261197	1.5249630116212	3.22627121780583	0.0021290398278866	0.372581969880154	FALSE	54.1775475125737	53.6476107112248
Bacteria;Bacteroidota;Bacteroidia;Bacteroidales;UBA932;RC9;NA	64.5699873733397	1.11746993732581	1.73499226153659	0.644077764552174	0.522249679627082	0.998613513245656	FALSE	54.0351262082241	64.5699873733397	2.04623500892808	1.79733392403565	1.13848349578444	0.259933307628908	0.822805324109999	FALSE	54.1201918514899	64.5699873733397	-0.14313821799358	1.71485070318613	-0.0834697841203519	0.933787851414816	0.997763132373745	FALSE	53.7926746015834	64.5699873733397	1.87820001542891	2.07007536719584	0.907309968126018	0.368268357927121	0.817799444047602	FALSE	54.0776272496165	64.5699873733397	-0.785138241519316	1.94722794294773	-0.403208183388519	0.688386204956477	0.977281015109733	FALSE	54.0323568672105	64.5699873733397	2.2470169846688	1.68149831652575	1.3363183076576	0.187056675491855	0.689535632474074	FALSE	53.9271736633153	64.5699873733397
Bacteria;Firmicutes_A;Clostridia;Oscillospirales;Ruminococcaceae;UMGS966;NA	3935.37622550315	0.213571014780994	0.743206966481334	0.287364118493308	0.774907553220105	0.998613513245656	FALSE	55.3044566442261	3935.37622550315	-0.102865140126922	0.767705609616583	-0.133990345828392	0.89389154617346	0.967817236197293	FALSE	55.8891064888716	3935.37622550315	-0.0594246062163465	0.740078878375076	-0.0802949630812594	0.936299932330656	0.997763132373745	FALSE	53.9231825895812	3935.37622550315	0.119528039893279	0.883697038048569	0.135259070413122	0.892888632661088	0.979646093249331	FALSE	56.3994534850608	3935.37622550315	-2.61535167443956	0.833005739049964	-3.13965624945435	0.00270241965558615	0.472923439727576	FALSE	55.8515652959007	3935.37622550315	-0.0144038417276368	0.722827614006565	-0.0199270772844409	0.984174154039723	0.999748814568764	FALSE	54.6261521407611	3935.37622550315
Bacteria;Firmicutes_A;Clostridia;Lachnospirales;Lachnospiraceae;Lachnospira;Lachnospira_sp900552795	433.040455587607	0.151298735625559	0.86747152365435	0.174413489664987	0.862192288531123	0.998613513245656	FALSE	54.0406947266789	433.040455587607	0.444164995368219	0.898887125964174	0.494127663572658	0.623217646776675	0.940394619093519	FALSE	54.0676987943283	433.040455587607	0.0289971412972629	0.85673320643308	0.0338461741409435	0.973124699967519	0.997763132373745	FALSE	53.9632546229725	433.040455587607	0.261012171370793	1.0351318562384	0.252153549132662	0.801878761235155	0.938654068335465	FALSE	54.0508141125357	433.040455587607	-0.0660722443243773	0.973565293719251	-0.0678662692175124	0.946142587880736	0.990485319998037	FALSE	54.0373070892609	433.040455587607	0.36244040639483	0.840434809139189	0.431253444590256	0.66800067573554	0.95879956207417	FALSE	54.0065646551136	433.040455587607
Bacteria;Firmicutes_A;Clostridia;Peptostreptococcales;Peptostreptococcaceae;Peptostreptococcus;Peptostreptococcus_russellii_A	24.1016998478693	-0.319908711959356	1.59406459893931	-0.20068742017872	0.84169356835817	0.998613513245656	FALSE	54.2446751004567	24.1016998478693	-1.76026603656813	1.65154118557728	-1.06583235824836	0.291215489399976	0.822805324109999	FALSE	54.303114465593	24.1016998478693	-2.35053102733998	1.57502005345875	-1.49238165074674	0.141410517282221	0.846369004029703	FALSE	54.0776078751347	24.1016998478693	-3.62373621430799	1.90203794802247	-1.90518607584857	0.0620599193925603	0.772499612040932	FALSE	54.2706307167539	24.1016998478693	-0.438102693767101	1.78904964094583	-0.244880121680405	0.807473339000253	0.984303238584186	FALSE	54.2403649381662	24.1016998478693	-2.37131836389828	1.54468059437631	-1.53515126203534	0.13056721079395	0.688902007859684	FALSE	54.1706243148154	24.1016998478693
Bacteria;Firmicutes_A;Clostridia;Oscillospirales;Butyricicoccaceae;Butyricicoccus;Butyricicoccus_pullicaecorum	3364.24567559432	0.000629465662367545	0.360571268548887	0.00174574548022314	0.998613513245656	0.998613513245656	FALSE	54.147323427094	3364.24567559432	-0.0849667771739912	0.373472405602229	-0.227504832751917	0.820886256509378	0.946612252504078	FALSE	54.2620598142345	3364.24567559432	-0.0376360056310946	0.356533617777348	-0.105560888944273	0.916323202358774	0.997763132373745	FALSE	53.8216015458098	3364.24567559432	-0.344113492845351	0.430175504627113	-0.799937442146172	0.427238453499229	0.850941640109421	FALSE	54.2125383905093	3364.24567559432	-0.547763842335772	0.404679146701605	-1.35357565814893	0.181495119874422	0.810716953347394	FALSE	54.1494258842919	3364.24567559432	-0.111725322510063	0.349519021881579	-0.319654483777758	0.750463678542433	0.969233533172884	FALSE	54.0015040624772	3364.24567559432
Bacteria;Firmicutes_A;Clostridia;Lachnospirales;Lachnospiraceae;Ruminococcus_B;[Ruminococcus_B_Snoopy_p1_metabat2_high_PE.024.contigs]	216.195808958084	-0.843857551270163	1.65193216503626	-0.510830631626837	0.611543533323222	0.998613513245656	FALSE	54.2170211300893	216.195808958084	-0.334248754562241	1.71145916661514	-0.195300455355476	0.845886973838189	0.948743859583848	FALSE	54.2800117657795	216.195808958084	-4.34203099654655	1.63229431695463	-2.66007848673239	0.0102612989549992	0.846369004029703	FALSE	54.0370315728103	216.195808958084	-2.362945918642	1.97106687608005	-1.1988157009372	0.235810521425541	0.772499612040932	FALSE	54.2456071963704	216.195808958084	-2.55373999588222	1.85399827429286	-1.37742307061006	0.174041908818258	0.810716953347394	FALSE	54.2128280524297	216.195808958084	-2.5895410887399	1.60079812559857	-1.61765624742447	0.111549192643852	0.680172808554149	FALSE	54.1371795426981	216.195808958084
Bacteria;Actinobacteriota;Coriobacteriia;Coriobacteriales;Eggerthellaceae;Slackia_A;Slackia_A_faecicanis	285.860463515533	-0.839835335934428	1.62049359367008	-0.518258967030147	0.606384719883783	0.998613513245656	FALSE	54.2570056848652	285.860463515533	-0.304585219946001	1.6788316767342	-0.181426895958089	0.856707720211691	0.948743859583848	FALSE	54.3266773145525	285.860463515533	0.962663837320621	1.60138157881574	0.601145816871788	0.550255419547537	0.883072319996507	FALSE	54.0580772028521	285.860463515533	-0.808169458525869	1.93352495902968	-0.41797725690153	0.677612404617387	0.903944660509308	FALSE	54.2896933895133	285.860463515533	1.23422050914145	1.81871779437136	0.678621231375847	0.500262511534187	0.951312863299045	FALSE	54.2531624106623	285.860463515533	1.0618261805972	1.57039901284924	0.676150565499078	0.501821885025365	0.841083072882331	FALSE	54.168654078943	285.860463515533
Bacteria;Firmicutes_A;Clostridia;Oscillospirales;Ruminococcaceae;Fournierella;Fournierella_massiliensis	723.395802708327	0.557813469132987	0.765911721406068	0.728299950951197	0.469565935132006	0.998613513245656	FALSE	54.1840787276524	723.395802708327	0.912682624184851	0.793588811926931	1.1500699234516	0.255161824213988	0.822805324109999	FALSE	54.2267685457395	723.395802708327	0.71277258689529	0.756595573263466	0.94207871693043	0.350343252753861	0.860272704491728	FALSE	54.0618371514482	723.395802708327	0.398733599474667	0.913915807950958	0.436291391401409	0.664358295989976	0.903944660509308	FALSE	54.2015458438957	723.395802708327	0.639056767879922	0.859591871094592	0.74344207916503	0.460425912075183	0.951312863299045	FALSE	54.1798188779002	723.395802708327	2.06060592594151	0.742111826581089	2.77667846291404	0.00752794107160914	0.460829628069891	FALSE	54.1300505975769	723.395802708327
Bacteria;Firmicutes_A;Clostridia;Oscillospirales;Ruminococcaceae;Fournierella;NA	716.643959023189	0.593137960204513	0.856479985902341	0.69252985471647	0.491556625381202	0.998613513245656	FALSE	54.285495929686	716.643959023189	0.917379298697751	0.887325645765822	1.03386992484139	0.305775336210709	0.822805324109999	FALSE	54.3521312345852	716.643959023189	0.678237480008129	0.84634556341899	0.801371814685537	0.426422517809147	0.860272704491728	FALSE	54.095171975085	716.643959023189	0.571405751642108	1.02193310324785	0.559142031729963	0.578363057888798	0.882210920142466	FALSE	54.316336770671	716.643959023189	0.513792651394799	0.961246724434101	0.534506530253485	0.595173779156388	0.951312863299045	FALSE	54.2815064387682	716.643959023189	2.01953063104868	0.829989026998335	2.43320160310111	0.0182942973716607	0.492538775390864	FALSE	54.2010097310195	716.643959023189
Bacteria;Bacteroidota;Bacteroidia;Bacteroidales;Muribaculaceae;CAG-279;CAG-279_sp900541935	546.069518190088	2.07589431306918	1.3849558255924	1.49888846612218	0.139684508555039	0.998613513245656	FALSE	54.3919405189344	546.069518190088	1.10049233849319	1.43067190980208	0.769213633785144	0.445055765808799	0.890111531617598	FALSE	55.0273096201229	546.069518190088	1.85398892002268	1.37898733758994	1.34445681224521	0.184538795965213	0.846369004029703	FALSE	52.889926209879	546.069518190088	2.55121602070839	1.64689417837492	1.54910743762894	0.127032642177894	0.772499612040932	FALSE	55.5711413010563	546.069518190088	-0.50644759703392	1.55235828506356	-0.326244013322726	0.745478391422936	0.977281015109733	FALSE	54.9785801790234	546.069518190088	2.33588267561496	1.3469116438697	1.73425085917584	0.0886161643724045	0.680172808554149	FALSE	53.6542406254745	546.069518190088
Bacteria;Firmicutes;Bacilli;Lactobacillales;Streptococcaceae;Streptococcus;Streptococcus_lutetiensis	0.456538867919226	-0.922046337833748	1.65698427552126	-0.556460523769116	0.580181270902718	0.998613513245656	FALSE	54.3227507809093	0.456538867919226	-1.06196683426398	1.71590254011465	-0.618896941660229	0.538563671686002	0.928558054631038	FALSE	54.4790677560973	0.456538867919226	3.26549672724052	1.63941697812458	1.9918646511616	0.0514641940685657	0.846369004029703	FALSE	53.8819543787193	0.456538867919226	2.47853941237294	1.97658406634407	1.25395092198497	0.215218981598128	0.772499612040932	FALSE	54.4275649946493	0.456538867919226	2.24383777317592	1.85965722500994	1.20658675319261	0.232818278693085	0.860900917287916	FALSE	54.3373719552665	0.456538867919226	2.59345477301707	1.60663063216979	1.61421967257935	0.112295447064514	0.680172808554149	FALSE	54.1238575338552	0.456538867919226
Bacteria;Firmicutes_C;Negativicutes;Selenomonadales;Selenomonadaceae;Megamonas;NA	330.530798841798	0.837732607996482	1.464429151098	0.572054037143666	0.569654383990236	0.998613513245656	FALSE	54.1115211285882	330.530798841798	1.41605584180729	1.51674035362317	0.933617832758671	0.354638897371842	0.844173532611815	FALSE	54.2383722434277	330.530798841798	-0.0972992341486658	1.44826103089481	-0.0671834925286564	0.946684905614012	0.997763132373745	FALSE	53.7520336495006	330.530798841798	-1.3428118156861	1.74706341031759	-0.768610805856213	0.445461461801131	0.856097983960757	FALSE	54.1870072682639	330.530798841798	0.649283829206718	1.6435668893878	0.395045576422244	0.6943621046471	0.977281015109733	FALSE	54.1163442179005	330.530798841798	0.746318361469326	1.41964290765669	0.525708512643666	0.601245015612109	0.931131661346186	FALSE	53.9502454368956	330.530798841798
Bacteria;Firmicutes_A;Clostridia;Lachnospirales;Lachnospiraceae;UBA9502;UBA9502_sp900538475	2083.77243571792	-0.373170377462967	0.971089432771308	-0.384280134114948	0.702265168161872	0.998613513245656	FALSE	54.5364115887851	2083.77243571792	-0.0397283595004146	1.00556176264089	-0.03950862192301	0.968628726435149	0.978259183870982	FALSE	54.7006925498039	2083.77243571792	-0.285883245155915	0.96094657764403	-0.297501704888548	0.767223483573605	0.997763132373745	FALSE	54.0739637881339	2083.77243571792	-2.56663016669188	1.15834849636126	-2.21576682212173	0.0308918394115877	0.772499612040932	FALSE	54.6510686129683	2083.77243571792	-2.04113320691931	1.08986119434585	-1.87283776824848	0.066453106099614	0.798578921006472	FALSE	54.5550806337866	2083.77243571792	-1.21792070392136	0.941647050028567	-1.29339406297127	0.201347393119515	0.721008343686255	FALSE	54.3273358424774	2083.77243571792
Bacteria;Firmicutes_A;Clostridia;Oscillospirales;Oscillospiraceae;CAG-110;[CAG-110_Charlie_p1_metabat2_high_PE.022.contigs]	211.486378897105	0.409364256289049	1.03376784347846	0.395992445374976	0.693668418277426	0.998613513245656	FALSE	54.0877689677329	211.486378897105	1.22936510000261	1.07113102069424	1.14772616631512	0.256128983556268	0.822805324109999	FALSE	54.1295025933002	211.486378897105	1.11518267170412	1.0211751089452	1.09205821992276	0.279658751984586	0.848286041605608	FALSE	53.9682536177514	211.486378897105	0.543880989829236	1.23353539651726	0.440912349467083	0.661033294516228	0.903944660509308	FALSE	54.1047245823809	211.486378897105	0.136684085214401	1.16020925298949	0.117809856163627	0.906654767076521	0.984303238584186	FALSE	54.0835150519953	211.486378897105	1.12798503977862	1.00163656583106	1.12614203420452	0.26508216312928	0.788006397319389	FALSE	54.0349575739106	211.486378897105
Bacteria;Actinobacteriota;Coriobacteriia;Coriobacteriales;Eggerthellaceae;Adlercreutzia;Adlercreutzia_equolifaciens	43.3224278537377	-0.0886666912986172	1.49516697088537	-0.0593022003730546	0.952929713416614	0.998613513245656	FALSE	54.1526143211002	43.3224278537377	-1.56724883357123	1.5491454759098	-1.01168602816388	0.316183216890331	0.822805324109999	FALSE	54.2023689900969	43.3224278537377	-1.88941272850014	1.47711952190701	-1.27911973301987	0.206323247603184	0.846369004029703	FALSE	54.0102435304352	43.3224278537377	-2.33673394751273	1.78406719367581	-1.30977911358722	0.195797895492196	0.772499612040932	FALSE	54.1737174763582	43.3224278537377	-1.96144976563177	1.67804895207831	-1.16888709545837	0.247569333283536	0.893291408755025	FALSE	54.1482045110978	43.3224278537377	-1.64587191065154	1.44876659024468	-1.13605043195645	0.260944005189078	0.788006397319389	FALSE	54.089611812653	43.3224278537377
Bacteria;Fusobacteriota;Fusobacteriia;Fusobacteriales;Fusobacteriaceae;Cetobacterium_A;[Cetobacterium_A_Charlie_p2_metabat2_low_PE.014.contigs]	16.3421400282468	-1.40349414131379	1.50633229742688	-0.931729435604107	0.355605011192579	0.998613513245656	FALSE	54.24292579284	16.3421400282468	-3.04551990706729	1.56067641528578	-1.95141022010615	0.0561750428979486	0.822805324109999	FALSE	54.2972585773646	16.3421400282468	-1.83607084255348	1.48825201532075	-1.23370962958701	0.222645405381628	0.846369004029703	FALSE	54.0875303159183	16.3421400282468	-0.768623130915748	1.79737138003137	-0.427637348327163	0.67060742411643	0.903944660509308	FALSE	54.266566056514	16.3421400282468	-1.6562097721346	1.69058340019179	-0.979667594007316	0.331599927357576	0.929087719610967	FALSE	54.2385530437304	16.3421400282468	-0.702130955234241	1.45962973221767	-0.481033607178903	0.632429812556589	0.956521694220388	FALSE	54.1740990540351	16.3421400282468
Bacteria;Actinobacteriota;Coriobacteriia;Coriobacteriales;Atopobiaceae;NM07-P-09;[NM07-P-09_Trix_p1_metabat2_low_PE.013.contigs]	42.0647995285128	-1.61525507357187	1.82044235780038	-0.88728712922477	0.378836416126846	0.998613513245656	FALSE	54.3164299256833	42.0647995285128	-2.60788650526837	1.88585737295368	-1.38286518517773	0.172356559635914	0.822805324109999	FALSE	54.3989284890583	42.0647995285128	-1.6426860186966	1.79930078443657	-0.912957985071403	0.365316753399963	0.860272704491728	FALSE	54.0812408266566	42.0647995285128	-1.61884142691175	2.17203034320274	-0.74531252842661	0.459293494065159	0.856097983960757	FALSE	54.3575892223247	42.0647995285128	-2.98248795344351	2.04313075255678	-1.45976362487384	0.150115184635769	0.809989337318725	FALSE	54.3136993996562	42.0647995285128	-2.924105033435	1.76431027354427	-1.65736439745423	0.103222517762581	0.680172808554149	FALSE	54.211725326827	42.0647995285128
Bacteria;Firmicutes_A;Clostridia;Oscillospirales;Oscillospiraceae;CAG-110;[CAG-110_Escalade_p2_maxbin2_low_prob.023.contigs]	1576.54827291773	0.324722515315757	0.31706999172065	1.0241351240891	0.310328036455415	0.998613513245656	FALSE	54.1135118381692	1576.54827291773	0.540934668129866	0.328458010275285	1.64689138704975	0.105366910253405	0.822805324109999	FALSE	54.201093538601	1576.54827291773	0.201273413764196	0.313402451548526	0.64222029141668	0.523454244032812	0.880812429862906	FALSE	53.8639727583186	1576.54827291773	-0.0891886198063274	0.378303606803501	-0.235759369464997	0.814508685855893	0.943967020031665	FALSE	54.1578805011183	1576.54827291773	-0.33309884609131	0.35585624133207	-0.936048907964709	0.353406929438915	0.94015049180619	FALSE	54.1111128651068	1576.54827291773	0.290977323797533	0.30729980129927	0.946884191162097	0.347915726239323	0.830038070738727	FALSE	54.0023438891193	1576.54827291773
Bacteria;Firmicutes_A;Clostridia;Lachnospirales;Lachnospiraceae;Blautia;NA	355.471539099905	0.919125617344297	1.03011978224373	0.892251205332962	0.376201104351182	0.998613513245656	FALSE	54.2211752896341	355.471539099905	0.956286051120327	1.06729034587387	0.895994285732382	0.374212721037413	0.856084982697846	FALSE	54.2742879425092	355.471539099905	-0.20737053543621	1.01773686899502	-0.203756532512162	0.839308714130682	0.997763132373745	FALSE	54.0692496328006	355.471539099905	-0.828228412754849	1.22915305222907	-0.67382040930774	0.503286778632963	0.856097983960757	FALSE	54.244129701376	355.471539099905	1.46531550856937	1.15612106335825	1.26744123518776	0.210414399780328	0.827472358686684	FALSE	54.216785486503	355.471539099905	0.0698555446167517	0.998173723006638	0.0699833536053595	0.944464703448934	0.999748814568764	FALSE	54.1539011260817	355.471539099905
Bacteria;Firmicutes_C;Negativicutes;Selenomonadales;Selenomonadaceae;Megamonas;[Megamonas_Garnier_p2_metabat2_low_PE.022.contigs]	262.87796272178	-0.3832533021474	1.66318219506413	-0.230433745193275	0.818624911697822	0.998613513245656	FALSE	54.0372336477212	262.87796272178	0.0134606281058412	1.72248906475407	0.0078146377711623	0.993793589561235	0.993793589561235	FALSE	54.1775665435555	262.87796272178	-0.0422968909659328	1.64509901175829	-0.0257108482003923	0.979583384919314	0.997763132373745	FALSE	53.6403356622814	262.87796272178	-1.3618006596226	1.98410274115535	-0.686355918660551	0.495418643663569	0.856097983960757	FALSE	54.1247693012216	262.87796272178	0.576474061649467	1.86662712745367	0.308831931761248	0.75863676108193	0.977406137093498	FALSE	54.04553694264	262.87796272178	0.731799057795829	1.61244083880475	0.453845524241551	0.651763590292551	0.956521694220388	FALSE	53.8587691864573	262.87796272178
Bacteria;Firmicutes_A;Clostridia;Peptostreptococcales;Peptostreptococcaceae;NA;NA	2099.72858276719	-0.603855050047977	0.383638979806744	-1.5740190174423	0.121273850788387	0.998613513245656	FALSE	54.4722300707329	2099.72858276719	-0.104240073351714	0.397286622053768	-0.262380023804594	0.794015502152148	0.946612252504078	FALSE	54.6230712676745	2099.72858276719	-0.403772987392689	0.379554583308575	-1.06380743415875	0.292145939818966	0.848696794696546	FALSE	54.0465583243534	2099.72858276719	-0.597609851286702	0.457640322040192	-1.3058505173288	0.19708141329328	0.772499612040932	FALSE	54.5722097167945	2099.72858276719	0.0528125826564156	0.430564157703313	0.122659031671668	0.902828429062009	0.984303238584186	FALSE	54.4854843361336	2099.72858276719	-0.540298967489766	0.371973108693759	-1.45252157981825	0.152113142548915	0.688902007859684	FALSE	54.2802895217168	2099.72858276719
Bacteria;Firmicutes_A;Clostridia;Lachnospirales;Lachnospiraceae;Faecalimonas;[Faecalimonas_Skinner_p2_maxbin2_high_prob.019.contigs]	305.307761607751	1.13663746093709	1.25001385344279	0.909299891202455	0.367200844223348	0.998613513245656	FALSE	54.4292848714757	305.307761607751	2.76349724871141	1.2947976545954	2.13430819781253	0.0373293168417632	0.822805324109999	FALSE	54.5317923674643	305.307761607751	1.08493430554815	1.23585816560695	0.877879303419349	0.38388867240221	0.860272704491728	FALSE	54.1378291160223	305.307761607751	-0.161173727592891	1.49135265468305	-0.108072176682546	0.914335440760789	0.985913535549586	FALSE	54.4853664794313	305.307761607751	1.49596944449518	1.4029259198991	1.06632105321909	0.290985687594772	0.910435356981596	FALSE	54.4295491102058	305.307761607751	0.316171446522527	1.21162886625641	0.26094743640386	0.795120205704536	0.96983656643719	FALSE	54.2990379724792	305.307761607751
Bacteria;Firmicutes_A;Clostridia;Clostridiales;Clostridiaceae;Clostridium_P;Clostridium_P_perfringens	4.88701036150557	2.3128358198628	2.20139700091688	1.05062186370723	0.298043757980496	0.998613513245656	FALSE	54.796481046222	4.88701036150557	-1.60043970109093	2.27855790038493	-0.70239149982564	0.485395151818441	0.919002345029504	FALSE	55.0387199889658	4.88701036150557	0.796666605109719	2.18100312179299	0.365275316275011	0.716329447321375	0.979356666259693	FALSE	54.12659582479	4.88701036150557	2.89189101319958	2.62498969764438	1.10167709069286	0.275398474203052	0.772499612040932	FALSE	55.016787804271	4.88701036150557	3.13135516706681	2.47044188901027	1.26752836445844	0.21032016708277	0.827472358686684	FALSE	54.8613317654524	4.88701036150557	-1.89939387803805	2.13581868738448	-0.889304831565104	0.377748694861369	0.830038070738727	FALSE	54.4888792333246	4.88701036150557
Bacteria;Firmicutes_A;Clostridia;Lachnospirales;Lachnospiraceae;Dorea_B;Dorea_B_phocaeensis	142.808084930858	1.15138379101677	1.49128919021952	0.772072780093902	0.443408440056413	0.998613513245656	FALSE	54.4677616421833	142.808084930858	0.923460631182145	1.54468091815065	0.597832614057112	0.552424466788863	0.929560400846644	FALSE	54.5745897754639	142.808084930858	1.22824353073902	1.47449870214621	0.832990581104782	0.408508167361042	0.860272704491728	FALSE	54.1642106592486	142.808084930858	0.674636194630371	1.7791877580055	0.37918212487402	0.706025255986564	0.922047908937677	FALSE	54.5273821059709	142.808084930858	2.77935221594311	1.67371579805572	1.66058790815725	0.102542840315455	0.809989337318725	FALSE	54.4689055009828	142.808084930858	2.03282312382533	1.44553804585464	1.40627438319928	0.165336481886324	0.688902007859684	FALSE	54.3319939844244	142.808084930858
Bacteria;Firmicutes_A;Clostridia;Peptostreptococcales;Peptostreptococcaceae;Romboutsia;NA	1271.03542782195	-0.348706542363952	1.47174651761216	-0.23693383214503	0.813601637670433	0.998613513245656	FALSE	54.1836544853545	1271.03542782195	-0.124256523155378	1.52250638223831	-0.0816131377871154	0.935253074284509	0.974002833525319	FALSE	54.5491909541282	1271.03542782195	-1.01654591605168	1.4602319725336	-0.696153717472648	0.489362666013774	0.860272704491728	FALSE	53.2049733766062	1271.03542782195	-2.08461995121389	1.75394594873733	-1.18853146684173	0.239766621124392	0.772499612040932	FALSE	54.6145953172106	1271.03542782195	-0.128638861121596	1.65129134494697	-0.0779019774525173	0.938192112028226	0.990485319998037	FALSE	54.3519985253666	1271.03542782195	-2.65803327945118	1.42887243485665	-1.86023133668882	0.0683303633974836	0.680172808554149	FALSE	53.7252130605731	1271.03542782195
Bacteria;Firmicutes_A;Clostridia;Lachnospirales;Lachnospiraceae;Clostridium_Q;Clostridium_Q_sp000435655	32.6645851208844	-0.383506087412439	1.31053585567057	-0.292633036900932	0.770922384948847	0.998613513245656	FALSE	54.0860462333408	32.6645851208844	-0.445537395113376	1.3579556051524	-0.328094227398086	0.744106429103644	0.946612252504078	FALSE	54.1194341560264	32.6645851208844	-0.369665845829496	1.29442609119549	-0.285582814147453	0.776290472563493	0.997763132373745	FALSE	53.9903548800059	32.6645851208844	-0.643457827011359	1.56381110364933	-0.411467744096317	0.68235519371727	0.903944660509308	FALSE	54.0990171394421	32.6645851208844	1.09664055340705	1.47082282079076	0.745596640129271	0.459139507679949	0.951312863299045	FALSE	54.0822002828474	32.6645851208844	1.05986995750543	1.2697390340489	0.834714794996695	0.407553064582382	0.831364015078879	FALSE	54.0438242894545	32.6645851208844
Bacteria;Firmicutes_A;Clostridia;Oscillospirales;Ruminococcaceae;Fournierella;Fournierella_sp002160145	435.301290918527	0.487793233574582	1.48299159628935	0.328925150213331	0.743465334900425	0.998613513245656	FALSE	54.8306141699559	435.301290918527	2.00444888004427	1.53477064579671	1.306025030863	0.196970582264393	0.822805324109999	FALSE	55.0965744922937	435.301290918527	0.396874682333456	1.46977564829998	0.270023988213782	0.788169186682375	0.997763132373745	FALSE	54.0998943488665	435.301290918527	-0.526346119572243	1.76813059596298	-0.297685092251672	0.767063273648691	0.925766019920834	FALSE	55.0897521211751	435.301290918527	-2.54914044677423	1.66417290552772	-1.53177619843888	0.131318788806151	0.809989337318725	FALSE	54.9142721185427	435.301290918527	0.523442725932986	1.4390510564521	0.363741594564062	0.717458429763508	0.962109005429992	FALSE	54.4935074832033	435.301290918527
Bacteria;Firmicutes_A;Clostridia;Clostridiales;Clostridiaceae;Clostridium;Clostridium_sp900766315	139.352009030572	-2.18712547255662	2.31491516625427	-0.944797245462596	0.348922479200541	0.998613513245656	FALSE	54.6298567883939	139.352009030572	0.611667502782639	2.3960295362721	0.255283790755899	0.799458270832084	0.946612252504078	FALSE	54.8783245038929	139.352009030572	-2.21038492058009	2.29353598056745	-0.963745473935496	0.339474181773116	0.860272704491728	FALSE	53.9433333997903	139.352009030572	-0.351930153529981	2.76032430018926	-0.127495944409811	0.899014104345186	0.979646093249331	FALSE	54.8571306993664	139.352009030572	-1.10835421515509	2.59782632229712	-0.426646772204168	0.671311213556472	0.974933297696122	FALSE	54.6973137715506	139.352009030572	-3.34831678223663	2.24598521598092	-1.49080090038539	0.141798893284709	0.688902007859684	FALSE	54.3144519140606	139.352009030572
Bacteria;Firmicutes;Bacilli;Erysipelotrichales;Erysipelotrichaceae;Ileibacterium;[Ileibacterium_LinusII_BA0109CM-p1_maxbin2_low_prob.011.contigs]	36.8158106486592	0.0419896585314247	1.49057517798429	0.028170104501678	0.977630035219424	0.998613513245656	FALSE	54.1558486765988	36.8158106486592	-1.68219516699492	1.54437172373789	-1.08924240267974	0.280865766464157	0.822805324109999	FALSE	54.2077912749751	36.8158106486592	-1.65117296140879	1.47262718967167	-1.12124302266681	0.267145274618392	0.848286041605608	FALSE	54.0072508237244	36.8158106486592	-1.92046015924847	1.77858021442353	-1.0797714624701	0.28502749671556	0.772499612040932	FALSE	54.17812797937	36.8158106486592	-4.13213679440033	1.67289703370503	-2.47004849141775	0.0166908305056511	0.643395207642193	FALSE	54.1514296194617	36.8158106486592	-0.488645982295891	1.44433643530002	-0.338318670327241	0.736432771866423	0.969233533172884	FALSE	54.0900648687427	36.8158106486592
Bacteria;Fusobacteriota;Fusobacteriia;Fusobacteriales;Fusobacteriaceae;Fusobacterium_B;Fusobacterium_B_sp900541465	157.042386751355	1.15674939950557	1.78505443999718	0.648019115600415	0.519671392197342	0.998613513245656	FALSE	54.9466691512404	157.042386751355	1.89698339439431	1.84781292303286	1.02661009171899	0.309084646946089	0.822805324109999	FALSE	55.1658983919397	157.042386751355	0.418507609521697	1.76801867964509	0.236709947886811	0.813771927390446	0.997763132373745	FALSE	54.3373140053072	157.042386751355	0.693171155747465	2.12872869373499	0.325626820264847	0.74593932686768	0.922056043121469	FALSE	55.1348880140746	157.042386751355	-0.558576343470148	2.0032671998157	-0.278832670709897	0.781419038399418	0.980274779354108	FALSE	54.9972733399737	157.042386751355	1.45009186144809	1.73165356157203	0.837402985001038	0.406012175174589	0.831364015078879	FALSE	54.6679324488166	157.042386751355
Bacteria;Firmicutes_A;Clostridia;Lachnospirales;Lachnospiraceae;Faecalimonas;[Faecalimonas_Bissell_p2_metabat2_high_PE.001.contigs]	60.0561873697427	0.59088438498144	1.66622997857404	0.354623546917046	0.724242821765952	0.998613513245656	FALSE	54.395400302958	60.0561873697427	0.925344782036936	1.72600863409207	0.53611828107899	0.594058778512628	0.939312433091714	FALSE	54.4884616126774	60.0561873697427	-1.39742692734545	1.64713617150246	-0.848397935472917	0.399952576975624	0.860272704491728	FALSE	54.1304623979901	60.0561873697427	0.329528043866471	1.98797849590324	0.165760366395085	0.868959546107631	0.969256379739347	FALSE	54.4442132242509	60.0561873697427	2.79774424725364	1.87005653472092	1.4960746882827	0.140414224896894	0.809989337318725	FALSE	54.3940859702469	60.0561873697427	2.34315140623185	1.61496538012371	1.45089884592595	0.152563191981893	0.688902007859684	FALSE	54.2772136273007	60.0561873697427
Bacteria;Firmicutes;Bacilli;Lactobacillales;Streptococcaceae;Streptococcus;NA	1.48399567842158	1.10946683050832	1.66503752196891	0.666331428493202	0.508028172182608	0.998613513245656	FALSE	54.1531253445475	1.48399567842158	-2.80515079337862	1.72462362298948	-1.62652926469611	0.109630815785481	0.822805324109999	FALSE	54.2664133939464	1.48399567842158	2.00375024427174	1.64636148559016	1.21707793932841	0.228883445816143	0.846369004029703	FALSE	53.8314502449447	1.48399567842158	2.88786893161745	1.98646185064537	1.4537751785564	0.151773106979555	0.772499612040932	FALSE	54.217160137671	1.48399567842158	2.86212503753968	1.86871805823902	1.5315981054075	0.131442926441806	0.809989337318725	FALSE	54.1549375718476	1.48399567842158	0.729842356408551	1.61398705038411	0.452198396656811	0.652937090930533	0.956521694220388	FALSE	54.0091537275151	1.48399567842158
Bacteria;Firmicutes_A;Clostridia;Oscillospirales;Oscillospiraceae;CAG-110;[CAG-110_Scrappy_p2_metabat2_low_PE.034.contigs]	1390.79476025374	0.12818917983268	0.65086168965237	0.196953026842226	0.844597375882492	0.998613513245656	FALSE	54.4688935793103	1390.79476025374	0.435233436474058	0.673341793806154	0.646378170013542	0.520731722943654	0.919002345029504	FALSE	54.8151867904618	1390.79476025374	0.0268929528701257	0.645688270968703	0.0416500563496054	0.9669326104504	0.997763132373745	FALSE	53.5381246511328	1390.79476025374	-0.683584042455073	0.775704204731527	-0.881243183014152	0.382030259500661	0.822308934952832	FALSE	54.8689086146778	1390.79476025374	-2.11831847883371	0.730278901955753	-2.9006979020764	0.00535565614806402	0.624826550607469	FALSE	54.6225630954327	1390.79476025374	-0.15339773400857	0.631863694816461	-0.242770292496593	0.809102549793238	0.976503077336667	FALSE	54.0337634232867	1390.79476025374
Bacteria;Firmicutes_A;Clostridia;Peptostreptococcales;Peptostreptococcaceae;Romboutsia;[Romboutsia_Bissell_p1_maxbin2_high_prob.028.contigs]	229.587548019888	1.49319675308309	1.35899477539366	1.09875091510235	0.276689218191006	0.998613513245656	FALSE	54.7026673095929	229.587548019888	2.88231737866565	1.40710201730653	2.04840682709202	0.0453153198609657	0.822805324109999	FALSE	54.8827778931239	229.587548019888	1.16949741973425	1.34515973059088	0.869411559934619	0.388456203630314	0.860272704491728	FALSE	54.1973560201618	229.587548019888	2.55800804596351	1.62094295743253	1.57809874445874	0.120294782361758	0.772499612040932	FALSE	54.8367534339741	229.587548019888	3.19192359864203	1.52519126681299	2.09280217379674	0.0410167529885375	0.65253925209037	FALSE	54.7292709606683	229.587548019888	0.503499607836485	1.31795165543317	0.382031924889536	0.703924045914903	0.962109005429992	FALSE	54.473430842727	229.587548019888
Bacteria;Firmicutes;Bacilli;Erysipelotrichales;Erysipelotrichaceae;Dubosiella;NA	32.0786509974146	-2.78974658704833	2.14725443488128	-1.29921565964891	0.199330606159204	0.998613513245656	FALSE	54.5882576061412	32.0786509974146	-2.46999846675294	2.22354445330702	-1.11083835678633	0.271492994028468	0.822805324109999	FALSE	54.7459099821772	32.0786509974146	-1.1675371090592	2.12465223609737	-0.549519158581816	0.584908770202371	0.884743457268654	FALSE	54.1439716169308	32.0786509974146	-4.7638147088137	2.56137015621618	-1.8598696862507	0.0682849231797586	0.772499612040932	FALSE	54.6960517865853	32.0786509974146	-2.40579854685867	2.40988796453181	-0.998303067307141	0.322535932267522	0.929087719610967	FALSE	54.6045327964562	32.0786509974146	-2.83916868457226	2.08207443806732	-1.36362496588148	0.178303402338939	0.689535632474074	FALSE	54.3876152361373	32.0786509974146
Bacteria;Firmicutes_A;Clostridia;Lachnospirales;Lachnospiraceae;Blautia_A;[Blautia_A_Oklahoma_p2_maxbin2_low_prob.020.contigs]	254.773326266326	0.191401629635797	1.17693770734234	0.162626814012106	0.871416875772665	0.998613513245656	FALSE	54.2191168935776	254.773326266326	0.443245132639324	1.21941416367402	0.363490228212419	0.717650845286225	0.946612252504078	FALSE	54.2708433931649	254.773326266326	-1.18809428817661	1.1627677398944	-1.02178126156519	0.311434372277898	0.860272704491728	FALSE	54.0711348030668	254.773326266326	-1.75955268389533	1.40434225661101	-1.25293722068972	0.215603165390173	0.772499612040932	FALSE	54.2413143929586	254.773326266326	0.0344675024512899	1.32089659419315	0.0260940202305116	0.979278159865096	0.990485319998037	FALSE	54.2147242220088	254.773326266326	-1.04901819820111	1.14042889040921	-0.91984533803305	0.361732978671753	0.830038070738727	FALSE	54.1536052768455	254.773326266326
Bacteria;Actinobacteriota;Actinomycetia;Actinomycetales;Bifidobacteriaceae;Bifidobacterium;[Bifidobacterium_Dunbar_p2_maxbin2_low_prob.030.contigs]	35.1687390490723	-0.0987456802467921	1.63701708774077	-0.0603204945056927	0.952122313346154	0.998613513245656	FALSE	54.1851168750504	35.1687390490723	-1.81392949991381	1.69596560773633	-1.06955559218853	0.289554974353849	0.822805324109999	FALSE	54.2533509899066	35.1687390490723	-0.343173200322563	1.61766790203308	-0.212140699516424	0.832796130310591	0.997763132373745	FALSE	53.9902581117894	35.1687390490723	-2.29211543242091	1.95324868301737	-1.17348878939473	0.245729392831998	0.772499612040932	FALSE	54.2168411078978	35.1687390490723	-3.89495571251213	1.83726154051445	-2.11997890698867	0.0386037124585316	0.643395207642193	FALSE	54.1811384262735	35.1687390490723	-0.600266690329788	1.58639326669615	-0.378384542428067	0.706625766295658	0.962109005429992	FALSE	54.0986009584907	35.1687390490723
Bacteria;Firmicutes_A;Clostridia;Peptostreptococcales;Anaerovoracaceae;Eubacterium_M;NA	122.449446482719	0.930646849815376	1.38903636602941	0.669994589468991	0.505707024883007	0.998613513245656	FALSE	54.1776750501514	122.449446482719	2.08950854546403	1.4389945869902	1.45206143536262	0.152243260590563	0.822805324109999	FALSE	54.2547421137382	122.449446482719	-0.244722238533871	1.37278255040249	-0.17826729984448	0.859180680167835	0.997763132373745	FALSE	53.9578171208218	122.449446482719	0.0764600063665815	1.65733106179523	0.0461344194465044	0.963372632061902	0.991499970187164	FALSE	54.2150031717443	122.449446482719	-2.3662751170779	1.55895048189729	-1.51786419424822	0.134863147475074	0.809989337318725	FALSE	54.1742930240095	122.449446482719	-0.739503607500302	1.34615291239617	-0.549345918053228	0.585029471836646	0.916042127858125	FALSE	54.07990633513	122.449446482719
Bacteria;Firmicutes_A;Clostridia;Oscillospirales;Ruminococcaceae;Faecalibacterium;NA	217.162908498721	0.343230824620121	1.01245037892604	0.339010021394039	0.735911362314624	0.998613513245656	FALSE	54.2331437503027	217.162908498721	1.90027744266382	1.04899381106594	1.81152397909083	0.0755934521497079	0.822805324109999	FALSE	54.2841184062406	217.162908498721	1.58046264181758	1.00025145328917	1.58006532919346	0.11992289741036	0.846369004029703	FALSE	54.0873013953744	217.162908498721	-0.230465773118033	1.20807484774246	-0.190771104579081	0.849417001592312	0.960818334392186	FALSE	54.254942577773	217.162908498721	0.358033612782826	1.13628943597705	0.315090153482742	0.753902497370365	0.977281015109733	FALSE	54.228758329897	217.162908498721	0.226354497381845	0.98103993043541	0.230729137886756	0.818394466406281	0.978089241538787	FALSE	54.1685874184607	217.162908498721
Bacteria;Firmicutes;Bacilli;Erysipelotrichales;Erysipelatoclostridiaceae;Faecalibacillus;Faecalibacillus_intestinalis	22.6253960710177	-0.143171711134156	1.49103055678132	-0.0960219832403836	0.923857745693691	0.998613513245656	FALSE	54.1280768321348	22.6253960710177	1.16316703086097	1.5448569858493	0.752928615085689	0.454752125676953	0.903808391343557	FALSE	54.1783213425373	22.6253960710177	1.1097520797008	1.47304050027065	0.75337513089212	0.454497743920285	0.860272704491728	FALSE	53.9843113305642	22.6253960710177	2.27231693407965	1.77913018974471	1.27720666378311	0.206978689386019	0.772499612040932	FALSE	54.1494283674856	22.6253960710177	3.21759483654569	1.67340685299173	1.92278096076471	0.0597761441797878	0.785097815605862	FALSE	54.1236538741875	22.6253960710177	1.09842841780951	1.44476178713534	0.760283409756746	0.450388154245319	0.839371979998492	FALSE	54.0644526553861	22.6253960710177
Bacteria;Proteobacteria;Gammaproteobacteria;Burkholderiales;Burkholderiaceae;Parasutterella;Parasutterella_excrementihominis	28.426862148676	-0.0784235349414289	1.63898347494535	-0.0478488869108604	0.962012494922707	0.998613513245656	FALSE	54.219187157807	28.426862148676	-1.46375027798316	1.69796477676046	-0.862061626964869	0.392445393867019	0.869341062363651	FALSE	54.2918567879515	28.426862148676	-1.62649648324974	1.61971420204165	-1.00418733206114	0.319766066211302	0.860272704491728	FALSE	54.0117690077732	28.426862148676	-2.05781608880962	1.95557435105243	-1.05228220430595	0.297334401249833	0.772499612040932	FALSE	54.2537238499706	28.426862148676	-3.41968393693499	1.83947070333382	-1.85905865787219	0.0684496218005547	0.798578921006472	FALSE	54.2155070752299	28.426862148676	-0.549083965187215	1.588343848493	-0.345695905649258	0.730911281169494	0.969233533172884	FALSE	54.1270188783763	28.426862148676
Bacteria;Bacteroidota;Bacteroidia;Bacteroidales;UBA932;RC9;[RC9_Charlie_p1_maxbin2_low_prob.001.contigs]	12.2583362787524	3.17118584918108	1.72930282532685	1.83379440705054	0.0721697130815311	0.998613513245656	FALSE	54.2747659582498	12.2583362787524	2.75265652850109	1.79106575966478	1.53688188925921	0.130118634899096	0.822805324109999	FALSE	54.4007836845294	12.2583362787524	2.02644084046943	1.71023690241902	1.18488896924347	0.241257869340417	0.846369004029703	FALSE	53.9176419961881	12.2583362787524	2.57670599604073	2.06305081902232	1.2489784411912	0.217025730553428	0.772499612040932	FALSE	54.3500869875587	12.2583362787524	2.80775046199672	1.94084108004422	1.44666685534745	0.153740666017086	0.809989337318725	FALSE	54.2798005563761	12.2583362787524	4.44211756504552	1.67642773068883	2.64975190026252	0.0105384757966664	0.460829628069891	FALSE	54.1145286644608	12.2583362787524
Bacteria;Bacteroidota;Bacteroidia;Bacteroidales;Tannerellaceae;Parabacteroides;Parabacteroides_distasonis	28.6394322241187	-1.43609538448849	1.68257578408687	-0.853510075486947	0.397121021408693	0.998613513245656	FALSE	54.3732132957333	28.6394322241187	-2.14542173865548	1.74296826532415	-1.2309012053392	0.22364917769552	0.822805324109999	FALSE	54.4632746489883	28.6394322241187	-3.08616841180413	1.6632206215269	-1.85553760689361	0.0689689318143697	0.846369004029703	FALSE	54.1167137803267	28.6394322241187	-4.45084870303269	2.00749709438121	-2.21711339731957	0.030812428455265	0.772499612040932	FALSE	54.4197922062326	28.6394322241187	-4.86840377843765	1.88840139063068	-2.57805559908622	0.0126769592479533	0.643395207642193	FALSE	54.3714523313955	28.6394322241187	-3.81877432712115	1.6307758315668	-2.34169175995954	0.0228975141409974	0.525978720623268	FALSE	54.2588567453151	28.6394322241187
Bacteria;Firmicutes;Bacilli;Lactobacillales;Lactobacillaceae;Limosilactobacillus;Limosilactobacillus_reuteri	2.8072114979821	-0.346735012747578	1.99590864363849	-0.173722887494234	0.862722525559617	0.998613513245656	FALSE	54.874984939926	2.8072114979821	0.229461655360788	2.06634425325713	0.11104715731616	0.911982676822704	0.970141779601504	FALSE	55.0718338428563	2.8072114979821	-0.519531164088969	1.97616603472335	-0.262898539373843	0.793623295005951	0.997763132373745	FALSE	54.324883568143	2.8072114979821	-1.25815077888843	2.38042976745982	-0.528539340285186	0.599250258155715	0.88562924049529	FALSE	55.0316495852839	2.8072114979821	-1.45436385796188	2.23995648567285	-0.649282192428398	0.518862680591005	0.951312863299045	FALSE	54.9114467575804	2.8072114979821	-3.26068938789044	1.935887872797	-1.68433793801258	0.0978227865039682	0.680172808554149	FALSE	54.624498847712	2.8072114979821
Bacteria;Firmicutes;Bacilli;Erysipelotrichales;Erysipelotrichaceae;Allobaculum;[Allobaculum_Michael_p1_maxbin2_low_prob.009.contigs]	30.2958901232966	-0.122524888847304	1.41314301658183	-0.0867038137043429	0.931226719099982	0.998613513245656	FALSE	54.1581118286612	30.2958901232966	-1.74603578370047	1.46414212562215	-1.19253162185914	0.238246695484457	0.822805324109999	FALSE	54.2104482784129	30.2958901232966	-1.67986232338093	1.39613506432026	-1.20322336019747	0.234137781952186	0.846369004029703	FALSE	54.0083933959688	30.2958901232966	-2.11966762870292	1.68618541838661	-1.25707861400621	0.214117322762689	0.772499612040932	FALSE	54.1806060827568	30.2958901232966	-3.78300743808667	1.5859939045298	-2.38525975874304	0.0205954845367192	0.643395207642193	FALSE	54.1536935030113	30.2958901232966	-0.599742721966521	1.36930961397916	-0.437989126669236	0.663138269521598	0.95879956207417	FALSE	54.091827200587	30.2958901232966
Bacteria;Proteobacteria;Gammaproteobacteria;Enterobacterales;Enterobacteriaceae;Escherichia;Escherichia_coli	6.34978103127534	0.950819696444189	2.59477845015799	0.366435791998463	0.715432053646862	0.998613513245656	FALSE	55.5452673469746	6.34978103127534	-2.33386554228958	2.68193833627888	-0.870215959375023	0.3878967403366	0.866642696270414	FALSE	56.0100172328904	6.34978103127534	0.559066067181063	2.58015950988893	0.216678877812918	0.829269482766654	0.997763132373745	FALSE	54.3774095022033	6.34978103127534	-2.5531620602177	3.08856057342345	-0.826651120974359	0.41192531408368	0.838220115867954	FALSE	56.2890298178532	6.34978103127534	0.196545673347731	2.9097881159987	0.0675463867169835	0.946387777018049	0.990485319998037	FALSE	55.89576453312	6.34978103127534	-0.447741186314421	2.52185115292521	-0.177544652385635	0.859733066139537	0.98469604854353	FALSE	54.9828392320213	6.34978103127534
Bacteria;Firmicutes_A;Clostridia;Lachnospirales;Lachnospiraceae;Blautia;Blautia_sp900120295	197.048568009065	-0.225970516285595	1.19729375149425	-0.188734398725107	0.851004303649385	0.998613513245656	FALSE	54.324935162188	197.048568009065	1.14655294909194	1.24036334821276	0.924368614038788	0.359376732454744	0.844173532611815	FALSE	54.3996590002225	197.048568009065	0.0262405196366624	1.18326298836418	0.0221764053255304	0.982388814120731	0.997763132373745	FALSE	54.1117105304025	197.048568009065	-0.478593678559604	1.42855727103314	-0.335018895121707	0.73890019480723	0.922056043121469	FALSE	54.3609167820737	197.048568009065	-0.0923324762109424	1.34375254854438	-0.0687124101167002	0.945470851401041	0.990485319998037	FALSE	54.3214985898345	197.048568009065	0.211498775630096	1.16032092280097	0.182276102648866	0.856045725734143	0.98469604854353	FALSE	54.2301413761813	197.048568009065
Bacteria;Proteobacteria;Gammaproteobacteria;Burkholderiales;Burkholderiaceae;Sutterella;[Sutterella_Magnolia_p2_metabat2_high_PE.017.contigs]	18.6975962255402	1.56354808315972	1.36021818504297	1.14948329639508	0.255409067454472	0.998613513245656	FALSE	54.1440884398751	18.6975962255402	1.52945421356098	1.4092684214877	1.08528239918014	0.282600091167335	0.822805324109999	FALSE	54.2022911485849	18.6975962255402	2.66504017189575	1.34395286909711	1.98298633320837	0.0524670656818603	0.846369004029703	FALSE	53.9776914241214	18.6975962255402	1.64690764870489	1.62301513285617	1.01472106782311	0.314749785419025	0.772499612040932	FALSE	54.1698373888392	18.6975962255402	-0.166896907970442	1.52659883981095	-0.109325975900198	0.913348163588314	0.984303238584186	FALSE	54.139720408942	18.6975962255402	1.44083562159612	1.31807238316284	1.09313846492914	0.279179409336012	0.788006397319389	FALSE	54.0703437320087	18.6975962255402
Bacteria;Firmicutes;Bacilli;Erysipelotrichales;Erysipelotrichaceae;Allobaculum;[Allobaculum_Rahab_p1_metabat2_low_PE.036.contigs]	30.6287669946937	0.159933521063184	1.79939693270398	0.0888817348503811	0.929502535392626	0.998613513245656	FALSE	54.3629333270143	30.6287669946937	-2.08405669008234	1.86386860140307	-1.11813498468375	0.268416963781526	0.822805324109999	FALSE	54.4655298815421	30.6287669946937	-2.85817405557722	1.77900545695129	-1.60661342797415	0.113963975248821	0.846369004029703	FALSE	54.0712175074004	30.6287669946937	-1.48844059859833	2.14680786454397	-0.693327345768091	0.491052869445124	0.856097983960757	FALSE	54.4189260117966	30.6287669946937	-1.10847393446704	2.01951410786161	-0.548881500828314	0.585334214725918	0.951312863299045	FALSE	54.3630962770203	30.6287669946937	-2.87510102822161	1.7441353848707	-1.64843913675586	0.105044549541635	0.680172808554149	FALSE	54.2325809904169	30.6287669946937
Bacteria;Firmicutes_A;Clostridia;Peptostreptococcales;Peptostreptococcaceae;Romboutsia;Romboutsia_timonensis	61.1122235138757	-1.13388346878589	2.50104739907394	-0.453363446532733	0.652063624557089	0.998613513245656	FALSE	55.2210246755376	61.1122235138757	1.15445984873688	2.58249786710664	0.447032256421691	0.656579678421966	0.946612252504078	FALSE	55.8802480795411	61.1122235138757	0.280366209994047	2.49265543878214	0.112476921451699	0.910864436291177	0.997763132373745	FALSE	53.7308649365708	61.1122235138757	1.74648176906103	2.97156565770296	0.587731172802379	0.559052071282128	0.877435986317241	FALSE	56.5600128996838	61.1122235138757	1.69218912547313	2.80217560265725	0.603884040624883	0.548363475058878	0.951312863299045	FALSE	55.9049659377117	61.1122235138757	1.11031672022111	2.43350808883983	0.456261775053502	0.65001546290985	0.956521694220388	FALSE	54.4806924705567	61.1122235138757
Bacteria;Firmicutes;Bacilli;Lactobacillales;Lactobacillaceae;Ligilactobacillus;Ligilactobacillus_animalis	7.18307982118599	0.76412167677869	1.88289033526114	0.405823781910651	0.686469280488798	0.998613513245656	FALSE	54.2175617470893	7.18307982118599	-0.196170887423006	1.95026540333053	-0.100586764800318	0.920248773793427	0.970141779601504	FALSE	54.3309224743765	7.18307982118599	3.18718774836031	1.8617902732572	1.71189408073571	0.0926655026389526	0.846369004029703	FALSE	53.895696432126	7.18307982118599	0.797643262631356	2.24636496238664	0.355081776998473	0.723904325832205	0.922056043121469	FALSE	54.2818366755607	7.18307982118599	2.28553888820935	2.11322021714651	1.08154316794088	0.284242585080499	0.910435356981596	FALSE	54.2195218928174	7.18307982118599	0.810834506142864	1.82516903625473	0.44425173232541	0.658633509448896	0.956521694220388	FALSE	54.073488561425	7.18307982118599
Bacteria;Firmicutes;Bacilli;Erysipelotrichales;Erysipelotrichaceae;Faecalitalea;[Faecalitalea_Kit_p2_metabat2_low_PE.059.contigs]	7.2179722692599	-1.8468921610693	1.59862605393395	-1.15529967532082	0.253035833019478	0.998613513245656	FALSE	54.19729184651	7.2179722692599	-0.990319855693991	1.6560229600222	-0.598010945259306	0.552319407762425	0.929560400846644	FALSE	54.2866888072971	7.2179722692599	1.28418467316519	1.58018893719904	0.812677929160464	0.419975027775789	0.860272704491728	FALSE	53.9426461246854	7.2179722692599	-1.18045276993686	1.907346316575	-0.618897973419208	0.538574181813369	0.856097983960757	FALSE	54.2430832216495	7.2179722692599	1.76793903374686	1.79418187622664	0.985373365528038	0.328819576745313	0.929087719610967	FALSE	54.1952156524657	7.2179722692599	2.53380306091587	1.54938971653178	1.63535554281827	0.107782078582547	0.680172808554149	FALSE	54.0838006521873	7.2179722692599
Bacteria;Firmicutes;Bacilli;Erysipelotrichales;Erysipelatoclostridiaceae;Faecalibacillus;NA	20.7814070768837	-0.165955814188743	1.80097974044445	-0.0921475186321572	0.926920864596195	0.998613513245656	FALSE	54.155487010703	20.7814070768837	-1.27554838235558	1.86573282408907	-0.683671512816075	0.497093284379316	0.919002345029504	FALSE	54.2350819088646	20.7814070768837	1.07291427572131	1.77996282988283	0.602773416224614	0.549185966189671	0.883072319996507	FALSE	53.9284849516487	20.7814070768837	0.608511852101418	2.14883014107107	0.283182853996133	0.778115598298953	0.932672806180252	FALSE	54.1944567309977	20.7814070768837	1.59235866542493	2.02128586058024	0.78779488665093	0.434251558659654	0.951312863299045	FALSE	54.1523036391799	20.7814070768837	0.994388288963183	1.74540345678364	0.569718299283994	0.57122901846952	0.904661341467566	FALSE	54.0544981997693	20.7814070768837
Bacteria;Proteobacteria;Gammaproteobacteria;Burkholderiales;Burkholderiaceae;Parasutterella;NA	25.020603403076	-0.116797659430088	1.58918885374485	-0.0734951413451331	0.941682578158653	0.998613513245656	FALSE	54.2201399897552	25.020603403076	-1.43046288047554	1.64637695185712	-0.868855020633013	0.388751152327015	0.866642696270414	FALSE	54.2929631483795	25.020603403076	-1.59443828397865	1.57050844918443	-1.01523699844254	0.314519199200665	0.860272704491728	FALSE	54.0122873841518	25.020603403076	-2.01903438879797	1.89616055973975	-1.06480138426415	0.291681831602997	0.772499612040932	FALSE	54.2547755532351	25.020603403076	-3.34764780228777	1.78358506774675	-1.87692073836262	0.0659143175487196	0.798578921006472	FALSE	54.2164713590428	25.020603403076	-0.567424306130426	1.54008923212078	-0.368435993380106	0.713985257951059	0.962109005429992	FALSE	54.1277760248161	25.020603403076
Bacteria;Bacteroidota;Bacteroidia;Bacteroidales;Bacteroidaceae;Phocaeicola;Phocaeicola_coprophilus	14.0494141237296	0.332339215528492	1.63881926117266	0.20279186570622	0.84005769422546	0.998613513245656	FALSE	54.1559271633983	14.0494141237296	2.61671482610845	1.6977020041465	1.54132752374524	0.129051489724174	0.822805324109999	FALSE	54.2404297943637	14.0494141237296	-2.10394647884567	1.61980293600101	-1.29889039714912	0.199509278288845	0.846369004029703	FALSE	53.9150723373439	14.0494141237296	-0.68737651148688	1.95532638828746	-0.351540548731052	0.726545908679596	0.922056043121469	FALSE	54.1982221284298	14.0494141237296	-2.01426247320532	1.83929054054463	-1.09513012153528	0.27830650215967	0.910435356981596	FALSE	54.1532315215092	14.0494141237296	-0.603737060101668	1.58829439016418	-0.380116597930728	0.705348558814527	0.962109005429992	FALSE	54.048681577233	14.0494141237296
Bacteria;Bacteroidota;Bacteroidia;Bacteroidales;Bacteroidaceae;Prevotellamassilia;[Prevotellamassilia_Reeses_p1_maxbin2_low_prob.019.contigs]	26.2420877000271	0.47857415371108	1.72492854314407	0.277445784993953	0.78249175665666	0.998613513245656	FALSE	54.2819599400753	26.2420877000271	2.27397514417765	1.78647180191824	1.2728861109008	0.208470090631866	0.822805324109999	FALSE	54.4151277932149	26.2420877000271	0.753278889231844	1.70608121411132	0.441525809557793	0.660598487013843	0.939875896157907	FALSE	53.9049901853843	26.2420877000271	0.700846236770235	2.05778805672065	0.340582323082933	0.734730692418917	0.922056043121469	FALSE	54.3638006795307	26.2420877000271	0.262411939462924	1.93592854249916	0.135548360232432	0.892679684262812	0.984303238584186	FALSE	54.2889355764988	26.2420877000271	2.16039549395392	1.67226238961004	1.29189982826661	0.201882336232151	0.721008343686255	FALSE	54.1125961975122	26.2420877000271
Bacteria;Firmicutes;Bacilli;Erysipelotrichales;Erysipelatoclostridiaceae;NA;NA	42.313479393643	0.605405764038322	1.79276185545122	0.337694469679547	0.736891533379794	0.998613513245656	FALSE	54.4657095104998	42.313479393643	-0.524358208676216	1.85675859113918	-0.282405160896282	0.77870078979451	0.946612252504078	FALSE	54.5929200504678	42.313479393643	0.711974357177152	1.77308404115685	0.401545747776638	0.68960003864594	0.961593679386769	FALSE	54.1053303498876	42.313479393643	1.37838513660529	2.13873453630751	0.644486313380923	0.521961527803982	0.856097983960757	FALSE	54.5428071949543	42.313479393643	1.10386440462812	2.01206126271153	0.548623655295915	0.585505504648698	0.951312863299045	FALSE	54.4715750582592	42.313479393643	1.18545952124934	1.73798515911683	0.682088402786902	0.498082189312026	0.841083072882331	FALSE	54.3039195170306	42.313479393643
Bacteria;Firmicutes_A;Clostridia;Peptostreptococcales;Peptostreptococcaceae;Peptacetobacter;[Peptacetobacter_Connie_p2_maxbin2_low_prob.021.contigs]	1025.28749841094	-1.59912838563161	1.51678953407326	-1.05428495497146	0.296338184078989	0.998613513245656	FALSE	55.2872929518528	1025.28749841094	-1.90569614125584	1.56822402078459	-1.21519382180003	0.229417074504591	0.822805324109999	FALSE	55.7117764299898	1025.28749841094	-3.92091545382675	1.507091204364	-2.60164444094237	0.01193790800421	0.846369004029703	FALSE	54.1928561854648	1025.28749841094	-2.87084099436554	1.80628920712055	-1.58935843886375	0.117619506140383	0.772499612040932	FALSE	55.9043312773023	1025.28749841094	-2.20586796815769	1.70129919992274	-1.29657850204001	0.200135189123595	0.814503676665794	FALSE	55.5646166784098	1025.28749841094	-0.402866221273747	1.47361404828344	-0.273386523250801	0.785584491268977	0.96983656643719	FALSE	54.7653704429512	1025.28749841094
Bacteria;Bacteroidota;Bacteroidia;Bacteroidales;Muribaculaceae;Duncaniella;Duncaniella_dubosii	10.292597696399	-1.41770712519352	1.63360351870415	-0.867840396376051	0.389294186886469	0.998613513245656	FALSE	54.3976383563298	10.292597696399	-1.97955141316736	1.69225203332711	-1.16977339910497	0.247183847868215	0.822805324109999	FALSE	54.4858274762489	10.292597696399	-2.84195459845812	1.61477441311085	-1.75997004620795	0.084061037237733	0.846369004029703	FALSE	54.146413100174	10.292597696399	-2.27039044838443	1.9490759991535	-1.16485475649512	0.24915652492798	0.772499612040932	FALSE	54.4429142461538	10.292597696399	-2.81249813881698	1.83343814853998	-1.53400219203284	0.130825364480585	0.809989337318725	FALSE	54.3956659766303	10.292597696399	-2.68637424776957	1.583294901055	-1.69669860363951	0.0954812162263141	0.680172808554149	FALSE	54.2856678985012	10.292597696399
Bacteria;Firmicutes;Bacilli;Erysipelotrichales;Erysipelotrichaceae;Amedibacterium;Amedibacterium_intestinale	13.4401629149206	0.034306727690242	1.84996151507987	0.0185445629060889	0.985272470461992	0.998613513245656	FALSE	54.2454956715264	13.4401629149206	1.1145646704507	1.91625334990779	0.581637428320392	0.563215743766198	0.929837312821554	FALSE	54.3483570242241	13.4401629149206	-1.32488077817125	1.82897420190031	-0.724384617779023	0.471959325609525	0.860272704491728	FALSE	53.9530196825717	13.4401629149206	-2.44065347383247	2.20714029174303	-1.10579897569856	0.273688773029307	0.772499612040932	FALSE	54.3014193031702	13.4401629149206	-2.72699350969591	2.07626417737442	-1.31341355277072	0.194572068803375	0.810716953347394	FALSE	54.2455015783194	13.4401629149206	-1.43939577663082	1.79313705103487	-0.802724909286828	0.425645301551095	0.839371979998492	FALSE	54.1148197868017	13.4401629149206
Bacteria;Bacteroidota;Bacteroidia;Bacteroidales;UBA932;RC9;[RC9_Belle_p2_metabat2_low_PE.009.contigs]	52.0936452312682	-2.26624779927197	2.25144065645967	-1.00657674132774	0.31859983194563	0.998613513245656	FALSE	54.3363757625396	52.0936452312682	-0.394563110984023	2.33079952463111	-0.169282302838323	0.866200757965138	0.948743859583848	FALSE	54.5523360214667	52.0936452312682	-1.49794797450622	2.2294195439129	-0.671900440900028	0.504525793416193	0.861385500954477	FALSE	53.7344550496925	52.0936452312682	1.99322943206859	2.68510358785503	0.742328691185007	0.461074989522638	0.856097983960757	FALSE	54.5125270634809	52.0936452312682	-4.20559661807128	2.52671378151026	-1.66445311251578	0.10177438593779	0.809989337318725	FALSE	54.3794899338656	52.0936452312682	-1.00474816363253	2.18384728942458	-0.460081695500453	0.647302704493834	0.956521694220388	FALSE	54.061788572571	52.0936452312682
Bacteria;Firmicutes;Bacilli;Erysipelotrichales;Erysipelotrichaceae;Allobaculum;[Allobaculum_Trix_p1_maxbin2_low_prob.010.contigs]	27.224927993594	-0.322623213413497	1.48748286180715	-0.216892054152168	0.829106790081241	0.998613513245656	FALSE	54.2023222901679	27.224927993594	-1.71981154473216	1.5410740120695	-1.11598244553007	0.269346991939886	0.822805324109999	FALSE	54.2667493295158	27.224927993594	-1.64231679958326	1.46982699454776	-1.11735381488797	0.268788153014561	0.848286041605608	FALSE	54.0182572798581	27.224927993594	-2.29007361435874	1.77484259854217	-1.2902967374345	0.20242215991096	0.772499612040932	FALSE	54.2317513677993	27.224927993594	-3.64197463704971	1.66943406188289	-2.18156243496198	0.0334979946934674	0.643395207642193	FALSE	54.1981756707328	27.224927993594	-1.73526909599976	1.44145098059615	-1.20383496862453	0.233892380476291	0.759019529995089	FALSE	54.1206529691302	27.224927993594
Bacteria;Firmicutes;Bacilli;Erysipelotrichales;Erysipelotrichaceae;Allobaculum;[Allobaculum_Mummy_p2_metabat2_high_PE.041.contigs]	27.0783500423828	0.188190580524856	1.82289590162722	0.103237151587683	0.918154387938651	0.998613513245656	FALSE	54.4017320756882	27.0783500423828	-2.09427843746808	1.88812235601641	-1.109185763727	0.272219419189475	0.822805324109999	FALSE	54.5132853522071	27.0783500423828	-2.76614935475538	1.80247312068233	-1.53464111226705	0.13070160362342	0.846369004029703	FALSE	54.0849543085947	27.0783500423828	-1.34274123912754	2.17478795135767	-0.617412487635543	0.539535536497401	0.856097983960757	FALSE	54.4650347762772	27.0783500423828	-1.03705167667104	2.0458867599956	-0.506895932340493	0.614276306015955	0.951312863299045	FALSE	54.4036990062459	27.0783500423828	-2.79886016644334	1.76701596009488	-1.58394730418454	0.119017452191105	0.688902007859684	FALSE	54.2599407988097	27.0783500423828
Bacteria;Bacteroidota;Bacteroidia;Bacteroidales;Bacteroidaceae;Phocaeicola;Phocaeicola_sp900556845	79.7957234975451	1.59004294991399	1.96927589535373	0.807425182863154	0.422928408412928	0.998613513245656	FALSE	54.549483527913	79.7957234975451	1.17705323912733	2.03854359725619	0.577399100373231	0.566035786752938	0.930105752880415	FALSE	54.7748181716081	79.7957234975451	-0.00847424916355929	1.95039697812402	-0.00434488427669233	0.99654932933679	0.997763132373745	FALSE	53.9231727314698	79.7957234975451	3.29128666318552	2.34844996090655	1.401471914656	0.166717416974091	0.772499612040932	FALSE	54.7411761469184	79.7957234975451	0.720175132547706	2.21001666745625	0.325868643052649	0.745769392723	0.977281015109733	FALSE	54.6002095900471	79.7957234975451	-2.28129962813776	1.91032564366381	-1.19419410805922	0.237596300658387	0.759019529995089	FALSE	54.2630710280418	79.7957234975451
Bacteria;Firmicutes_A;Clostridia;Peptostreptococcales;Peptostreptococcaceae;Peptacetobacter;[Peptacetobacter_Freddie_p1_maxbin2_high_prob.035.contigs]	38.981464116003	0.707580700545175	1.47981710096932	0.478154158430585	0.634458120538992	0.998613513245656	FALSE	54.3531427701754	38.981464116003	2.18512073004905	1.53290570528591	1.42547628501487	0.159727558192874	0.822805324109999	FALSE	54.4468810633676	38.981464116003	1.00576907079138	1.46286537611746	0.687533581156156	0.494684443177278	0.860272704491728	FALSE	54.0862963709554	38.981464116003	1.71026442787005	1.76556802231339	0.968676599403472	0.336993531918273	0.772499612040932	FALSE	54.4023731887295	38.981464116003	2.4463691110568	1.66084017829452	1.47297081502985	0.146526778424234	0.809989337318725	FALSE	54.3518652356157	38.981464116003	2.42569736970183	1.43429043060763	1.69121770454412	0.0965347921139658	0.680172808554149	FALSE	54.2340968436515	38.981464116003
Bacteria;Firmicutes_A;Clostridia;Lachnospirales;Lachnospiraceae;Blautia_A;[Blautia_A_Scooby_p1_metabat2_low_PE.018.contigs]	31.9367756910058	1.52464693960838	1.5230781145844	1.00103003582611	0.321251926632091	0.998613513245656	FALSE	54.3063555109792	31.9367756910058	1.69949886653652	1.57782406612013	1.07711556885781	0.286183240059581	0.822805324109999	FALSE	54.3868106687272	31.9367756910058	0.0501197933825789	1.50534582680642	0.0332945377002889	0.973562298924314	0.997763132373745	FALSE	54.0769336056634	31.9367756910058	-0.352735778061553	1.81724448612993	-0.194104745263391	0.846817599748173	0.960818334392186	FALSE	54.3461097478564	31.9367756910058	2.54871871782241	1.70939035860116	1.49101035056035	0.141745205826915	0.809989337318725	FALSE	54.3034067458666	31.9367756910058	-0.745491594350069	1.47609575368945	-0.505042841893378	0.615576083014536	0.944963285329331	FALSE	54.204257316719	31.9367756910058
Bacteria;Firmicutes;Bacilli;Erysipelotrichales;Erysipelotrichaceae;Ileibacterium;Ileibacterium_valens	26.8813371124574	-0.114784645952424	1.4809782003344	-0.0775059659396105	0.938506451690245	0.998613513245656	FALSE	54.2024122980552	26.8813371124574	-1.84355853544983	1.53433763579206	-1.20153380354132	0.234761850040809	0.822805324109999	FALSE	54.2664804862707	26.8813371124574	-1.62829531054927	1.46339238470018	-1.11268537924152	0.270770711985885	0.848286041605608	FALSE	54.0193651993131	26.8813371124574	-2.2863113578978	1.76708271710164	-1.29383380629052	0.201206117555211	0.772499612040932	FALSE	54.2316269037075	26.8813371124574	-3.52978849619228	1.66213355576097	-2.12364913996111	0.0382800073133404	0.643395207642193	FALSE	54.198251212327	26.8813371124574	-1.74527905462507	1.43514449503769	-1.21609988447835	0.229224447598856	0.759019529995089	FALSE	54.1211998183806	26.8813371124574
Bacteria;Firmicutes_A;Clostridia;Lachnospirales;Lachnospiraceae;Blautia_A;[Blautia_A_Oklahoma_p2_maxbin2_low_prob.011.contigs]	164.719858747396	1.17230139447446	0.901162292739053	1.30087710495663	0.198800206251627	0.998613513245656	FALSE	54.2388712677544	164.719858747396	1.36941015337517	0.933666373703482	1.46670180263991	0.148225712565109	0.822805324109999	FALSE	54.2948429894881	164.719858747396	1.10078418193382	0.890365490110111	1.23632844507225	0.221679377773069	0.846369004029703	FALSE	54.0788160762702	164.719858747396	-0.218432472995739	1.07527258317824	-0.203141488412274	0.83978427813109	0.957408786142937	FALSE	54.2634233123872	164.719858747396	1.61816824185444	1.01139101339396	1.59994326667418	0.115421058186255	0.809989337318725	FALSE	54.2345143953854	164.719858747396	0.201021290074814	0.873231090005723	0.230204000264691	0.81880042220247	0.978089241538787	FALSE	54.1679601226754	164.719858747396
Bacteria;Firmicutes;Bacilli;Erysipelotrichales;Erysipelotrichaceae;Allobaculum;[Allobaculum_Strait_p2_maxbin2_low_prob.024.contigs]	25.5689763404591	0.189114310121456	1.73958265548714	0.108712460155276	0.913830827319599	0.998613513245656	FALSE	54.3642659750052	25.5689763404591	-1.94169319638689	1.80190819765666	-1.07757609345027	0.285972444729023	0.822805324109999	FALSE	54.4671883597645	25.5689763404591	-2.71384874162785	1.71987712588812	-1.57793176080905	0.120414317504464	0.846369004029703	FALSE	54.0716369825746	25.5689763404591	-1.36153473641436	2.07544331044716	-0.656021164037965	0.514574699297624	0.856097983960757	FALSE	54.4205170204183	25.5689763404591	-0.98037809412647	1.952382845449	-0.502144390590058	0.617593814426489	0.952237158807362	FALSE	54.3644889936685	25.5689763404591	-2.77940554623335	1.6861616330254	-1.64836246525572	0.1050602362526	0.680172808554149	FALSE	54.233497571514	25.5689763404591
Bacteria;Firmicutes;Bacilli;Erysipelotrichales;Erysipelotrichaceae;Allobaculum;[Allobaculum_Dunbar_p2_metabat2_high_PE.044.contigs]	28.7938000575438	-1.53798531147197	1.75841996903857	-0.874640494621362	0.385615207408442	0.998613513245656	FALSE	54.3934951999959	28.7938000575438	-2.70252993272747	1.82140541163993	-1.48376079013305	0.143633252406653	0.822805324109999	FALSE	54.4977935505807	28.7938000575438	-1.46592661772273	1.73854151742852	-0.843193333623108	0.402833238704692	0.860272704491728	FALSE	54.0970149796258	28.7938000575438	-2.15527554561375	2.09790806855802	-1.02734508623877	0.308800252151123	0.772499612040932	FALSE	54.4509016022392	28.7938000575438	-3.20796446518622	1.97352443720369	-1.62550024955942	0.109836765642913	0.809989337318725	FALSE	54.3940193120477	28.7938000575438	-2.90971395368286	1.70443824155092	-1.70713956232009	0.0935130755747909	0.680172808554149	FALSE	54.2609667269102	28.7938000575438
Bacteria;Proteobacteria;Gammaproteobacteria;Enterobacterales;Enterobacteriaceae;Escherichia;Escherichia_flexneri	1.74070030624557	2.81163676655917	2.80786922179502	1.00134178071219	0.3204922400727	0.998613513245656	FALSE	62.9999999980865	1.74070030624557	0.146990744510439	2.89428534609543	0.0507865420763502	0.95965629635451	0.978259183870982	FALSE	62.9999999981904	1.74070030624557	2.1001459850462	2.80786922179502	0.747950071443716	0.457273271416131	0.860272704491728	FALSE	62.9999999976091	1.74070030624557	-2.67315739349052	3.32231566732983	-0.804606684360899	0.424072709442045	0.850941640109421	FALSE	62.9999999973839	1.74070030624557	2.92986290237458	3.13929322593155	0.93328742857564	0.354234822097743	0.94015049180619	FALSE	62.9999999981134	1.74070030624557	2.67349447260624	2.73677238519548	0.976878635237793	0.332365554745058	0.830038070738727	FALSE	62.9999999976773	1.74070030624557
Bacteria;Bacteroidota;Bacteroidia;Bacteroidales;Tannerellaceae;Parabacteroides;Parabacteroides_merdae	3.8003917348069	2.3436618568214	2.24822400290329	1.04245033137039	0.30178539453477	0.998613513245656	FALSE	54.7366027491896	3.8003917348069	1.67834450204037	2.3272834177707	0.721160340517552	0.473867581483842	0.919002345029504	FALSE	54.9593268892685	3.8003917348069	1.24296590433207	2.22672353497186	0.558203964170065	0.579007299633754	0.884743457268654	FALSE	54.1175734711524	3.8003917348069	2.95349195312816	2.68108840810195	1.10160185102552	0.27543870897731	0.772499612040932	FALSE	54.9270217361937	3.8003917348069	-3.24264237800427	2.523060811024	-1.28520183256631	0.204128341837109	0.821205972907909	FALSE	54.7874305423598	3.8003917348069	-0.0512649712217148	2.18094714689878	-0.0235058292424058	0.98133271552599	0.999748814568764	FALSE	54.4534708908124	3.8003917348069
Bacteria;Firmicutes_A;Clostridia;Lachnospirales;Lachnospiraceae;Blautia_A;[Blautia_A_Peterbilt_p1_metabat2_high_PE.006.contigs]	29.733834081632	2.50243050012314	1.60682087133953	1.5573798826978	0.12518097528285	0.998613513245656	FALSE	54.3859883623061	29.733834081632	1.57384865104577	1.66434254825794	0.945627841271683	0.348512648653744	0.844173532611815	FALSE	54.4944552329785	29.733834081632	-0.0955486309766355	1.5887467546933	-0.0601408819211599	0.952265138428917	0.997763132373745	FALSE	54.0778367839833	29.733834081632	-0.985492359060508	1.91701913891826	-0.514075388739522	0.609279554696341	0.88562924049529	FALSE	54.4467179521443	29.733834081632	2.17188355597998	1.80338017463748	1.20434037510508	0.233673106121006	0.860900917287916	FALSE	54.3872938913406	29.733834081632	0.305424665429879	1.55753287791307	0.196095164192691	0.845268416053095	0.98469604854353	FALSE	54.2481394550012	29.733834081632
Bacteria;Actinobacteriota;Coriobacteriia;Coriobacteriales;Coriobacteriaceae;Collinsella;NA	150.0516490409	-0.298306850817795	1.48169239591974	-0.20132846172341	0.841188474628187	0.998613513245656	FALSE	54.7058306391626	150.0516490409	-0.376890603312977	1.53411892793119	-0.245672350722656	0.806852182482435	0.946612252504078	FALSE	54.8889119746251	150.0516490409	-0.0419045729734073	1.46667215496248	-0.0285711928406244	0.97731154654643	0.997763132373745	FALSE	54.1924953177567	150.0516490409	-3.06066904922918	1.76726996132533	-1.73186276924771	0.0889197033975091	0.772499612040932	FALSE	54.8435264227674	150.0516490409	0.924568271688427	1.66289011136181	0.556000823729271	0.580476199499346	0.951312863299045	FALSE	54.7338949925364	150.0516490409	2.33058194535095	1.4369722107561	1.62186987883687	0.110605707460595	0.680172808554149	FALSE	54.4728211044375	150.0516490409
Bacteria;Firmicutes;Bacilli;Erysipelotrichales;Erysipelotrichaceae;Allobaculum;[Allobaculum_Jenna_p1_maxbin2_low_prob.014.contigs]	23.3562360119292	-0.0648353644490688	1.54219703711123	-0.0420409084500093	0.966620529627024	0.998613513245656	FALSE	54.2176458624663	23.3562360119292	-1.5189537902292	1.59769107109229	-0.950718081681925	0.345960859549334	0.844173532611815	FALSE	54.2908805352122	23.3562360119292	-1.67459682070631	1.52407722223041	-1.09876113643088	0.276746337295016	0.848286041605608	FALSE	54.00862863905	23.3562360119292	-2.01335287675176	1.84009002558608	-1.094159986064	0.278719042813696	0.772499612040932	FALSE	54.2525412543154	23.3562360119292	-3.5021482406705	1.7308451800661	-2.02337463858943	0.0479762514508809	0.730073391643839	FALSE	54.2140040933285	23.3562360119292	-0.567364670797056	1.49455286220174	-0.379621681605311	0.705711724634288	0.962109005429992	FALSE	54.1247577622081	23.3562360119292
Bacteria;Firmicutes_A;Clostridia;Peptostreptococcales;Anaerovoracaceae;Eubacterium_M;[Eubacterium_M_Strawberry_p1_metabat2_low_PE.016.contigs]	64.3436957948993	1.06244206277177	1.60824770905288	0.660620908577235	0.511646118323892	0.998613513245656	FALSE	54.3461850059773	64.3436957948993	1.17150805677209	1.66579190830023	0.703273950926736	0.484880948309051	0.919002345029504	FALSE	54.4585607663098	64.3436957948993	-1.29597150307542	1.59023447944824	-0.814956234331609	0.418675405048671	0.860272704491728	FALSE	54.0270976617221	64.3436957948993	-2.16645737674357	1.9187028942674	-1.12912602738881	0.263798378725004	0.772499612040932	FALSE	54.4100100712417	64.3436957948993	-1.78165085376158	1.80498109076153	-0.987074525534165	0.327980321363435	0.929087719610967	FALSE	54.3482077763053	64.3436957948993	-1.5058177101448	1.55894978526605	-0.965918033009522	0.338375232950717	0.830038070738727	FALSE	54.203351394381	64.3436957948993
Bacteria;Proteobacteria;Gammaproteobacteria;Burkholderiales;Burkholderiaceae;Sutterella;[Sutterella_George_p2_metabat2_high_PE.005.contigs]	6.15814069413033	2.79624312390255	1.60238173642458	1.74505429033525	0.0866372737953449	0.998613513245656	FALSE	54.2559652559078	6.15814069413033	1.53675283248309	1.65984026578808	0.925843808080804	0.358619810100504	0.844173532611815	FALSE	54.3539504989196	6.15814069413033	2.69230350089455	1.58409919131997	1.6995801245572	0.0949666209566193	0.846369004029703	FALSE	53.977173090397	6.15814069413033	2.83523899408297	1.91178324547232	1.48303370729798	0.143845818825442	0.772499612040932	FALSE	54.3081732025307	6.15814069413033	1.19232229085496	1.79839821814187	0.662991254565902	0.510143208222567	0.951312863299045	FALSE	54.2551831951422	6.15814069413033	2.62565045629333	1.55311645172395	1.6905689546839	0.0966703444343959	0.680172808554149	FALSE	54.1315108572736	6.15814069413033
Bacteria;Firmicutes;Bacilli;Erysipelotrichales;Erysipelatoclostridiaceae;Faecalibacillus;[Faecalibacillus_Snoopy_p1_metabat2_high_PE.009.contigs]	17.0392066174101	-0.116119940260831	1.78314680037557	-0.0651207966928879	0.948317685074292	0.998613513245656	FALSE	54.1407156688886	17.0392066174101	-1.11511910688459	1.84722793151362	-0.603671635676741	0.548579160932295	0.929560400846644	FALSE	54.2239039479214	17.0392066174101	-0.180733341066529	1.76242135671319	-0.10254831534928	0.918702015237859	0.997763132373745	FALSE	53.9035677539375	17.0392066174101	0.701816734991282	2.12753537286232	0.329873121708467	0.7427678359527	0.922056043121469	FALSE	54.182087208907	17.0392066174101	0.097941514368903	2.00127273021121	0.048939613721997	0.961147526138686	0.990485319998037	FALSE	54.1378651091621	17.0392066174101	-0.085964478597304	1.72815726439411	-0.0497434350266976	0.960510262367584	0.999748814568764	FALSE	54.0351472512736	17.0392066174101
Bacteria;Actinobacteriota;Coriobacteriia;Coriobacteriales;Coriobacteriaceae;Collinsella;[Collinsella_X13_Wolf_metabat2_high_PE.009.contigs]	130.619443088924	-3.72224723351701	1.66534123718122	-2.23512584112632	0.029498679946318	0.998613513245656	FALSE	54.8788708626298	130.619443088924	0.916449782934532	1.72372960097714	0.531666789509806	0.597093241014569	0.939312433091714	FALSE	55.117215297164	130.619443088924	0.0439732932705165	1.64986987157273	0.0266525827449648	0.978834690511852	0.997763132373745	FALSE	54.2193391317725	130.619443088924	-2.98068462910143	1.98580354545678	-1.50099673047759	0.139066086415689	0.772499612040932	FALSE	55.0944962791698	130.619443088924	-0.45526198794997	1.86887658760431	-0.243601953692173	0.808446418750688	0.984303238584186	FALSE	54.9418559716428	130.619443088924	2.44281876020295	1.61571202184952	1.51191470210554	0.136324844951478	0.688902007859684	FALSE	54.5761486661009	130.619443088924
Bacteria;Firmicutes;Bacilli;Erysipelotrichales;Erysipelotrichaceae;Allobaculum;[Allobaculum_Ash_p2_metabat2_high_PE.029.contigs]	23.0041686920742	0.193442694102323	1.69344792552198	0.114230081236597	0.909476258632564	0.998613513245656	FALSE	54.3621357819663	23.0041686920742	-1.91105989227114	1.75412711117823	-1.08946488546517	0.28074598555279	0.822805324109999	FALSE	54.4643196166166	23.0041686920742	-2.63926586190167	1.6742473190903	-1.57638948069854	0.120769337528753	0.846369004029703	FALSE	54.071576937606	23.0041686920742	-1.32739489705533	2.02040547858333	-0.656994306898277	0.513953701352648	0.856097983960757	FALSE	54.4178041047739	23.0041686920742	-0.999236319202067	1.90060454313628	-0.525746569853599	0.601202471585075	0.951312863299045	FALSE	54.3622247812557	23.0041686920742	-2.71999554561104	1.64143589610219	-1.65708301619944	0.103277443269027	0.680172808554149	FALSE	54.2323103410402	23.0041686920742
Bacteria;Firmicutes_A;Clostridia;Lachnospirales;Lachnospiraceae;Blautia_A;Blautia_A_wexlerae	72.0607504445864	0.781272583094207	1.40868492486494	0.554611303992705	0.581434479127571	0.998613513245656	FALSE	54.3815998517453	72.0607504445864	-0.630578073206434	1.45924207880569	-0.432127117470824	0.667354857328055	0.946612252504078	FALSE	54.4722289316543	72.0607504445864	-1.39285931768464	1.39249283751735	-1.00026318280239	0.321634327626711	0.860272704491728	FALSE	54.1235031884644	72.0607504445864	0.856593680233233	1.68071257726097	0.509661016298938	0.612349360571029	0.88562924049529	FALSE	54.4286055357997	72.0607504445864	1.12831310269928	1.58100619021931	0.713667732409551	0.478484554736487	0.951312863299045	FALSE	54.379926373055	72.0607504445864	1.04898177810849	1.36532244937407	0.768303325408143	0.445637670123749	0.839371979998492	FALSE	54.2665180980864	72.0607504445864
Bacteria;Bacteroidota;Bacteroidia;Bacteroidales;Bacteroidaceae;CAG-462;[CAG-462_Cinder_p2_metabat2_low_PE.026.contigs]	10.4565086144951	1.41085882047742	2.12788402359394	0.663033701477074	0.510062966188225	0.998613513245656	FALSE	55.3081921689379	10.4565086144951	3.35089119821877	2.20055040404615	1.52275139531341	0.133479435247603	0.822805324109999	FALSE	55.6911286948906	10.4565086144951	2.3929117874555	2.11303733052846	1.13245126003384	0.262420507438798	0.848286041605608	FALSE	54.3028048821623	10.4565086144951	5.42896350411836	2.53484231424045	2.14173618359575	0.0365931199655953	0.772499612040932	FALSE	55.8216931503536	10.4565086144951	0.361404712118252	2.38706877882636	0.151401046892307	0.880208073805678	0.984303238584186	FALSE	55.5283812756006	10.4565086144951	5.14786807825116	2.06673186527333	2.49082532898883	0.0158021518132423	0.460896094552899	FALSE	54.83247573131	10.4565086144951
Bacteria;Firmicutes_A;Clostridia;Lachnospirales;Lachnospiraceae;Schaedlerella;[Schaedlerella_Snoopy_p2_maxbin2_low_prob.037.contigs]	31.3021892987537	-0.135697282089546	1.37121162762389	-0.0989615894117597	0.921533325138796	0.998613513245656	FALSE	54.2819936382251	31.3021892987537	0.327873522904668	1.42051213984479	0.230813601452567	0.818326112888061	0.946612252504078	FALSE	54.3607088733715	31.3021892987537	-1.17524354947279	1.35521142640081	-0.867203099514899	0.389663994643363	0.860272704491728	FALSE	54.0574842525474	31.3021892987537	-0.0783287267467164	1.63605412617727	-0.0478766108611185	0.961990174367196	0.991499970187164	FALSE	54.3205467319789	31.3021892987537	-0.924737985830474	1.53894608246248	-0.600890438182729	0.550414084570099	0.951312863299045	FALSE	54.278855501258	31.3021892987537	1.69884467034736	1.32889815174979	1.27838590798734	0.20656257960963	0.722969028633704	FALSE	54.1821157047475	31.3021892987537
Bacteria;Firmicutes;Bacilli;Erysipelotrichales;Erysipelotrichaceae;Ileibacterium;[Ileibacterium_Charlie_p1_maxbin2_low_prob.026.contigs]	22.1861380193499	-0.0213177508928573	1.77009210292976	-0.0120433003783099	0.990435149599382	0.998613513245656	FALSE	54.3732840106982	22.1861380193499	-1.83198412882863	1.83348597913	-0.999180877127798	0.32212457449729	0.822805324109999	FALSE	54.4788583353977	22.1861380193499	-2.67992171311788	1.75010773694436	-1.53128956380534	0.131527809309097	0.846369004029703	FALSE	54.0732263466995	22.1861380193499	-1.33423923532349	2.11182754476922	-0.63179365125162	0.530166384305485	0.856097983960757	FALSE	54.4316537135353	22.1861380193499	-4.66533686902328	1.98662434097988	-2.34837395917648	0.0225209885821414	0.643395207642193	FALSE	54.3740075674104	22.1861380193499	-2.66727701404467	1.7157634913459	-1.55457149397227	0.125864332069399	0.688902007859684	FALSE	54.2391292989362	22.1861380193499
Bacteria;Firmicutes_A;Clostridia;Lachnospirales;Lachnospiraceae;Blautia_A;Blautia_A_faecis	146.433469566446	-0.200713119257384	0.902970033198962	-0.222281041316858	0.82493097579796	0.998613513245656	FALSE	54.1750493041764	146.433469566446	-1.285511809638	0.935608454937937	-1.37398481475168	0.175100533785663	0.822805324109999	FALSE	54.2158487942895	146.433469566446	-0.0133129726844798	0.891963426998255	-0.0149254692305964	0.988146590482754	0.997763132373745	FALSE	54.058198947864	146.433469566446	0.0298997415256514	1.07746316144415	0.0277501288170038	0.977963384252119	0.991499970187164	FALSE	54.191573439759	146.433469566446	0.126796084094256	1.01341311071345	0.125117864327797	0.900893413958862	0.984303238584186	FALSE	54.1708518097503	146.433469566446	0.000276706436372315	0.874901064814903	0.000316271687737465	0.999748814568764	0.999748814568764	FALSE	54.1234215596384	146.433469566446
Bacteria;Bacteroidota;Bacteroidia;Bacteroidales;Bacteroidaceae;Paraprevotella;Paraprevotella_xylaniphila	4.28095770093033	1.11256058363594	1.96654683215708	0.565743243661068	0.573891039466644	0.998613513245656	FALSE	54.4837591085434	4.28095770093033	-0.341568573942611	2.03654137014077	-0.167719928969084	0.867422957333803	0.948743859583848	FALSE	54.6308894228557	4.28095770093033	2.13818004425567	1.94551316881629	1.09903139106306	0.276624149364305	0.848286041605608	FALSE	54.068302252273	4.28095770093033	3.28511902113686	2.34590777520755	1.40036153844378	0.167064428477024	0.772499612040932	FALSE	54.5800237159074	4.28095770093033	-2.41964937534588	2.207090257088	-1.09630739729617	0.277765424921944	0.910435356981596	FALSE	54.4957647333287	4.28095770093033	0.780699752350664	1.90670421312449	0.409449849104461	0.683820384301403	0.961193311267032	FALSE	54.2965482390531	4.28095770093033
Bacteria;Firmicutes_A;Clostridia;Peptostreptococcales;Anaerovoracaceae;Eubacterium_M;[Eubacterium_M_Reeses_p1_metabat2_high_PE.038.contigs]	59.4176716609804	1.04634752199368	1.5983156776795	0.654656358944565	0.515450205953383	0.998613513245656	FALSE	54.3472118716566	59.4176716609804	1.12634772204737	1.65548615146124	0.680372784183778	0.499150722042144	0.919002345029504	FALSE	54.4618290300057	59.4176716609804	-1.27321006922998	1.58046310715782	-0.80559303375301	0.424009387547734	0.860272704491728	FALSE	54.0218653423544	59.4176716609804	-2.24957538962935	1.90684153834044	-1.17973903148093	0.243236293943296	0.772499612040932	FALSE	54.4129090963041	59.4176716609804	-1.70935537713568	1.79383370036184	-0.952906268173509	0.34485646523027	0.94015049180619	FALSE	54.3497174477	59.4176716609804	-1.52696217381247	1.54934394732113	-0.985554031725908	0.328731179011295	0.830038070738727	FALSE	54.201516746373	59.4176716609804
Bacteria;Firmicutes_A;Clostridia;Peptostreptococcales;Peptostreptococcaceae;GCA-900066495;GCA-900066495_hominis_A	9.83662385960037	-1.22674572588729	2.51250027303716	-0.488256952268657	0.627287681682227	0.998613513245656	FALSE	55.6086681012024	9.83662385960037	1.17182605707812	2.59784653082996	0.451075936615756	0.653676473199389	0.946612252504078	FALSE	56.0081277199242	9.83662385960037	1.23198222029382	2.49607976153489	0.493566848014604	0.623592687282359	0.911686604187543	FALSE	54.5728680524646	9.83662385960037	2.57931730734378	2.99228965721315	0.86198784303055	0.392358834677494	0.822308934952832	FALSE	56.1783195194512	9.83662385960037	1.26826449008438	2.81823549708956	0.45002076348628	0.654437032907815	0.974933297696122	FALSE	55.8621019997584	9.83662385960037	0.440970485369918	2.44081459503588	0.180665293573204	0.857292989377538	0.98469604854353	FALSE	55.1158531526015	9.83662385960037
Bacteria;Bacteroidota;Bacteroidia;Bacteroidales;Bacteroidaceae;Prevotellamassilia;[Prevotellamassilia_Dunbar_p2_maxbin2_low_prob.003.contigs]	8.82639132604865	1.76427812424941	1.74423882575705	1.01148885014853	0.316267081445262	0.998613513245656	FALSE	54.3188154292074	8.82639132604865	3.52140828149283	1.8061899949564	1.94963336710202	0.0563742838390692	0.822805324109999	FALSE	54.4829687651427	8.82639132604865	1.81757866833247	1.72593232508914	1.05309961573296	0.296997309839113	0.848696794696546	FALSE	53.8565563251347	8.82639132604865	1.82548685130009	2.0806138096544	0.877378994039894	0.384136985279595	0.822308934952832	FALSE	54.4319297830302	8.82639132604865	1.36248287873332	1.95757670059125	0.696004850446887	0.48939227913283	0.951312863299045	FALSE	54.3364047623747	8.82639132604865	3.26953274763173	1.69131616217697	1.93312925208695	0.0584599663015985	0.680172808554149	FALSE	54.1099410068797	8.82639132604865
Bacteria;Firmicutes_A;Clostridia;Lachnospirales;Lachnospiraceae;Blautia_A;[Blautia_A_Scooby_p2_maxbin2_low_prob.008.contigs]	60.3875319970026	1.17157050213713	1.09634600752491	1.06861382637954	0.289973850930488	0.998613513245656	FALSE	54.2718404298483	60.3875319970026	1.16633474211554	1.13584948518815	1.02683916955981	0.309045920352266	0.822805324109999	FALSE	54.335066820285	60.3875319970026	1.33486877590454	1.08332128454128	1.23220026685784	0.22320372175232	0.846369004029703	FALSE	54.0911835256081	60.3875319970026	1.32198086805259	1.30814609999534	1.01057585850488	0.316701546067078	0.772499612040932	FALSE	54.3006128959506	60.3875319970026	1.16731001816574	1.2304524457039	0.94868356939871	0.346987308185042	0.94015049180619	FALSE	54.2676905529876	60.3875319970026	0.050551523715107	1.06241329672295	0.0475817874936572	0.962224471773258	0.999748814568764	FALSE	54.191695596904	60.3875319970026
Bacteria;Proteobacteria;Gammaproteobacteria;Enterobacterales;Succinivibrionaceae;Anaerobiospirillum_A;Anaerobiospirillum_A_thomasii	6.43372787391087	4.15228368631173	2.21841580203136	1.87173373112	0.0665786948546857	0.998613513245656	FALSE	54.8597563663897	6.43372787391087	2.67673707903157	2.29406438779014	1.16680991748887	0.248296838694202	0.822805324109999	FALSE	55.2706710926529	6.43372787391087	0.896680526425987	2.20320595308848	0.406988972215244	0.685631220536647	0.959883708751305	FALSE	53.7863727457105	6.43372787391087	2.46213441057835	2.6425173545555	0.931738217852691	0.355513170955569	0.802771676351284	FALSE	55.4204493568638	6.43372787391087	-2.61719342098992	2.48855869360948	-1.05169045347846	0.297531945137864	0.913475270160109	FALSE	55.1026894234328	6.43372787391087	-2.33262173877121	2.15478737759899	-1.08252988810914	0.283796600974474	0.792237237352718	FALSE	54.3507553157951	6.43372787391087
Bacteria;Firmicutes_A;Clostridia;Oscillospirales;Ruminococcaceae;UMGS966;[UMGS966_Peterbilt_p2_maxbin2_low_prob.036.contigs]	45.1373029953281	2.42627753547858	1.42075184450173	1.70774195709701	0.0933297218483722	0.998613513245656	FALSE	54.9409215824448	45.1373029953281	2.17747144379668	1.47057743370995	1.48069145757485	0.144376885348945	0.822805324109999	FALSE	55.1760925676058	45.1373029953281	1.07138958274264	1.40751948672139	0.761189875415714	0.449837479616043	0.860272704491728	FALSE	54.2898213037498	45.1373029953281	1.06433662776948	1.69416096531408	0.628238195520083	0.53244094601166	0.856097983960757	FALSE	55.1526695982892	45.1373029953281	2.23484842765653	1.59439748979458	1.40168837567881	0.166626377962709	0.809989337318725	FALSE	55.0023406215252	45.1373029953281	3.80427940304218	1.3783966529724	2.75993081878032	0.00785276445714201	0.460829628069891	FALSE	54.6421772562683	45.1373029953281
Bacteria;Firmicutes_A;Clostridia;Clostridiales;Clostridiaceae;Clostridium;NA	8.56824588249145	1.30600474897622	2.42232291874859	0.539153858830234	0.591935305777845	0.998613513245656	FALSE	55.545557881327	8.56824588249145	1.26990673478834	2.50532727511883	0.50688257274815	0.614230983411214	0.939312433091714	FALSE	55.8989265686647	8.56824588249145	1.17352837940438	2.40472291656101	0.48800981240809	0.627496616218487	0.911686604187543	FALSE	54.6094690134754	8.56824588249145	-2.90990006558966	2.88602185087641	-1.00827374702863	0.31765997670692	0.772499612040932	FALSE	55.9997658624604	8.56824588249145	0.96697046364525	2.71754149959647	0.355825463489274	0.723314573096531	0.977281015109733	FALSE	55.7350120137496	8.56824588249145	-1.43754468254347	2.35238332317165	-0.61110137467106	0.543645208938863	0.872824876736706	FALSE	55.1044600819834	8.56824588249145
Bacteria;Firmicutes_A;Clostridia;Lachnospirales;Lachnospiraceae;Blautia_A;[Blautia_A_Pinky_p2_maxbin2_low_prob.005.contigs]	255.216593190938	-1.05436634742626	1.45666647744479	-0.723821385164143	0.472250036325632	0.998613513245656	FALSE	54.8727900747555	255.216593190938	0.305608761457111	1.50820788145342	0.202630396787612	0.840170941102502	0.947021778677939	FALSE	55.0526760758387	255.216593190938	0.263531914860804	1.44189897311026	0.182767253306486	0.855660478657448	0.997763132373745	FALSE	54.3682800924484	255.216593190938	-0.604580309208199	1.73742092434947	-0.347975726972764	0.729186541380046	0.922056043121469	FALSE	55.0080639711229	255.216593190938	-1.88446549612021	1.63480380688467	-1.15271660622769	0.254021186687494	0.895127549034476	FALSE	54.9003508949963	255.216593190938	-1.17630854765296	1.41270119298129	-0.832666209597046	0.408657570907127	0.831364015078879	FALSE	54.6438120911185	255.216593190938
Bacteria;Firmicutes;Bacilli;Erysipelotrichales;Erysipelotrichaceae;Allobaculum;[Allobaculum_Charlie_p1_metabat2_high_PE.014.contigs]	19.8148116495436	-0.891714981736983	1.81286310516623	-0.491882138919264	0.624778702625132	0.998613513245656	FALSE	54.4837205163505	19.8148116495436	-1.88382978111967	1.87755463065897	-1.00334219327535	0.320120745494154	0.822805324109999	FALSE	54.6131263245935	19.8148116495436	-2.53717319666972	1.79302578393163	-1.41502326369583	0.162790391191077	0.846369004029703	FALSE	54.1172539497213	19.8148116495436	-1.24232298742714	2.16269902788548	-0.574431750053443	0.568036527958225	0.880813068108196	FALSE	54.562894562398	19.8148116495436	-0.749871105004249	2.0346202078598	-0.368555813073847	0.713886909139067	0.977281015109733	FALSE	54.4902368738596	19.8148116495436	-2.63885509506567	1.75749921449127	-1.50148294423535	0.139021841356379	0.688902007859684	FALSE	54.3191253176581	19.8148116495436
Bacteria;Firmicutes_A;Clostridia;Lachnospirales;Lachnospiraceae;Blautia_A;[Blautia_A_Bissell_p1_metabat2_low_PE.033.contigs]	21.5597748596037	0.48469519736914	1.64862804985495	0.293999120912558	0.769879387486377	0.998613513245656	FALSE	54.304652746828	21.5597748596037	1.56179692044023	1.7076781934933	0.914573323235659	0.364451031587384	0.847168374633498	FALSE	54.4101720077335	21.5597748596037	-1.16093757265805	1.62999784468033	-0.712232581439841	0.479386594565198	0.860272704491728	FALSE	54.0047377713355	21.5597748596037	-0.191436930322699	1.96691758669529	-0.0973283942436764	0.922823561057047	0.988421296735968	FALSE	54.3628067974253	21.5597748596037	2.44843141870341	1.85030184774548	1.32326053810449	0.191293261504387	0.810716953347394	FALSE	54.3052392974503	21.5597748596037	-1.56109418728749	1.59801993399375	-0.976892812210437	0.332964798416083	0.830038070738727	FALSE	54.1705771063133	21.5597748596037
Bacteria;Bacteroidota;Bacteroidia;Bacteroidales;Bacteroidaceae;Bacteroides;Bacteroides_uniformis	9.58660094996395	4.37645133607284	1.94337369429792	2.25198650620509	0.0283638689239945	0.998613513245656	FALSE	54.6294188383519	9.58660094996395	-0.451488372937645	2.01178039921993	-0.224422294358127	0.823262671188477	0.946612252504078	FALSE	54.8481379599767	9.58660094996395	3.08917468144998	1.92461152939123	1.60508998012036	0.114304846011432	0.846369004029703	FALSE	54.0207303779964	9.58660094996395	3.3910729977468	2.31760913348856	1.46317726692871	0.149129950035469	0.772499612040932	FALSE	54.8128076974739	9.58660094996395	1.70777177724594	2.18095991427776	0.783036756460274	0.436984098170235	0.951312863299045	FALSE	54.6767124248672	9.58660094996395	0.484756454017546	1.88513962906359	0.257146179807562	0.798036946096888	0.96983656643719	FALSE	54.351332600136	9.58660094996395
Bacteria;Firmicutes;Bacilli;Haloplasmatales_A;Turicibacteraceae;Turicibacter;Turicibacter_sanguinis	2.49306574492975	-0.266915827361666	2.13744237265155	-0.124876268374221	0.901075166389572	0.998613513245656	FALSE	55.2009193444414	2.49306574492975	3.29055268367249	2.21200052916382	1.48759127327893	0.142522439864806	0.822805324109999	FALSE	55.4622712214762	2.49306574492975	0.913123440604934	2.11857835214789	0.431007632868135	0.668163322160168	0.946790132615623	FALSE	54.4834720577651	2.49306574492975	2.96658924336548	2.54833388900879	1.16412894564588	0.249355365261863	0.772499612040932	FALSE	55.45974322827	2.49306574492975	-0.0403164302060035	2.39855514229445	-0.0168086317863165	0.98664979717672	0.990485319998037	FALSE	55.2861458039742	2.49306574492975	-0.676780473354049	2.0741944324921	-0.326285936724318	0.745449300678291	0.969233533172884	FALSE	54.8696649280786	2.49306574492975
Bacteria;Bacteroidota;Bacteroidia;Bacteroidales;Bacteroidaceae;Prevotellamassilia;[Prevotellamassilia_Rahab_p1_maxbin2_low_prob.034.contigs]	9.75572955343337	0.474730604619978	1.54968076462557	0.306340902885687	0.76051771433784	0.998613513245656	FALSE	54.2510988056938	9.75572955343337	0.648209390055461	1.60519139744713	0.403820622940269	0.687928972652963	0.946612252504078	FALSE	54.356580857229	9.75572955343337	1.78490607209433	1.53215641315045	1.16496335281081	0.249158989685897	0.846369004029703	FALSE	53.9512792847471	9.75572955343337	1.56668692269084	1.84887010199553	0.847375335346644	0.400504893258862	0.829448003790543	FALSE	54.3090913866462	9.75572955343337	1.80015627829921	1.73925053843165	1.03501838206846	0.305252027797314	0.916536661968433	FALSE	54.2515811533904	9.75572955343337	1.76251688406417	1.50210464405227	1.17336491238678	0.245788029732865	0.775007300959484	FALSE	54.1170774368847	9.75572955343337
Bacteria;Firmicutes_A;Clostridia;Lachnospirales;Lachnospiraceae;Dorea_A;Dorea_A_longicatena	58.317807911426	-0.259599182455128	1.72783924237227	-0.150244985811704	0.881122891339566	0.998613513245656	FALSE	54.8092149504398	58.317807911426	-0.740350736413958	1.7889545350359	-0.413845473383761	0.680596895960217	0.946612252504078	FALSE	54.9925461824332	58.317807911426	-1.27439922369017	1.71037840769705	-0.745097820432667	0.459425869250805	0.860272704491728	FALSE	54.2953286442867	58.317807911426	-0.109153989499401	2.06084059555115	-0.0529657605420997	0.957951283742953	0.991499970187164	FALSE	54.9481282463196	58.317807911426	0.497769608108106	1.93913505035599	0.256696720538739	0.798373543927423	0.984303238584186	FALSE	54.8380698561101	58.317807911426	-0.0849230960479792	1.6757143108941	-0.0506787436831445	0.959766544588265	0.999748814568764	FALSE	54.5758724019622	58.317807911426
Bacteria;Bacteroidota;Bacteroidia;Bacteroidales;Bacteroidaceae;Prevotellamassilia;[Prevotellamassilia_Glacier_p1_maxbin2_low_prob.005.contigs]	4.16069089290653	1.60600224422324	1.89686855028401	0.846659745601652	0.400895924809205	0.998613513245656	FALSE	54.3726000052874	4.16069089290653	2.78292552085471	1.96401462411481	1.4169576370181	0.162180484002354	0.822805324109999	FALSE	54.5589155575335	4.16069089290653	1.63350739761706	1.87756156904222	0.870015356380748	0.388153721442513	0.860272704491728	FALSE	53.8501556867883	4.16069089290653	3.08504300894326	2.2624914395539	1.36356008027661	0.178311021985653	0.772499612040932	FALSE	54.5113670272514	4.16069089290653	1.18297128711075	2.12884338319789	0.555687326013489	0.580702894869271	0.951312863299045	FALSE	54.400165465152	4.16069089290653	4.0477686483263	1.83958275718762	2.20037322730432	0.0320670086023426	0.605922370991364	FALSE	54.1355371453465	4.16069089290653
Bacteria;Firmicutes;Bacilli;Lactobacillales;Lactobacillaceae;Limosilactobacillus;NA	2.20444473805051	-0.259791932823582	1.86182113021789	-0.139536461697144	0.889535424061138	0.998613513245656	FALSE	55.0581757622452	2.20444473805051	0.249751855791538	1.92700895503396	0.129605965316926	0.897348453050695	0.967817236197293	FALSE	55.3004964457656	2.20444473805051	-1.61294093701763	1.84475715668946	-0.874337812523875	0.385778834918487	0.860272704491728	FALSE	54.3888963661912	2.20444473805051	-1.22048703141159	2.2199979299249	-0.549769445709745	0.584691825143313	0.882210920142466	FALSE	55.2829521078368	2.20444473805051	-1.12424051232335	2.0893436331162	-0.538083106342145	0.592685633339198	0.951312863299045	FALSE	55.1262312187783	2.20444473805051	-2.91196693724964	1.80644186920821	-1.61199039221007	0.11271435113183	0.680172808554149	FALSE	54.7505135265456	2.20444473805051
Bacteria;Bacteroidota;Bacteroidia;Bacteroidales;Muribaculaceae;CAG-279;[CAG-279_Red_p2_maxbin2_low_prob.017.contigs]	9.61592866259491	0.411493928757697	1.54458875774523	0.266410024476929	0.790932836058983	0.998613513245656	FALSE	54.2826173525875	9.61592866259491	-0.42589573654169	1.59993095630058	-0.266196322325347	0.791094634237483	0.946612252504078	FALSE	54.3859905822612	9.61592866259491	1.75297431603936	1.52708431746801	1.14792241396722	0.256061756889168	0.846369004029703	FALSE	53.9887119639129	9.61592866259491	1.45052070588703	1.84280381014513	0.787127038647049	0.434627296750812	0.850941640109421	FALSE	54.3390272710311	9.61592866259491	1.84718618975049	1.73353568133875	1.06555994758872	0.291339314234111	0.910435356981596	FALSE	54.282776955045	9.61592866259491	1.70571558915025	1.49715241974097	1.13930657069998	0.259590115127342	0.788006397319389	FALSE	54.151283609428	9.61592866259491
Bacteria;Bacteroidota;Bacteroidia;Bacteroidales;Bacteroidaceae;Prevotella;Prevotella_sp002265625	4.38683043705418	0.243809736356233	2.12665005795413	0.114644972003895	0.909148804013315	0.998613513245656	FALSE	54.3786857692658	4.38683043705418	2.79548340642167	2.20110473883527	1.27003652170633	0.209453683346353	0.822805324109999	FALSE	54.639089174532	4.38683043705418	1.73539644371561	2.10717340138172	0.823566035228839	0.413831556259722	0.860272704491728	FALSE	53.6605714791404	4.38683043705418	0.795568587824229	2.53576862950707	0.313738634734543	0.754914631548342	0.922056043121469	FALSE	54.6205559008826	4.38683043705418	1.51258129648667	2.38653409099495	0.633798319577355	0.528865936111708	0.951312863299045	FALSE	54.4520359818157	4.38683043705418	2.85138074838876	2.0634001264372	1.38188454670309	0.172692337064014	0.689535632474074	FALSE	54.0483588392023	4.38683043705418
Bacteria;Actinobacteriota;Actinomycetia;Actinomycetales;Bifidobacteriaceae;Bifidobacterium;Bifidobacterium_gallinarum	1.81801700243159	3.26359853357241	2.27227072631393	1.43627187367177	0.156614911659627	0.998613513245656	FALSE	54.7472586624978	1.81801700243159	-0.300644063432463	2.35047141007792	-0.127907985667648	0.898687433611773	0.967817236197293	FALSE	55.1062675016792	1.81801700243159	0.301706871678716	2.25491771709773	0.133799503809407	0.894060478746414	0.997763132373745	FALSE	53.7890808205719	1.81801700243159	-0.745554542574783	2.70773322511566	-0.275342687255661	0.784081358549436	0.936615957311613	FALSE	55.1832682824951	1.81801700243159	2.32981625166796	2.54938860347798	0.91387254516221	0.364778480844206	0.946529456602721	FALSE	54.9216900020529	1.81801700243159	4.42148432084352	2.20627242684582	2.00405184194078	0.0500635540579814	0.680172808554149	FALSE	54.2975702663598	1.81801700243159
Bacteria;Firmicutes;Bacilli;Erysipelotrichales;Erysipelatoclostridiaceae;Erysipelatoclostridium;NA	5.71225507636471	1.65088953462837	2.0307984429206	0.812926334655912	0.419801581097516	0.998613513245656	FALSE	54.435705186876	5.71225507636471	0.485987544156788	2.10281054523375	0.231113328425298	0.818090502399452	0.946612252504078	FALSE	54.6090574242833	5.71225507636471	-1.22289553173448	2.00979590072039	-0.608467522147969	0.545430927352308	0.883072319996507	FALSE	53.9484585661737	5.71225507636471	1.92160247045701	2.42234161900412	0.793283018126498	0.431049376670343	0.850941640109421	FALSE	54.5598162384044	5.71225507636471	1.77624471413347	2.27917062988948	0.779338190322156	0.439154295000957	0.951312863299045	FALSE	54.457693620678	5.71225507636471	1.12803263748962	1.96931974307428	0.572803193314183	0.569146067631934	0.904661341467566	FALSE	54.2151037397192	5.71225507636471
Bacteria;Firmicutes;Bacilli;Erysipelotrichales;Erysipelatoclostridiaceae;Erysipelatoclostridium;Erysipelatoclostridium_spiroforme	4.96177139881791	1.87158898443671	2.07199236344576	0.903279866014672	0.370344644883222	0.998613513245656	FALSE	54.610426290024	4.96177139881791	-0.612224468846	2.14521427186715	-0.285390824065855	0.776420593206385	0.946612252504078	FALSE	54.8035599244009	4.96177139881791	-1.25599416005539	2.05122946145059	-0.612312851223957	0.542897380630609	0.883072319996507	FALSE	54.0698992612127	4.96177139881791	1.94420064488909	2.47126283733178	0.786723538880325	0.434835359466794	0.850941640109421	FALSE	54.759676537152	4.96177139881791	1.6994375580618	2.32536263368361	0.730826897037442	0.468007113566367	0.951312863299045	FALSE	54.6429484144739	4.96177139881791	1.30358499090816	2.00956373027375	0.648690544753506	0.519269321387312	0.857284257007355	FALSE	54.3646791376951	4.96177139881791
Bacteria;Firmicutes;Bacilli;Erysipelotrichales;Erysipelatoclostridiaceae;[Erysipelatoclostridiaceae_Snoopy_p2_metabat2_low_PE.005.contigs];[Erysipelatoclostridiaceae_Snoopy_p2_metabat2_low_PE.005.contigs]	5.92057626303653	-2.88794139523743	2.14852857673863	-1.34414846816755	0.184467489851308	0.998613513245656	FALSE	54.5161396977782	5.92057626303653	-0.607377022605318	2.22370615835004	-0.273137266956163	0.785774869661394	0.946612252504078	FALSE	54.77677516418	5.92057626303653	-1.63375292264342	2.12896358069924	-0.767393551235306	0.446202562672345	0.860272704491728	FALSE	53.7978765273724	5.92057626303653	0.649350479244113	2.56180975673879	0.253473341467301	0.800851690763941	0.938654068335465	FALSE	54.7607260165663	5.92057626303653	0.857374805367703	2.4110729632043	0.355598863432261	0.723511398089935	0.977281015109733	FALSE	54.5913637884633	5.92057626303653	2.18417875276454	2.08467869951748	1.04772920319572	0.29941446672823	0.80611587196062	FALSE	54.1855510845882	5.92057626303653
Bacteria;Firmicutes;Bacilli;Erysipelotrichales;Erysipelotrichaceae;Allobaculum;[Allobaculum_Cam_p2_metabat2_low_PE.009.contigs]	4.10050260301689	0.709050735659033	1.45225065015287	0.488242670495203	0.62734086348837	0.998613513245656	FALSE	54.3832792406765	4.10050260301689	-1.69941314408139	1.50441335518367	-1.12961849097246	0.263587276482485	0.822805324109999	FALSE	54.4682063533685	4.10050260301689	-1.56264489618893	1.43544421821563	-1.08861415606343	0.281146230932144	0.848286041605608	FALSE	54.141245256433	4.10050260301689	-0.395821745443097	1.7327159271297	-0.228440068706928	0.820160282815187	0.944579584226097	FALSE	54.4262237468795	4.10050260301689	0.702292947652862	1.62990015510802	0.430880962525166	0.668258062801752	0.974933297696122	FALSE	54.3808932859611	4.10050260301689	-1.72848317415114	1.40749739151093	-1.22805426466591	0.224725661871752	0.756288285145318	FALSE	54.2754712664278	4.10050260301689
Bacteria;Fusobacteriota;Fusobacteriia;Fusobacteriales;Fusobacteriaceae;NA;NA	21.3859735682652	0.50105736438442	1.98048248483989	0.25299762467979	0.801221653051192	0.998613513245656	FALSE	54.5153081638728	21.3859735682652	-1.68616891335279	2.05037357951041	-0.822371557165409	0.4144347256951	0.873808156586055	FALSE	54.7195682295875	21.3859735682652	-2.30078639390909	1.96089279658309	-1.17333614459611	0.245815786598913	0.846369004029703	FALSE	53.944841289053	21.3859735682652	0.5247232207777	2.36203157179987	0.222149113941716	0.825025490412492	0.944579584226097	FALSE	54.6778719341814	21.3859735682652	-2.89816174197681	2.22264408269329	-1.30392525035541	0.197734461426655	0.814200723521521	FALSE	54.5531423004422	21.3859735682652	2.73414533716367	1.92092575684396	1.42334774127648	0.16036067152273	0.688902007859684	FALSE	54.2554853815214	21.3859735682652
Bacteria;Firmicutes;Bacilli;Erysipelotrichales;Erysipelotrichaceae;Allobaculum;[Allobaculum_Belle_p2_metabat2_high_PE.033.contigs]	19.5987335638121	-2.5395428820646	1.69313651309208	-1.4999043859888	0.139401708581039	0.998613513245656	FALSE	54.5813520207891	19.5987335638121	-4.7988513806556	1.75352391760149	-2.73669000604198	0.00835314852630428	0.52879956786995	FALSE	54.7130743837838	19.5987335638121	-1.28215726310801	1.67469438428019	-0.765606713167016	0.447231121406591	0.860272704491728	FALSE	54.2084981641394	19.5987335638121	-2.13064906493277	2.01984579803005	-1.05485729010144	0.296130786084618	0.772499612040932	FALSE	54.6630776954328	19.5987335638121	-2.62725629275357	1.90024631564908	-1.38258723151696	0.172421791803844	0.810716953347394	FALSE	54.5888201512071	19.5987335638121	-2.75020915945017	1.64146659208317	-1.67545850321566	0.0995823075713923	0.680172808554149	FALSE	54.4137837072119	19.5987335638121
Bacteria;Firmicutes_C;Negativicutes;Selenomonadales;Selenomonadaceae;Megamonas;[Megamonas_Belle_p2_maxbin2_low_prob.007.contigs]	4.83656334837121	-0.304083035620493	1.74132374135545	-0.174627513769378	0.862020483920736	0.998613513245656	FALSE	54.4119342512937	4.83656334837121	-0.640387981722399	1.80337843967233	-0.355104601249838	0.723880537079259	0.946612252504078	FALSE	54.5516149779108	4.83656334837121	0.0298571124513291	1.7224943962097	0.0173336485256665	0.986234308818463	0.997763132373745	FALSE	54.0169906288984	4.83656334837121	2.99095670072781	2.07729421022944	1.43983297406748	0.155634336663091	0.772499612040932	FALSE	54.5004924361553	4.83656334837121	4.17934703249494	1.95432453163639	2.1385122915054	0.0369801876276217	0.643395207642193	FALSE	54.4212493017034	4.83656334837121	2.83119663421532	1.68824413839469	1.67700664247971	0.0992965357519627	0.680172808554149	FALSE	54.2342384036836	4.83656334837121
Bacteria;Firmicutes;Bacilli;Lactobacillales;Lactobacillaceae;Lactobacillus;NA	1.77433565695408	-1.37409968977494	1.5703507216482	-0.875027260364309	0.385367775077613	0.998613513245656	FALSE	54.9503424986387	1.77433565695408	0.613022907788375	1.62566997275423	0.377089395795251	0.707554149984467	0.946612252504078	FALSE	55.1569474852062	1.77433565695408	-2.76001484664681	1.55507693836896	-1.7748413461405	0.0815218116076482	0.846369004029703	FALSE	54.3743740039281	1.77433565695408	-1.3627452009498	1.8727942697256	-0.727653444363364	0.469905419264211	0.856097983960757	FALSE	55.1208990125852	1.77433565695408	-1.10714635935294	1.76234301653774	-0.628224102211391	0.53245760945924	0.951312863299045	FALSE	54.9930735906133	1.77433565695408	-2.59883058078667	1.52324369073887	-1.70611609723857	0.0936602010698864	0.680172808554149	FALSE	54.6875165772939	1.77433565695408
Bacteria;Proteobacteria;Gammaproteobacteria;Enterobacterales;Succinivibrionaceae;Succinivibrio;[Succinivibrio_Freddie_p2_metabat2_high_PE.038.contigs]	1.87870983804117	-1.63774949509122	1.23339152219053	-1.32784234821279	0.189807438895462	0.998613513245656	FALSE	54.0828754854465	1.87870983804117	-1.53718418615545	1.27780098922305	-1.20299185798104	0.234212716907636	0.822805324109999	FALSE	54.1525322696653	1.87870983804117	0.126917042622277	1.21882561483256	0.104130600044628	0.91745233146187	0.997763132373745	FALSE	53.8839823051829	1.87870983804117	0.813541740141431	1.47165007466768	0.552809226965954	0.582670506685131	0.882210920142466	FALSE	54.1153766421993	1.87870983804117	0.450027260744182	1.38426366855206	0.325102269869518	0.74635808986689	0.977281015109733	FALSE	54.0789000998866	1.87870983804117	-0.164624922355872	1.19525504848709	-0.137732045193407	0.890964539680635	0.99147025940791	FALSE	53.9945543731533	1.87870983804117
Bacteria;Firmicutes_A;Clostridia;Oscillospirales;NA;NA;NA	20.8681387024536	1.09818053044508	1.50797016538614	0.728250833904178	0.469579491081787	0.998613513245656	FALSE	54.4675470425477	20.8681387024536	0.980428744758113	1.56174910573749	0.627776088461489	0.532767510732898	0.924793547606366	FALSE	54.6013289661383	20.8681387024536	3.34383995367573	1.49155651149666	2.241845969564	0.0290945434364819	0.846369004029703	FALSE	54.0889441023581	20.8681387024536	1.9752624990939	1.79894648077038	1.09801070804953	0.27702276558758	0.772499612040932	FALSE	54.5507258261245	20.8681387024536	0.872178331807822	1.6924295685806	0.515340991435937	0.608399844468717	0.951312863299045	FALSE	54.4752615430201	20.8681387024536	1.31730931754327	1.46195613936651	0.901059397113019	0.371536185666117	0.830038070738727	FALSE	54.2973689640063	20.8681387024536
Bacteria;Bacteroidota;Bacteroidia;Bacteroidales;Bacteroidaceae;CAG-462;[CAG-462_Glacier_p2_metabat2_low_PE.019.contigs]	3.84936998857528	2.49827047841417	2.15950738381476	1.1568705423924	0.252302291100792	0.998613513245656	FALSE	55.2547605655764	3.84936998857528	2.07342786968032	2.23400997529077	0.928119342623098	0.357358860434236	0.844173532611815	FALSE	55.5802108210505	3.84936998857528	1.49123383298468	2.14255608639984	0.696006906167119	0.48938862035216	0.860272704491728	FALSE	54.3802183958659	3.84936998857528	2.97304180618916	2.57361131510958	1.15520233717288	0.252944855502642	0.772499612040932	FALSE	55.6367838810683	3.84936998857528	-0.10289898725532	2.42296618088532	-0.0424681896375963	0.966278153607901	0.990485319998037	FALSE	55.4035727239801	3.84936998857528	4.86566733148772	2.09657205274767	2.32077277053799	0.0240447415142066	0.525978720623268	FALSE	54.8457201931118	3.84936998857528
Bacteria;Firmicutes_A;Clostridia;Lachnospirales;Lachnospiraceae;CAG-81;[CAG-81_Garnier_p2_maxbin2_low_prob.042.contigs]	4.46909664035209	-0.373934071937806	1.9842521211486	-0.188450886836574	0.851219089257213	0.998613513245656	FALSE	54.8215377610923	4.46909664035209	-0.366341215269023	2.05417670327434	-0.178339679680467	0.859111153315471	0.948743859583848	FALSE	55.0286926664281	4.46909664035209	-0.0456378038876635	1.96488758385604	-0.0232266742701384	0.981554694442735	0.997763132373745	FALSE	54.243869337216	4.46909664035209	0.11130799561185	2.36643488118761	0.0470361540462038	0.962654818661494	0.991499970187164	FALSE	54.9913251626498	4.46909664035209	0.783626609953561	2.22685378472263	0.351898546428888	0.726262418261271	0.977281015109733	FALSE	54.8634919529801	4.46909664035209	3.14784134493054	1.92469977154133	1.6354973339087	0.107701907163481	0.680172808554149	FALSE	54.5580267885771	4.46909664035209
Bacteria;Firmicutes_A;Clostridia;Oscillospirales;Ruminococcaceae;Fournierella;[Fournierella_Flurry_p2_maxbin2_high_prob.020.contigs]	3.80517807133319	1.14177156270525	2.0284892104202	0.5628679496248	0.575814548993645	0.998613513245656	FALSE	54.9429985180402	3.80517807133319	3.48020015811567	2.098882464803	1.65812055533196	0.102961443597157	0.822805324109999	FALSE	55.2437863125746	3.80517807133319	3.71533059756066	2.01152327901633	1.84702341569595	0.0702129557588545	0.846369004029703	FALSE	54.1256980568285	3.80517807133319	2.60843290333275	2.41800217093209	1.07875540174857	0.285382522985331	0.772499612040932	FALSE	55.2668259660356	3.80517807133319	3.93279037884835	2.27615150144279	1.72782452150284	0.0896253041340427	0.809989337318725	FALSE	55.0596825408713	3.80517807133319	3.86882159700654	1.96889276140079	1.96497324427869	0.0545171546760003	0.680172808554149	FALSE	54.563221554658	3.80517807133319
Bacteria;Proteobacteria;Gammaproteobacteria;Enterobacterales;Enterobacteriaceae;NA;NA	0.816581118119165	0.0206898516898698	2.15524995713508	0.00959974578418376	0.992375538437835	0.998613513245656	FALSE	54.7264637583353	0.816581118119165	-1.45927148751389	2.2229839247511	-0.656447161522895	0.514242477114922	0.919002345029504	FALSE	55.6367037209481	0.816581118119165	-0.599274937695227	2.15282268831367	-0.278367067082819	0.781814766675833	0.997763132373745	FALSE	52.9511906067139	0.816581118119165	-1.50519222262036	2.55428061496973	-0.589282247924898	0.558003612117965	0.877435986317241	FALSE	56.9216958855745	0.816581118119165	2.02989425710974	2.41164817302211	0.841704142344288	0.403541579612806	0.951312863299045	FALSE	55.8772158476053	0.816581118119165	2.21384344819285	2.09944174247936	1.0544914885699	0.296369224988791	0.8041025484192	FALSE	53.8167892484848	0.816581118119165
Bacteria;Firmicutes_A;Clostridia;Peptostreptococcales;Peptostreptococcaceae;Romboutsia;Romboutsia_ilealis	8.64898105771645	-0.0448211493955896	2.4978425283386	-0.0179439451795232	0.985746942393603	0.998613513245656	FALSE	56.3627388039132	8.64898105771645	0.474622281660155	2.57823255143169	0.184088235716595	0.854597654986011	0.948743859583848	FALSE	56.9943341527432	8.64898105771645	1.36712057931839	2.49142443941453	0.548730500387826	0.585411579252163	0.884743457268654	FALSE	54.9904925312677	8.64898105771645	3.43278542283811	2.96540594688505	1.15761062206138	0.251789987730635	0.772499612040932	FALSE	57.7309249797412	8.64898105771645	0.444160536911242	2.79746105510253	0.158772732904038	0.874408431225384	0.984303238584186	FALSE	57.0728942946654	8.64898105771645	-2.68586102125762	2.43135817811474	-1.10467517514849	0.274051645470766	0.788006397319389	FALSE	55.6751728140417	8.64898105771645
Bacteria;Firmicutes_A;Clostridia;Lachnospirales;Lachnospiraceae;Schaedlerella;[Schaedlerella_Mya_p2_metabat2_high_PE.023.contigs]	4.47504616797818	-2.59806961998039	1.91939867232866	-1.35358519177694	0.18143653784466	0.998613513245656	FALSE	54.6923202370751	4.47504616797818	-1.21451968252328	1.98655665511565	-0.611369265203551	0.543476280997261	0.929560400846644	FALSE	54.948561388739	4.47504616797818	-2.31980791893436	1.90192612064578	-1.21971505294154	0.227874831557115	0.846369004029703	FALSE	53.9859443033556	4.47504616797818	0.0571488331253629	2.28860299828585	0.0249710557786419	0.980168541956453	0.991499970187164	FALSE	54.9329301221474	4.47504616797818	-0.0695223591152863	2.15394329079981	-0.0322767825003744	0.974368669979116	0.990485319998037	FALSE	54.7663865354089	4.47504616797818	2.08758070861276	1.86236075721626	1.1209325048994	0.267243583829434	0.788006397319389	FALSE	54.3672374518759	4.47504616797818
Bacteria;Bacteroidota;Bacteroidia;Bacteroidales;Muribaculaceae;NA;NA	3.99432135081456	-0.385324254591033	1.76283922258274	-0.21858162086188	0.827791233645804	0.998613513245656	FALSE	54.5805235120401	3.99432135081456	-0.900133509200086	1.8257267870558	-0.493027497641999	0.623966274999452	0.940394619093519	FALSE	54.7107259313635	3.99432135081456	-0.379944839193968	1.74359993265863	-0.217908266728728	0.828318741204888	0.997763132373745	FALSE	54.2118822261005	3.99432135081456	0.558251760460566	2.10300848033251	0.265453879849453	0.791658440914428	0.938654068335465	FALSE	54.6608259837894	3.99432135081456	0.150037049173935	1.97847612702324	0.0758346522986238	0.939827898301075	0.990485319998037	FALSE	54.5875518009093	3.99432135081456	-0.36685240220869	1.70902540221061	-0.21465590958108	0.830838032729027	0.984071207727245	FALSE	54.4148955579457	3.99432135081456
Bacteria;Firmicutes_A;Clostridia;Lachnospirales;Lachnospiraceae;Blautia_A;[Blautia_A_Virginia_p1_maxbin2_low_prob.025.contigs]	9.74122262600827	0.817303291148734	2.10198585322064	0.388824353834957	0.698902275789761	0.998613513245656	FALSE	55.1859252016152	9.74122262600827	1.92382116181712	2.17503204500836	0.884502445024769	0.380242958705875	0.858613132561653	FALSE	55.4704422606541	9.74122262600827	-1.13038078061386	2.08414299349022	-0.542371988939618	0.589776919530242	0.884743457268654	FALSE	54.4102766664851	9.74122262600827	0.649459366431675	2.50573743890306	0.2591889143485	0.796448697040884	0.938654068335465	FALSE	55.4855702029972	9.74122262600827	1.01843803463308	2.35866351917751	0.431786062892184	0.667576037829233	0.974933297696122	FALSE	55.2915414737002	9.74122262600827	1.38268121330745	2.04011011040778	0.67774832655041	0.500781572146259	0.841083072882331	FALSE	54.8261867743777	9.74122262600827
Bacteria;Bacteroidota;Bacteroidia;Bacteroidales;Bacteroidaceae;Prevotellamassilia;[Prevotellamassilia_LinusII_BA0109CM-p1_maxbin2_high_prob.004.contigs]	1.85038076527801	2.71292358638376	1.39983964279453	1.93802454470278	0.057827872317346	0.998613513245656	FALSE	54.2910741961042	1.85038076527801	5.700223180822	1.4500990834415	3.93091978742153	0.000241319901979194	0.0844619656927179	FALSE	54.3797068666569	1.85038076527801	2.71657458635773	1.38369584908241	1.96327436275769	0.054769261535217	0.846369004029703	FALSE	54.0385896346569	1.85038076527801	2.39687771673704	1.67017091723812	1.43510924061631	0.1569873479316	0.772499612040932	FALSE	54.336481827377	1.85038076527801	2.41216809857324	1.57107844008627	1.53535815719091	0.130503809937324	0.809989337318725	FALSE	54.2890211640008	1.85038076527801	3.01872631415244	1.35672606573299	2.22500797353041	0.0302650498153589	0.605922370991364	FALSE	54.1785485702021	1.85038076527801
Bacteria;Firmicutes_A;Clostridia;Peptostreptococcales;NA;NA;NA	29.1803528119431	-3.23801869147959	1.89938149638165	-1.70477531641119	0.0939285700330886	0.998613513245656	FALSE	54.5262020230915	29.1803528119431	-2.37999797232501	1.9667376388983	-1.21012479003463	0.231434773821764	0.822805324109999	FALSE	54.6975928448028	29.1803528119431	-2.48715842305863	1.87972720527205	-1.32314860160715	0.191356861526736	0.846369004029703	FALSE	54.0443694272506	29.1803528119431	-1.03699531358171	2.26559050994187	-0.457715244229334	0.648971730911974	0.903944660509308	FALSE	54.648737761725	29.1803528119431	0.365012707034242	2.13168159103157	0.171232283737838	0.864674749143386	0.984303238584186	FALSE	54.5478161786266	29.1803528119431	-0.259057516665762	1.84187636524841	-0.140648700180712	0.888667859788866	0.99147025940791	FALSE	54.3080796670581	29.1803528119431
Bacteria;Firmicutes_A;Clostridia;Peptostreptococcales;Peptostreptococcaceae;Terrisporobacter;[Terrisporobacter_SAMEA103957793_metabat2_high_PE.001.contigs]	1.38038513998615	1.63634047252837	1.92646933946462	0.849398658471836	0.399341043736622	0.998613513245656	FALSE	55.0096689787982	1.38038513998615	1.54928733852323	1.99407957491901	0.776943587412329	0.440506605590598	0.886076505498329	FALSE	55.2385612898343	1.38038513998615	1.31438214162366	1.90839838963388	0.688735721410781	0.493917900471326	0.860272704491728	FALSE	54.3751296279928	1.38038513998615	-0.244891324280475	2.29724926954872	-0.106601981564057	0.915491140153187	0.985913535549586	FALSE	55.2129768172485	1.38038513998615	3.49061595845908	2.16193791229583	1.61457733758519	0.112118334823102	0.809989337318725	FALSE	55.0674309036172	1.38038513998615	0.00523081094525474	1.86897973902708	0.00279875208704921	0.99777710057076	0.999748814568764	FALSE	54.7187969287341	1.38038513998615
Bacteria;Actinobacteriota;Actinomycetia;Actinomycetales;Bifidobacteriaceae;Bifidobacterium;Bifidobacterium_criceti	1.72150291432303	1.83855812764504	1.6908223014931	1.0873751345848	0.281651106639575	0.998613513245656	FALSE	54.5644145427603	1.72150291432303	-0.40444162046757	1.7510692184115	-0.230968379899033	0.818201063888923	0.946612252504078	FALSE	54.7029061212358	1.72150291432303	-0.493735588910878	1.67256070236094	-0.295197410900504	0.768971524949283	0.997763132373745	FALSE	54.1728236926695	1.72150291432303	-1.37560153486792	2.01704312695818	-0.681989153569764	0.498126027981799	0.856097983960757	FALSE	54.6525256504967	1.72150291432303	-0.492650418354957	1.89764510529235	-0.259611461058235	0.796140374841621	0.984303238584186	FALSE	54.5738753971447	1.72150291432303	0.75670905007437	1.6392916838366	0.461607325612344	0.646203936318877	0.956521694220388	FALSE	54.3882097736821	1.72150291432303
Bacteria;Firmicutes_A;Clostridia;Lachnospirales;Lachnospiraceae;Ruminococcus_B;NA	13.7336049934381	-3.45612951746704	1.88074168075148	-1.83764179463821	0.0715880179567803	0.998613513245656	FALSE	54.309220375557	13.7336049934381	-2.27131731977136	1.94764723864433	-1.16618516675141	0.24862109986808	0.822805324109999	FALSE	54.4625226743371	13.7336049934381	-2.61651244107732	1.86071920619787	-1.40618338992901	0.165411259855908	0.846369004029703	FALSE	53.8766931307742	13.7336049934381	-3.59106879483873	2.24352370355071	-1.60063777759751	0.115248029467067	0.772499612040932	FALSE	54.4108402513884	13.7336049934381	-2.22804372308866	2.11078641595908	-1.05555147893839	0.295845182844386	0.913475270160109	FALSE	54.3226981707066	13.7336049934381	-2.05223369148172	1.82355155862652	-1.12540480787252	0.265384282471112	0.788006397319389	FALSE	54.1141715473758	13.7336049934381
Bacteria;Firmicutes_A;Clostridia;Lachnospirales;Lachnospiraceae;Blautia_A;[Blautia_A_Skinner_p2_maxbin2_high_prob.029.contigs]	7.97283608939682	0.314773899710353	1.66912217824501	0.18858649403444	0.85112029392624	0.998613513245656	FALSE	54.276129586703	7.97283608939682	0.378289250877621	1.72877292353613	0.218819513961294	0.827609569332137	0.946612252504078	FALSE	54.3977378581624	7.97283608939682	-1.32250597458791	1.65061977752109	-0.80121781684578	0.426521493528084	0.860272704491728	FALSE	53.931274257793	7.97283608939682	0.375806580827541	1.99128093510486	0.188726047742607	0.851010524747365	0.960818334392186	FALSE	54.3475758186499	7.97283608939682	3.23386049563445	1.87330024659649	1.72629054072346	0.0899835061096825	0.809989337318725	FALSE	54.2800739396075	7.97283608939682	-0.319364256507935	1.61804308633519	-0.197376855539295	0.844272057068635	0.98469604854353	FALSE	54.1215203712808	7.97283608939682
Bacteria;Firmicutes;Bacilli;Erysipelotrichales;Erysipelotrichaceae;Allobaculum;[Allobaculum_Jenna_p1_metabat2_low_PE.009.contigs]	7.56277970799142	0.132449769311326	1.73289740865865	0.0764325508535725	0.939354682519223	0.998613513245656	FALSE	54.5368431547082	7.56277970799142	-1.90318063482572	1.794724827558	-1.06043032647812	0.293611662883639	0.822805324109999	FALSE	54.6667329466895	7.56277970799142	-1.39155841808143	1.71396343460328	-0.811895043959047	0.420405397209318	0.860272704491728	FALSE	54.1690528586621	7.56277970799142	-0.171231392615639	2.06729456207429	-0.082828734596887	0.934290546693152	0.988421296735968	FALSE	54.6166769770074	7.56277970799142	-1.30361732458045	1.94487218177706	-0.670284318319221	0.505504746871702	0.951312863299045	FALSE	54.5436515714238	7.56277970799142	-1.53676483220883	1.67998813507837	-0.914747431913943	0.364363272518193	0.830038070738727	FALSE	54.3716214674024	7.56277970799142
Bacteria;Bacteroidota;Bacteroidia;Bacteroidales;Bacteroidaceae;Bacteroides;Bacteroides_fluxus	3.26201849510264	-0.0620186234241614	1.06996453420801	-0.057963251529704	0.953991652207307	0.998613513245656	FALSE	54.0529132585889	3.26201849510264	-0.173342112024407	1.10867164699939	-0.156351172588887	0.876338347857026	0.955509102024794	FALSE	54.0879291009883	3.26201849510264	0.140818111173214	1.05683361283657	0.133245299414024	0.89449513877216	0.997763132373745	FALSE	53.9525713923456	3.26201849510264	1.76661422093696	1.27674320788758	1.38368797266593	0.172140313983566	0.772499612040932	FALSE	54.0666295893968	3.26201849510264	-0.435729876900491	1.20082905762004	-0.362857539243827	0.718126506394237	0.977281015109733	FALSE	54.0489640575065	3.26201849510264	-0.0287567882098026	1.03666603423559	-0.0277396840063418	0.977972020744947	0.999748814568764	FALSE	54.0086273624882	3.26201849510264
Bacteria;Firmicutes;Bacilli;Haloplasmatales_A;Turicibacteraceae;Turicibacter;NA	8.36335534182943	-2.50728308253499	2.10997813646625	-1.18829813409069	0.239830485136772	0.998613513245656	FALSE	54.907063380831	8.36335534182943	-1.70457008609218	2.18295536022059	-0.780854302911595	0.438222400874129	0.886076505498329	FALSE	55.2296091263417	8.36335534182943	1.77126695064459	2.09295171625346	0.846300914105792	0.401117238101161	0.860272704491728	FALSE	54.0365745912717	8.36335534182943	3.24624864233777	2.51482822512894	1.29084309214452	0.202131378741059	0.772499612040932	FALSE	55.2722329342145	8.36335534182943	-1.39802681732222	2.36748208332857	-0.590512100246461	0.557264153675612	0.951312863299045	FALSE	55.0449635466599	8.36335534182943	-1.35980050343781	2.04827258843172	-0.663876727696169	0.509568012605164	0.849280021008606	FALSE	54.5009618038963	8.36335534182943
Bacteria;Firmicutes_A;Clostridia;Oscillospirales;Ruminococcaceae;Faecalibacterium;Faecalibacterium_prausnitzii_A	4.15350185664137	2.41720337918529	2.02716730191408	1.192404483292	0.238235510407237	0.998613513245656	FALSE	54.8536174162243	4.15350185664137	2.43504816012456	2.09799827493169	1.16065308023375	0.250785755327434	0.822805324109999	FALSE	55.1143155773565	4.15350185664137	1.13856713340436	2.00896742821102	0.566742455559993	0.573231537030336	0.884743457268654	FALSE	54.1364023845202	4.15350185664137	-1.03757679129598	2.41699437072221	-0.429283908917814	0.66939044493659	0.903944660509308	FALSE	55.1044309944009	4.15350185664137	3.78399064294582	2.27484949967502	1.66340263102522	0.101927411955136	0.809989337318725	FALSE	54.933317428806	4.15350185664137	0.275918845128386	1.9670419664993	0.140270949897135	0.888962837274687	0.99147025940791	FALSE	54.5230400508474	4.15350185664137
Bacteria;Firmicutes;Bacilli;Lactobacillales;Lactobacillaceae;Lactobacillus;Lactobacillus_johnsonii	1.83597071991457	-1.33401560826567	1.52547377732712	-0.874492651458799	0.38564913451108	0.998613513245656	FALSE	55.0524729600082	1.83597071991457	1.7862107644889	1.57901113315587	1.13122113389975	0.262845752989481	0.822805324109999	FALSE	55.2802849826964	1.83597071991457	-2.80821963498515	1.51116371686344	-1.85831594793308	0.0685362400850709	0.846369004029703	FALSE	54.420871105244	1.83597071991457	-1.61090142176225	1.81907590845178	-0.885560307999073	0.379692266792429	0.822308934952832	FALSE	55.2548057561881	1.83597071991457	-1.0094484418598	1.7119295096036	-0.589655377862809	0.557831568756541	0.951312863299045	FALSE	55.1099516249328	1.83597071991457	-2.64809467674532	1.47995040071194	-1.78931312527192	0.0790948894634133	0.680172808554149	FALSE	54.7629586258942	1.83597071991457
Bacteria;Firmicutes;Bacilli;Erysipelotrichales;Erysipelotrichaceae;[Erysipelotrichaceae_Cinder_p2_metabat2_low_PE.019.contigs];[Erysipelotrichaceae_Cinder_p2_metabat2_low_PE.019.contigs]	7.18402867202831	0.0219375333775457	1.50022028013804	0.0146228748324394	0.988386613724185	0.998613513245656	FALSE	54.3329024768929	7.18402867202831	-0.165276050480681	1.55407893021014	-0.106349843156507	0.915695846575481	0.970141779601504	FALSE	54.4218127298691	7.18402867202831	-1.35855911426195	1.48293189414201	-0.916130484231021	0.36366578016868	0.860272704491728	FALSE	54.079640068019	7.18402867202831	-0.631533155353251	1.78993379933021	-0.35282486737195	0.725583723084298	0.922056043121469	FALSE	54.37858112214	7.18402867202831	-3.24071949109658	1.68373850183604	-1.92471662764896	0.0595076177461378	0.785097815605862	FALSE	54.3309382941739	7.18402867202831	-0.401032251336221	1.4540208037954	-0.275809156436699	0.783743149119211	0.96983656643719	FALSE	54.2200185760325	7.18402867202831
Bacteria;Firmicutes_C;Negativicutes;Veillonellales;Dialisteraceae;Allisonella;Allisonella_histaminiformans	9.67120787266475	-2.59465917344137	2.16180104125014	-1.20023032829187	0.235093530494429	0.998613513245656	FALSE	56.1029796958217	9.67120787266475	-3.78921731297023	2.2352157985187	-1.69523556315295	0.0955377065553124	0.822805324109999	FALSE	56.480188437534	9.67120787266475	-3.67068373363089	2.14771787624591	-1.70910889844016	0.0930557735037982	0.846369004029703	FALSE	55.123833434872	9.67120787266475	-3.04580592496098	2.57458966711504	-1.18302577061687	0.241740728314552	0.772499612040932	FALSE	56.6423171090845	9.67120787266475	-1.85264878476829	2.42484833019929	-0.764026665789866	0.448039174715972	0.951312863299045	FALSE	56.3433990780053	9.67120787266475	-0.400966564440636	2.10014268242608	-0.190923487149664	0.849280536082828	0.98469604854353	FALSE	55.6372945562256	9.67120787266475
Bacteria;Bacteroidota;Bacteroidia;Bacteroidales;Muribaculaceae;CAG-279;[CAG-279_Escalade_p1_maxbin2_low_prob.003.contigs]	2.10556717052357	1.47369747547812	1.24556026118643	1.18316031861387	0.24191440620265	0.998613513245656	FALSE	54.1475538997407	2.10556717052357	2.00408776514661	1.29046378535115	1.55299806774607	0.12624302311528	0.822805324109999	FALSE	54.2077033006303	2.10556717052357	1.47874990638811	1.23069884283115	1.20155301599727	0.234782438588815	0.846369004029703	FALSE	53.9756276534157	2.10556717052357	1.06515126644725	1.48619887947977	0.71669497343458	0.476640867226372	0.856097983960757	FALSE	54.1744219881747	2.10556717052357	1.46165578028049	1.39791702324712	1.04559552246192	0.300393532226894	0.914241185038373	FALSE	54.1432315341692	2.10556717052357	1.87531496656028	1.20698138011119	1.55372319528866	0.126084566993765	0.688902007859684	FALSE	54.0713321582821	2.10556717052357
Bacteria;Bacteroidota;Bacteroidia;Bacteroidales;Bacteroidaceae;Bacteroides;Bacteroides_stercoris	3.1026341717277	1.3964982150445	2.46096632794222	0.567459294013261	0.572726234595177	0.998613513245656	FALSE	54.6447045324539	3.1026341717277	-0.300573279811021	2.54171429092541	-0.118256123783915	0.906293225605061	0.970141779601504	FALSE	55.3005223681988	3.1026341717277	0.966324714413411	2.45142371902575	0.394189183580817	0.695019300184997	0.965304583590274	FALSE	53.1251123070909	3.1026341717277	0.378521101542602	2.92533910096552	0.129393922714009	0.897510298734854	0.979646093249331	FALSE	55.9147422980713	3.1026341717277	-0.626828742213525	2.7579275391616	-0.227282527663537	0.821042466158474	0.984303238584186	FALSE	55.2847915903308	3.1026341717277	3.00029487101523	2.39388098301632	1.25331831126994	0.215500003746709	0.746782191201468	FALSE	53.8943084353936	3.1026341717277
Bacteria;Firmicutes;Bacilli;Erysipelotrichales;Erysipelotrichaceae;Allobaculum;[Allobaculum_LinusII_BA0109CM-p1_metabat2_low_PE.034.contigs]	8.06178710064537	-2.27569456731194	1.81202304068297	-1.25588610973413	0.214456263642423	0.998613513245656	FALSE	55.1038165068821	8.06178710064537	-3.34521013718222	1.87563432367133	-1.7835087015439	0.0799885372477353	0.822805324109999	FALSE	55.3286730073346	8.06178710064537	-0.134789269297411	1.79497964736261	-0.0750923663649663	0.940416284083409	0.997763132373745	FALSE	54.4800790531869	8.06178710064537	-1.3379711227467	2.16079388588319	-0.619203493441868	0.538324917755537	0.856097983960757	FALSE	55.3025006576639	8.06178710064537	-2.70237399984459	2.03350783183821	-1.32892234666328	0.189344758080762	0.810716953347394	FALSE	55.1598082938402	8.06178710064537	-2.37311209897783	1.75792798201464	-1.34994841839776	0.182580577463877	0.689535632474074	FALSE	54.8180132130289	8.06178710064537
Bacteria;Firmicutes_A;Clostridia;Oscillospirales;Ruminococcaceae;NA;NA	4.2275414137533	0.887248826051602	2.0413942702338	0.434628841174315	0.665528496525268	0.998613513245656	FALSE	55.1267666910981	4.2275414137533	1.72256919836861	2.11204133154953	0.815594454822917	0.418222536548376	0.87651429815528	FALSE	55.4381895281431	4.2275414137533	3.47501053403549	2.02481483879984	1.71621151102153	0.0918255751852071	0.846369004029703	FALSE	54.2847799457942	4.2275414137533	2.11458989779439	2.43313938177611	0.86907881793883	0.388548557437081	0.822308934952832	FALSE	55.4762633693268	4.2275414137533	1.97083621057847	2.29054738793979	0.860421496169577	0.393274677176915	0.950879168729281	FALSE	55.2577355674417	4.2275414137533	2.36138213783551	1.9816454986106	1.19162692797029	0.238548995141314	0.759019529995089	FALSE	54.7343251216031	4.2275414137533
Bacteria;Firmicutes_A;Clostridia;Lachnospirales;Lachnospiraceae;Blautia_A;[Blautia_A_Garnier_p1_metabat2_high_PE.036.contigs]	22.0054066718896	-2.64710538398122	2.29468282794658	-1.15358225186616	0.253677431220115	0.998613513245656	FALSE	54.8072316264472	22.0054066718896	-0.476882313238737	2.37344199533257	-0.200924359717464	0.841496494768112	0.947021778677939	FALSE	55.1806388103089	22.0054066718896	-3.36333029723958	2.27769059782384	-1.47664055006109	0.14560003828163	0.846369004029703	FALSE	53.8165460174245	22.0054066718896	-1.89653501802403	2.73413674620098	-0.693650389161854	0.490806156720203	0.856097983960757	FALSE	55.2772954257251	22.0054066718896	-1.52655077918484	2.57441859114461	-0.59296914046372	0.55563228249268	0.951312863299045	FALSE	55.0003499333327	22.0054066718896	0.103040214557815	2.22828007337314	0.0462420392252729	0.963286859117392	0.999748814568764	FALSE	54.3408689461621	22.0054066718896
Bacteria;Bacteroidota;Bacteroidia;Bacteroidales;Bacteroidaceae;Bacteroides;Bacteroides_finegoldii	3.65860322152928	3.17900046517999	2.47798673834771	1.28289648043061	0.204822880763447	0.998613513245656	FALSE	55.8921439961362	3.65860322152928	1.84587934205771	2.55851441337809	0.721465289546886	0.473597751234004	0.919002345029504	FALSE	56.512397944285	3.65860322152928	2.19709165461731	2.47003167897461	0.889499383072444	0.377644556644378	0.860272704491728	FALSE	54.4965581884484	3.65860322152928	0.469664263351236	2.94375631989232	0.159545904046982	0.87380116543501	0.970890183816678	FALSE	57.1668765078839	3.65860322152928	1.19482487603626	2.77614335381902	0.430390193789018	0.66854782670718	0.974933297696122	FALSE	56.5459150299599	3.65860322152928	0.699680328275972	2.41124675930277	0.290173672842297	0.772770721530686	0.969425636328818	FALSE	55.1982637362429	3.65860322152928
Bacteria;Firmicutes;Bacilli;Erysipelotrichales;Erysipelotrichaceae;Allobaculum;[Allobaculum_Cam_p1_metabat2_low_PE.025.contigs]	8.16514964672759	-2.30308781513775	1.81097880251284	-1.27173648412786	0.208807610288226	0.998613513245656	FALSE	55.1088820073879	8.16514964672759	-3.37408349658263	1.87453818528226	-1.7999545291069	0.0773200469742434	0.822805324109999	FALSE	55.3351005632195	8.16514964672759	-0.152699224300803	1.79398508870774	-0.0851173319454938	0.932480133244985	0.997763132373745	FALSE	54.4815963476234	8.16514964672759	-1.34211068770764	2.15953311367907	-0.621481874580363	0.536835832870666	0.856097983960757	FALSE	55.3096770667149	8.16514964672759	-2.71835880012416	2.03233182969115	-1.33755657437952	0.186529583122742	0.810716953347394	FALSE	55.1658706468586	8.16514964672759	-2.41325647366258	1.75693290860126	-1.37356211033911	0.175168905195092	0.689535632474074	FALSE	54.8213701905595	8.16514964672759
Bacteria;Firmicutes;Bacilli;Erysipelotrichales;Erysipelotrichaceae;Allobaculum;[Allobaculum_Strawberry_p1_metabat2_high_PE.023.contigs]	17.8048460443663	-2.44834874042308	1.64862711698393	-1.48508338556398	0.14328230171018	0.998613513245656	FALSE	54.5096216138891	17.8048460443663	-2.13074598532626	1.70752418476125	-1.24785698752734	0.217405660780751	0.822805324109999	FALSE	54.6309585190569	17.8048460443663	-2.53148423115164	1.63040898349753	-1.55266823034864	0.126326327324753	0.846369004029703	FALSE	54.1655853948641	17.8048460443663	-1.86146250991891	1.96681567649014	-0.946434651792467	0.348098232301831	0.791132346140526	FALSE	54.5816244429117	17.8048460443663	-4.13566377829499	1.8502972991779	-2.23513474301265	0.0295259557426121	0.643395207642193	FALSE	54.5140843102	17.8048460443663	-2.71183677349441	1.59820038121424	-1.69680648645202	0.095453348274389	0.680172808554149	FALSE	54.3553233820167	17.8048460443663
Bacteria;Firmicutes_A;Clostridia;Lachnospirales;Lachnospiraceae;Blautia_A;[Blautia_A_Glacier_p2_metabat2_high_PE.014.contigs]	4.19305526237638	-0.330338363708048	2.30373673436682	-0.143392410591066	0.886503143552106	0.998613513245656	FALSE	55.1273702930912	4.19305526237638	-1.20630660434552	2.38211142910382	-0.506402257093131	0.614578706222864	0.939312433091714	FALSE	55.5403687352473	4.19305526237638	-1.12901214239305	2.28838955500896	-0.493365362519595	0.623753040635787	0.911686604187543	FALSE	54.0539884115496	4.19305526237638	-1.83505613691684	2.74385633197214	-0.668787252282227	0.506393327988506	0.856097983960757	FALSE	55.7063569602881	4.19305526237638	0.316216873241027	2.58414956384412	0.122367868201339	0.903050646357399	0.984303238584186	FALSE	55.3823486566722	4.19305526237638	0.758987376254565	2.23787079884781	0.339156030207524	0.735792801084843	0.969233533172884	FALSE	54.6172151864384	4.19305526237638
Bacteria;Bacteroidota;Bacteroidia;Bacteroidales;Rikenellaceae;Alistipes_A;Alistipes_A_indistinctus	3.87691425182034	-1.44124307352854	1.72663168989908	-0.834713669371365	0.4075030601561	0.998613513245656	FALSE	54.8019786892077	3.87691425182034	-1.01909908596729	1.7877622966393	-0.570041715211822	0.570971603852214	0.933832062375117	FALSE	54.9792521911805	3.87691425182034	-2.58662996615147	1.70902920400731	-1.51350834736257	0.135949347263108	0.846369004029703	FALSE	54.3044527629515	3.87691425182034	-3.6040201371596	2.05945039800488	-1.74999123098621	0.0857038377601557	0.772499612040932	FALSE	54.9335043777529	3.87691425182034	-3.31691323281719	1.93778933914973	-1.71169959799273	0.0926039486578402	0.809989337318725	FALSE	54.8278353709245	3.87691425182034	-0.239729787678137	1.67447448053762	-0.143167178995267	0.886685437722567	0.99147025940791	FALSE	54.5763306176336	3.87691425182034
Bacteria;Firmicutes_A;Clostridia;Oscillospirales;Ruminococcaceae;UMGS966;[UMGS966_Oklahoma_p2_metabat2_low_PE.026.contigs]	34.868642242841	1.49841849410671	2.13671835897421	0.70127094093302	0.486042383268556	0.998613513245656	FALSE	55.9154887555766	34.868642242841	-2.93928621385631	2.20849226897491	-1.33090174466429	0.188580644724795	0.822805324109999	FALSE	56.3598811052598	34.868642242841	-0.0338629078950536	2.1246789783022	-0.0159378937904836	0.987341827662773	0.997763132373745	FALSE	54.7971327470153	34.868642242841	1.61379558914108	2.54333329593611	0.634519900211151	0.528296901931611	0.856097983960757	FALSE	56.6264489031897	34.868642242841	-1.6638303623732	2.39611929920082	-0.694385443549553	0.49029862961575	0.951312863299045	FALSE	56.2506360425042	34.868642242841	0.138365203201242	2.07666448174658	0.0666285788664665	0.947117367015606	0.999748814568764	FALSE	55.377195733759	34.868642242841
Bacteria;Firmicutes_A;Clostridia;Oscillospirales;Ruminococcaceae;Faecalibacterium;Faecalibacterium_prausnitzii	4.28849491972217	1.29420328067901	1.8525061339617	0.698622939461623	0.487769450085549	0.998613513245656	FALSE	54.2952697501403	4.28849491972217	1.0411868834202	1.9179164158429	0.54287396198265	0.589429956798699	0.939312433091714	FALSE	54.5002991773304	4.28849491972217	0.187227779124879	1.8340886549555	0.102082185950505	0.919071517818896	0.997763132373745	FALSE	53.7224207510742	4.28849491972217	-0.997118559055857	2.20943229461023	-0.451300798620653	0.653564916814037	0.903944660509308	FALSE	54.4565895907559	4.28849491972217	3.46135544219916	2.07902652169421	1.66489239366628	0.101691315890431	0.809989337318725	FALSE	54.3318928792191	4.28849491972217	-1.73920227775649	1.7967559275583	-0.967968020074925	0.337373112038816	0.830038070738727	FALSE	54.0344999720218	4.28849491972217
Archaea;Methanobacteriota;Methanobacteria;Methanobacteriales;Methanobacteriaceae;Methanosphaera;Methanosphaera_cuniculi	0.679988809667333	0.970561396135986	1.4558645923026	0.666656364381351	0.50780159708371	0.998613513245656	FALSE	54.5507924581472	0.679988809667333	1.56628096296825	1.50788743182196	1.03872539150733	0.303504830420737	0.822805324109999	FALSE	54.6700232563163	0.679988809667333	-0.318537517616166	1.43974378822816	-0.221245974610648	0.825732139741061	0.997763132373745	FALSE	54.2126315804002	0.679988809667333	-0.590546182947773	1.73685787580155	-0.340008351388705	0.735154322788248	0.922056043121469	FALSE	54.62108906855	0.679988809667333	1.18882620496313	1.63395534657707	0.727575699944049	0.469984475640656	0.951312863299045	FALSE	54.5548408181308	0.679988809667333	2.18520431438666	1.41131944995271	1.5483413868206	0.127338679714951	0.688902007859684	FALSE	54.3991770371138	0.679988809667333
Bacteria;Firmicutes;Bacilli;Erysipelotrichales;Erysipelotrichaceae;Allobaculum;[Allobaculum_LinusII_BA0109CM-p1_metabat2_high_PE.031.contigs]	6.92324376532017	0.225023873138909	1.67164512904633	0.134612226739347	0.89341377096951	0.998613513245656	FALSE	54.5672847235969	6.92324376532017	-1.91238067682991	1.73126585426673	-1.10461410193982	0.274162245927611	0.822805324109999	FALSE	54.6992128702321	6.92324376532017	-1.25136406237127	1.65343754011709	-0.756825723385141	0.452432120467344	0.860272704491728	FALSE	54.1938552748786	6.92324376532017	-0.190669299622009	1.99420729570813	-0.0956115746002744	0.924178816707229	0.988421296735968	FALSE	54.649144030793	6.92324376532017	-1.04210617507786	1.87612602738996	-0.555456381854917	0.580852446780284	0.951312863299045	FALSE	54.574768969257	6.92324376532017	-1.40602775332511	1.62063126527637	-0.867580296302216	0.389435224785141	0.831364015078879	FALSE	54.3994560707265	6.92324376532017
Bacteria;Firmicutes_A;Clostridia;Oscillospirales;Oscillospiraceae;Flavonifractor;Flavonifractor_plautii	8.73323078767913	-1.28227770108434	2.11755117548387	-0.605547443636788	0.547320141567679	0.998613513245656	FALSE	54.6906740957576	8.73323078767913	-0.743332630317802	2.19085201480852	-0.339289292610103	0.73568358523737	0.946612252504078	FALSE	55.0152823090428	8.73323078767913	1.25953798554865	2.10030698641928	0.599692327689666	0.55122810625274	0.883072319996507	FALSE	53.8136083611322	8.73323078767913	1.2430303791167	2.523934354032	0.492497111555598	0.62432640687691	0.89923556546057	FALSE	55.0536414219232	8.73323078767913	-0.333947592097367	2.37600752091853	-0.140549888481947	0.888740649732718	0.984303238584186	FALSE	54.8262087054053	8.73323078767913	1.42487652933836	2.05555215150908	0.693184324363792	0.491149318649573	0.841083072882331	FALSE	54.2818177930752	8.73323078767913
Bacteria;Actinobacteriota;Coriobacteriia;Coriobacteriales;NA;NA;NA	3.02872841408024	-0.0686117766279708	1.77623486386406	-0.0386276488677354	0.969328270186536	0.998613513245656	FALSE	54.5538832793775	3.02872841408024	1.48449943512191	1.83948696343787	0.807018187477389	0.423151453435597	0.881565527990827	FALSE	54.6966291287899	3.02872841408024	-0.220458518791099	1.75715308974979	-0.125463467057666	0.900621291316487	0.997763132373745	FALSE	54.1505438384921	3.02872841408024	0.933961504760649	2.11890666310767	0.440775198370874	0.661114623505243	0.903944660509308	FALSE	54.6461184520901	3.02872841408024	1.61571503775402	1.99350242993179	0.810490628701818	0.421179213825447	0.951312863299045	FALSE	54.5646774441928	3.02872841408024	-0.139480440554961	1.72214644675172	-0.0809922064514582	0.935745545937721	0.999748814568764	FALSE	54.3722524255626	3.02872841408024
Bacteria;Firmicutes;Bacilli;Erysipelotrichales;Erysipelotrichaceae;Allobaculum;[Allobaculum_Mummy_p2_metabat2_low_PE.028.contigs]	7.54679896809118	-2.22265609927125	1.70568916224187	-1.30308390794364	0.197971374224345	0.998613513245656	FALSE	55.0396164288942	7.54679896809118	-3.25045753542802	1.76571154191352	-1.8408768693359	0.0710114929539205	0.822805324109999	FALSE	55.2510044079093	7.54679896809118	-0.15014693267064	1.68926856862913	-0.0888828073042799	0.92950115911032	0.997763132373745	FALSE	54.4511535303921	7.54679896809118	-1.47164352090336	2.03413642613848	-0.723473362943049	0.472442897404341	0.856097983960757	FALSE	55.2179131050109	7.54679896809118	-4.20337463528289	1.91421316973382	-2.19587593573363	0.0323298025408801	0.643395207642193	FALSE	55.0860943647256	7.54679896809118	-2.32838907317046	1.65459849983833	-1.40722300509638	0.16501104330802	0.688902007859684	FALSE	54.7707524000164	7.54679896809118
Bacteria;Bacteroidota;Bacteroidia;Bacteroidales;Bacteroidaceae;Phocaeicola;[Phocaeicola_Snoopy_p1_metabat2_high_PE.014.contigs]	3.32299129604644	0.0280299031126458	1.80387553684966	0.0155387123668177	0.987659848217403	0.998613513245656	FALSE	53.8318667267252	3.32299129604644	0.57663318037451	1.86760122461585	0.308756051759989	0.758694240605382	0.946612252504078	FALSE	54.0423677845676	3.32299129604644	-1.02933554816043	1.78585562074148	-0.576382287686308	0.566785541976654	0.884743457268654	FALSE	53.2437467839275	3.32299129604644	2.90288244933239	2.15146122628298	1.34926087157407	0.18288396488273	0.772499612040932	FALSE	53.9956956057795	3.32299129604644	-1.28736239275921	2.02445565118551	-0.635905455377763	0.527530627175059	0.951312863299045	FALSE	53.8681567383611	3.32299129604644	-1.39664306316435	1.74955037351682	-0.798286853757128	0.428229250229433	0.839371979998492	FALSE	53.5642353939013	3.32299129604644
Bacteria;Bacteroidota;Bacteroidia;Bacteroidales;Muribaculaceae;Muribaculum;Muribaculum_sp001701195	1.78589385313322	-1.46869497231962	1.15919471838667	-1.26699591451185	0.210560550889862	0.998613513245656	FALSE	54.3361678126554	1.78589385313322	-0.0949498212526139	1.20093181185272	-0.0790634574881747	0.937272247757483	0.974002833525319	FALSE	54.404305210302	1.78589385313322	-1.39333984359128	1.14550734152366	-1.21635173611194	0.229127337212503	0.846369004029703	FALSE	54.1415887748527	1.78589385313322	-1.74540234304061	1.38311996079617	-1.26193128037563	0.212360484711036	0.772499612040932	FALSE	54.3679827438728	1.78589385313322	-0.10988637611498	1.30099094149245	-0.0844635981776494	0.932998301074307	0.990485319998037	FALSE	54.3322953918418	1.78589385313322	-0.465526696528815	1.12335341046156	-0.414408050212393	0.680209374813618	0.95997290800309	FALSE	54.2497652137878	1.78589385313322
Bacteria;Firmicutes_A;Clostridia;Peptostreptococcales;Peptostreptococcaceae;Romboutsia;[Romboutsia_Skinner_p2_metabat2_high_PE.010.contigs]	3.96348333905557	-0.214720878079295	2.02159136628407	-0.106213788632259	0.915801070957827	0.998613513245656	FALSE	54.7328702578426	3.96348333905557	-0.769735595825345	2.09220848697696	-0.367905780239683	0.714355646545379	0.946612252504078	FALSE	54.9985898545825	3.96348333905557	-0.97703187303501	2.00349085947091	-0.487664751958504	0.627761347454851	0.911686604187543	FALSE	54.0023767689138	3.96348333905557	0.536090723719189	2.41032504313011	0.222414286092721	0.824815420583652	0.944579584226097	FALSE	54.9897122964578	3.96348333905557	-1.21752192853065	2.26858596845743	-0.536687586654927	0.593655112995212	0.951312863299045	FALSE	54.8149647449859	3.96348333905557	-2.5145713367952	1.96165380250617	-1.28186295338282	0.205327529003017	0.722969028633704	FALSE	54.396027715644	3.96348333905557
Bacteria;Firmicutes_A;Clostridia;Lachnospirales;Lachnospiraceae;Clostridium_Q;Clostridium_Q_sp003024715	3.62267549163782	-1.13370912572145	1.99890324500117	-0.567165583705273	0.572910914830622	0.998613513245656	FALSE	54.9635836577253	3.62267549163782	-1.01083701369011	2.06867474243251	-0.488639897300378	0.627031437351361	0.940394619093519	FALSE	55.2276799160956	3.62267549163782	-1.16411229791611	1.98114334524082	-0.587596198282467	0.559241856846426	0.884743457268654	FALSE	54.2381493462333	3.62267549163782	-1.51543731515901	2.38321469648052	-0.635879477160398	0.527481629433256	0.856097983960757	FALSE	55.2222197832262	3.62267549163782	-0.835366370272881	2.24310785699008	-0.372414713661527	0.71101409421378	0.977281015109733	FALSE	55.0476058811036	3.62267549163782	3.88211471424543	1.93970082111801	2.00139870642929	0.050326676912744	0.680172808554149	FALSE	54.6288347723407	3.62267549163782
Bacteria;Actinobacteriota;Coriobacteriia;Coriobacteriales;Coriobacteriaceae;Collinsella;Collinsella_phocaeensis	1.40352459791031	1.0476978329573	2.11223565435707	0.496013705097786	0.621867401553551	0.998613513245656	FALSE	54.8262176819153	1.40352459791031	2.20103925895474	2.18496342468507	1.00735748438077	0.318160158746733	0.822805324109999	FALSE	55.1793373081696	1.40352459791031	2.4588072910637	2.09601767672116	1.17308518834157	0.245921466761849	0.846369004029703	FALSE	53.8825405502393	1.40352459791031	2.81151037164489	2.51707720645742	1.11697422885246	0.268839098760028	0.772499612040932	FALSE	55.2522870259797	1.40352459791031	0.397672642860659	2.36985437396067	0.167804674932848	0.867352504001326	0.984303238584186	FALSE	54.9958266196362	1.40352459791031	1.96255866795187	2.05084528554275	0.956951107812348	0.342826809449222	0.830038070738727	FALSE	54.3836190809137	1.40352459791031
Bacteria;Firmicutes;Bacilli;Lactobacillales;Streptococcaceae;Streptococcus;Streptococcus_gallolyticus	1.34803735276512	0.192164263100725	1.46499167416141	0.131170890927229	0.896131741450817	0.998613513245656	FALSE	53.544048811374	1.34803735276512	-2.35219768679895	1.51683566420662	-1.55072678095902	0.126836091010589	0.822805324109999	FALSE	53.7472485644055	1.34803735276512	0.948133659057171	1.45011852141123	0.653831838610313	0.516048420998438	0.872545639369339	FALSE	52.9751906688799	1.34803735276512	-1.7416619888645	1.74735762539324	-0.996740428836109	0.323361158304921	0.772499612040932	FALSE	53.6963121956511	1.34803735276512	-0.0499973036869746	1.64414842032947	-0.030409239864705	0.975853678183253	0.990485319998037	FALSE	53.5747861086907	1.34803735276512	-0.0368026558583214	1.42076562789962	-0.0259033968274756	0.979431157713434	0.999748814568764	FALSE	53.2857045377099	1.34803735276512
Bacteria;Proteobacteria;Gammaproteobacteria;Burkholderiales;Burkholderiaceae;NA;NA	8.10240996913232	-2.60751484574595	2.35250025749991	-1.10840151342515	0.272462872416283	0.998613513245656	FALSE	55.5682514657365	8.10240996913232	0.135523190279449	2.43141277363915	0.0557384545103829	0.955748418347005	0.978259183870982	FALSE	56.0393788643563	8.10240996913232	-0.127764975338922	2.33950151595589	-0.0546120506729906	0.95664765237848	0.997763132373745	FALSE	54.3891114824126	8.10240996913232	-0.35307534420509	2.79997351305727	-0.126099530070043	0.900102132850721	0.979646093249331	FALSE	56.3320658491444	8.10240996913232	-0.270809301923087	2.63800710026449	-0.102656775220937	0.918602565884326	0.985162239017499	FALSE	55.9302577571516	8.10240996913232	0.601973110844619	2.28650377921116	0.263272300845398	0.793324531237609	0.96983656643719	FALSE	54.9995841990551	8.10240996913232
Bacteria;Firmicutes;Bacilli;Erysipelotrichales;Erysipelotrichaceae;Amedibacillus;Amedibacillus_dolichus	1.49734746684561	0.0369516779111735	0.937718413071675	0.0394059425474341	0.968711892963256	0.998613513245656	FALSE	54.0666560047495	1.49734746684561	-0.295776017250146	0.971643912126591	-0.304407832497808	0.761985070795269	0.946612252504078	FALSE	54.1010724332283	1.49734746684561	-1.31412319128882	0.92620355347152	-1.41882762850923	0.161698948362248	0.846369004029703	FALSE	53.9680263225275	1.49734746684561	-0.161663727202538	1.11894067148242	-0.144479266258469	0.885659115433135	0.978966159755863	FALSE	54.0800970687766	1.49734746684561	-0.418271800961185	1.05240795402231	-0.397442645090764	0.692605968135682	0.977281015109733	FALSE	54.0627442273668	1.49734746684561	-0.043192524093655	0.908532571025247	-0.047540974832541	0.962257392393644	0.999748814568764	FALSE	54.0231300884302	1.49734746684561
Bacteria;Firmicutes;Bacilli;Erysipelotrichales;Erysipelotrichaceae;Allobaculum;[Allobaculum_Belle_p1_metabat2_low_PE.001.contigs]	6.48863501205816	0.29889948835918	1.68035995576894	0.177878250033875	0.859475521621257	0.998613513245656	FALSE	54.714722011308	6.48863501205816	-3.0464747510504	1.74007458160941	-1.7507725147233	0.0855743983756695	0.822805324109999	FALSE	54.8689152174546	6.48863501205816	-1.21050971095288	1.66263778521514	-0.728065801052542	0.46970256135229	0.860272704491728	FALSE	54.2799993273345	6.48863501205816	-0.116545878133145	2.00444139077252	-0.0581438193551911	0.95384549898959	0.991499970187164	FALSE	54.8196001697285	6.48863501205816	-0.814826673329689	1.88588843123437	-0.432065152866101	0.66739159765829	0.974933297696122	FALSE	54.7302354113367	6.48863501205816	-2.36542275245185	1.6293372170939	-1.45176991456123	0.152296289743928	0.688902007859684	FALSE	54.5184650996233	6.48863501205816
Bacteria;Firmicutes;Bacilli;Erysipelotrichales;Erysipelotrichaceae;Allobaculum;[Allobaculum_Ash_p2_maxbin2_low_prob.019.contigs]	7.39451187134755	-1.32628455544976	1.72977063539833	-0.766740126296766	0.446537237113982	0.998613513245656	FALSE	54.6243830563883	7.39451187134755	-0.917785336745862	1.79123119236963	-0.512376816937694	0.610447054159813	0.939312433091714	FALSE	54.7810932190478	7.39451187134755	-1.50684014108278	1.71155393985715	-0.88039301946192	0.382534851135241	0.860272704491728	FALSE	54.1827022807639	7.39451187134755	-4.5935355879481	2.06337380835313	-2.22622559681244	0.030135504626023	0.772499612040932	FALSE	54.731391802376	7.39451187134755	-1.17485480042873	1.94134154355377	-0.605176767751062	0.547566883418624	0.951312863299045	FALSE	54.6404572394526	7.39451187134755	-1.62524650463732	1.67725939230554	-0.968989359721681	0.336837109644675	0.830038070738727	FALSE	54.4249347594686	7.39451187134755
Bacteria;Firmicutes;Bacilli;Erysipelotrichales;Erysipelotrichaceae;Allobaculum;[Allobaculum_Belle_p2_metabat2_high_PE.032.contigs]	3.04460218499268	1.34642687127478	1.70428061697037	0.790026511988544	0.432922945687427	0.998613513245656	FALSE	54.7152639785109	3.04460218499268	-0.727864710483136	1.76482355015443	-0.412429169148068	0.681631852851216	0.946612252504078	FALSE	54.871837099232	3.04460218499268	-0.100226804628191	1.68636420452517	-0.0594336646610759	0.952825002183527	0.997763132373745	FALSE	54.2740217465551	3.04460218499268	1.04310189387789	2.03295838666082	0.513095546235558	0.609945996468721	0.88562924049529	FALSE	54.8226901487292	3.04460218499268	0.216830867558114	1.91273246238041	0.113361838010668	0.910158493592268	0.984303238584186	FALSE	54.7316987347509	3.04460218499268	-1.26787167101171	1.65255732741096	-0.767217965744077	0.446262038522838	0.839371979998492	FALSE	54.5159739995688	3.04460218499268
Bacteria;Firmicutes_A;Clostridia;Lachnospirales;Lachnospiraceae;Blautia_A;[Blautia_A_Scooby_p1_metabat2_low_PE.039.contigs]	3.8861890541735	-0.545505464302092	2.28314050384337	-0.238927680264882	0.812053765636222	0.998613513245656	FALSE	54.7505203136863	3.8861890541735	-0.713987316828301	2.36070589068428	-0.302446535015568	0.763448653368543	0.946612252504078	FALSE	55.1890427014975	3.8861890541735	-1.04057686711649	2.26819432586553	-0.458768834420485	0.648254549619485	0.933699968587735	FALSE	53.6164372190007	3.8861890541735	0.00488038277702715	2.71914789256901	0.00179482064596944	0.998574391433787	0.998574391433787	FALSE	55.3751831589318	3.8861890541735	1.82987979689727	2.56097290698388	0.714525246209014	0.477922741085353	0.951312863299045	FALSE	55.0280176467106	3.8861890541735	0.472096526786911	2.21798724783925	0.212849071718886	0.832243078535042	0.984071207727245	FALSE	54.2104115981454	3.8861890541735
Bacteria;Firmicutes_A;Clostridia;Lachnospirales;Lachnospiraceae;Blautia_A;[Blautia_A_Burrito_p2_metabat2_high_PE.028.contigs]	3.6110407539117	-0.0963803062114779	2.28409178154217	-0.0421963368505289	0.966493263589081	0.998613513245656	FALSE	55.632865263014	3.6110407539117	1.28028815906186	2.36188371527492	0.542062316947234	0.589925482311133	0.939312433091714	FALSE	56.0165947227987	3.6110407539117	-0.00691441185728933	2.26866691092841	-0.00304778626777773	0.997579324374941	0.997763132373745	FALSE	54.6310234782871	3.6110407539117	0.339023276619587	2.72059604263551	0.124613603529014	0.901274405789384	0.979646093249331	FALSE	56.1639521958765	3.6110407539117	0.307166266432542	2.56216998065129	0.119885202290311	0.905004194846214	0.984303238584186	FALSE	55.865109071835	3.6110407539117	-1.41395409254202	2.21868976149132	-0.637292386291816	0.526570959897453	0.863729604492428	FALSE	55.1576026474702	3.6110407539117
Bacteria;Firmicutes_A;Clostridia;Lachnospirales;Anaerotignaceae;Anaerotignum;[Anaerotignum_Elaine_p2_metabat2_high_PE.037.contigs]	0.761561928545131	1.005474791333	1.87165271080842	0.537212264607949	0.593304063165654	0.998613513245656	FALSE	54.5902260528344	0.761561928545131	1.53868330038105	1.93757973849159	0.794126440225328	0.430547067220897	0.886076505498329	FALSE	54.8053244731186	0.761561928545131	1.12907153167817	1.85346489904239	0.609168014059244	0.544967990698094	0.883072319996507	FALSE	53.9910463435747	0.761561928545131	2.28446447049355	2.23211989091328	1.02345061293229	0.31059428515058	0.772499612040932	FALSE	54.7681312352496	0.761561928545131	1.46541353338191	2.10048101096305	0.697656168150759	0.488350740595999	0.951312863299045	FALSE	54.6349568791617	0.761561928545131	-0.150594817740347	1.81551472150811	-0.0829488276554708	0.934197167712568	0.999748814568764	FALSE	54.3167064700712	0.761561928545131
Bacteria;Firmicutes;Bacilli;Erysipelotrichales;Erysipelotrichaceae;Allobaculum;[Allobaculum_Jenna_p1_metabat2_high_PE.037.contigs]	6.98099662313565	-2.18056340820649	1.66474498965931	-1.30984830815004	0.195687590637626	0.998613513245656	FALSE	55.0447973585087	6.98099662313565	-3.18498267493832	1.72331924747768	-1.84816752879653	0.0699323998197363	0.822805324109999	FALSE	55.2568508938719	6.98099662313565	-0.147435043310727	1.64873777958003	-0.089422978679049	0.929073850902429	0.997763132373745	FALSE	54.4545862440035	6.98099662313565	-1.40223496072477	1.9853009360216	-0.706308517405303	0.482965671310981	0.856097983960757	FALSE	55.2240979418794	6.98099662313565	-4.07905466050372	1.86826174318816	-2.18334217642485	0.0332880673306452	0.643395207642193	FALSE	55.0917432544641	6.98099662313565	-2.27268980433328	1.61488937755141	-1.40733466695983	0.16497765949723	0.688902007859684	FALSE	54.7750943710187	6.98099662313565
Bacteria;Bacteroidota;Bacteroidia;Bacteroidales;Bacteroidaceae;Bacteroides;[Bacteroides_Strawberry_p1_maxbin2_high_prob.008.contigs]	1.47068291975573	3.10256416393479	2.08497948804101	1.48805500568731	0.142520789186787	0.998613513245656	FALSE	54.3037594166835	1.47068291975573	2.56319784016723	2.15699724704677	1.18831762241542	0.239846315996519	0.822805324109999	FALSE	54.6553043153462	1.47068291975573	2.4722533145291	2.06839505600794	1.19525199373693	0.237273887583787	0.846369004029703	FALSE	53.3591726534607	1.47068291975573	2.008647009811	2.48490798302266	0.808338587800609	0.422396811463181	0.850941640109421	FALSE	54.7094696510767	1.47068291975573	-1.29574123192514	2.3393879447086	-0.553880443325334	0.581927877636029	0.951312863299045	FALSE	54.4594797968175	1.47068291975573	0.844380236150672	2.02411559504962	0.41716008622026	0.678219383780336	0.95997290800309	FALSE	53.8621255460217	1.47068291975573
Bacteria;Proteobacteria;Gammaproteobacteria;Enterobacterales;Succinivibrionaceae;Anaerobiospirillum;[Anaerobiospirillum_Garnier_p2_maxbin2_low_prob.009.contigs]	1.82405977235541	-2.18081925689372	1.80069033512121	-1.21110177266927	0.231167541879675	0.998613513245656	FALSE	53.6176846060251	1.82405977235541	0.157830012377821	1.86266485188844	0.0847334463941849	0.932786572549682	0.974002833525319	FALSE	54.0173925655759	1.82405977235541	-0.00503354806872847	1.7869302593544	-0.00281686878510135	0.997763132373745	0.997763132373745	FALSE	52.5542552438521	1.82405977235541	-2.2986403579878	2.14578295021484	-1.07123619271822	0.288818794263686	0.772499612040932	FALSE	54.1028567785782	1.82405977235541	-2.34315416968025	2.02029775294641	-1.15980635342636	0.251247917383656	0.895127549034476	FALSE	53.8115473352185	1.82405977235541	-0.202448876349727	1.74838521525494	-0.115791917355127	0.908254105971794	0.999748814568764	FALSE	53.1179982223372	1.82405977235541
Bacteria;Firmicutes;Bacilli;Erysipelotrichales;Erysipelotrichaceae;Allobaculum;[Allobaculum_Tephra_p2_maxbin2_low_prob.015.contigs]	2.92561320772947	-0.0945580646800396	1.50998119319118	-0.0626220148346363	0.950296746229884	0.998613513245656	FALSE	54.4662014540885	2.92561320772947	-0.512641882516384	1.56405459413889	-0.327764698519763	0.744343762505045	0.946612252504078	FALSE	54.5714443546588	2.92561320772947	-0.106240159797664	1.49294667609087	-0.0711613894180356	0.943531401981669	0.997763132373745	FALSE	54.1670880258695	2.92561320772947	0.57852400246266	1.80149629048276	0.32113527267249	0.74933562153714	0.922056043121469	FALSE	54.5245431729413	2.92561320772947	-1.48876537517367	1.69469448428613	-0.878485997905869	0.38353905628913	0.950879168729281	FALSE	54.4670371208993	2.92561320772947	-0.255472756443553	1.46364184165319	-0.174545950500428	0.862085211647585	0.98469604854353	FALSE	54.332457843508	2.92561320772947
Bacteria;Firmicutes_A;Clostridia;Lachnospirales;Lachnospiraceae;Mediterraneibacter;Mediterraneibacter_massiliensis	3.54264942919162	-1.56322403185746	1.72098638890524	-0.908330270323555	0.367715051111234	0.998613513245656	FALSE	54.335278944647	3.54264942919162	-0.376310500122668	1.78227389630174	-0.211140667494217	0.833565309821568	0.947021778677939	FALSE	54.4808231277858	3.54264942919162	-1.14660219781525	1.7024905979447	-0.673485186467088	0.503515199135222	0.861385500954477	FALSE	53.9241173482158	3.54264942919162	-2.19207414876797	2.05300172893884	-1.06774101447105	0.290350323445856	0.772499612040932	FALSE	54.4292099303794	3.54264942919162	1.20901619252897	1.93149623720152	0.625947992671564	0.533969227629237	0.951312863299045	FALSE	54.3462030810445	3.54264942919162	-1.47810640754409	1.66857701268606	-0.885848478257914	0.379616289144208	0.830038070738727	FALSE	54.1501169628274	3.54264942919162
Bacteria;Actinobacteriota;Coriobacteriia;Coriobacteriales;Coriobacteriaceae;Collinsella;Collinsella_tanakaei	1.45302894314151	1.29556327924751	1.51004491150673	0.85796340848882	0.394653960133273	0.998613513245656	FALSE	54.7368781718888	1.45302894314151	1.59341235301331	1.56375606678588	1.01896477772802	0.312690432079956	0.822805324109999	FALSE	54.8846588933794	1.45302894314151	-0.246005374613311	1.49398820163297	-0.164663532378917	0.869820057044113	0.997763132373745	FALSE	54.3197734262604	1.45302894314151	0.126756399698176	1.80131657732234	0.0703687521083046	0.944156169946731	0.991499970187164	FALSE	54.8351702266513	1.45302894314151	-1.74979787400435	1.69474682001688	-1.03248334992416	0.306385112715162	0.916536661968433	FALSE	54.7501129154332	1.45302894314151	-1.20407345301779	1.46413560344794	-0.82237837136279	0.414442011579102	0.831364015078879	FALSE	54.5487928167111	1.45302894314151
Bacteria;Bacteroidota;Bacteroidia;Bacteroidales;Bacteroidaceae;Bacteroides;[Bacteroides_Tephra_p1_maxbin2_high_prob.023.contigs]	1.2737108906887	2.33449948154891	1.9528923186184	1.19540614671498	0.237125786780901	0.998613513245656	FALSE	54.2714310473592	1.2737108906887	2.45508850187617	2.02079494312296	1.21491223551958	0.229629291464903	0.822805324109999	FALSE	54.5804971451791	1.2737108906887	1.36209160518848	1.93621862980747	0.703480270367982	0.484810920167051	0.860272704491728	FALSE	53.4298494531299	1.2737108906887	-0.021445161862429	2.32805128350554	-0.00921163636487304	0.992683860792766	0.995528227156069	FALSE	54.5940813422053	1.2737108906887	-1.40146701115505	2.19137882223337	-0.639536622758234	0.525158837516187	0.951312863299045	FALSE	54.3840701678728	1.2737108906887	-0.0641055873210475	1.89536134723516	-0.033822356573094	0.973143794764183	0.999748814568764	FALSE	53.8810293680173	1.2737108906887
Bacteria;Firmicutes;Bacilli;Erysipelotrichales;Erysipelotrichaceae;Allobaculum;[Allobaculum_Tephra_p1_metabat2_low_PE.023.contigs]	3.02501095019008	1.30272808490247	1.75143137562793	0.74380766670656	0.460165074288422	0.998613513245656	FALSE	54.8900600230579	3.02501095019008	-1.95986754862418	1.8133153540843	-1.08082002626283	0.284487022316004	0.822805324109999	FALSE	55.0786957621439	3.02501095019008	-0.130972860930245	1.73390628799281	-0.0755362973404177	0.940065316367886	0.997763132373745	FALSE	54.3619975070215	3.02501095019008	0.839300749198831	2.08892151831291	0.401786635754838	0.689397090513911	0.907101434886725	FALSE	55.0363284228094	3.02501095019008	0.334853883521264	1.96560058980734	0.170357032480381	0.865355373561259	0.984303238584186	FALSE	54.9221855889747	3.02501095019008	-1.27765177570381	1.69867260255596	-0.752147161131196	0.455189985317805	0.839371979998492	FALSE	54.649976583947	3.02501095019008
Bacteria;Proteobacteria;Gammaproteobacteria;Enterobacterales;Enterobacteriaceae;Escherichia;Escherichia_coli_D	0.276945375968349	1.54601282613209	1.80843782886398	0.854888568164523	0.396286986838002	0.998613513245656	FALSE	55.5188088936932	0.276945375968349	0.0863483108284558	1.86927309573888	0.0461935235815955	0.963320411707753	0.978259183870982	FALSE	55.9768649819406	0.276945375968349	-0.0213843177445332	1.79804016859379	-0.0118931257032247	0.990554421586197	0.997763132373745	FALSE	54.3629448600863	0.276945375968349	2.09054927561369	2.15274438436046	0.971108920688119	0.335652103460076	0.772499612040932	FALSE	56.2416538861742	0.276945375968349	4.34431709233342	2.0280565328852	2.14210847769268	0.0365589357195798	0.643395207642193	FALSE	55.8572956722397	0.276945375968349	1.21669506679501	1.75751163423497	0.692282795228624	0.491674260600594	0.841083072882331	FALSE	54.9629955300082	0.276945375968349
Bacteria;Firmicutes_A;Clostridia;Lachnospirales;Lachnospiraceae;Blautia_A;[Blautia_A_Burrito_p2_maxbin2_low_prob.027.contigs]	3.03317278355901	-0.888221537350558	1.89051778348654	-0.469829771033667	0.640346963781222	0.998613513245656	FALSE	54.6231233039952	3.03317278355901	0.910813537987158	1.95657202691449	0.465514954449957	0.643404514182627	0.946612252504078	FALSE	54.8903104266863	3.03317278355901	-1.17336457934221	1.87355013276763	-0.626278720179698	0.533776129165097	0.883072319996507	FALSE	53.8884672401894	3.03317278355901	-0.722048184203697	2.25406465838805	-0.32033162026508	0.749933450911518	0.922056043121469	FALSE	54.8803191799762	3.03317278355901	3.69680776341208	2.12150326085989	1.74254163621398	0.0870331314821461	0.809989337318725	FALSE	54.7049008539861	3.03317278355901	-1.13348400935991	1.83444788812007	-0.617888366685355	0.53923263462879	0.869730055852887	FALSE	54.2844266220542	3.03317278355901
Bacteria;Bacteroidota;Bacteroidia;Bacteroidales;Bacteroidaceae;Phocaeicola;Phocaeicola_sp002161565	3.20118692200554	-1.09899561537774	0.823179414161949	-1.3350620733107	0.187453752113918	0.998613513245656	FALSE	54.0341416755923	3.20118692200554	-1.33963407600459	0.852999268776416	-1.57049850456053	0.122134466915815	0.822805324109999	FALSE	54.059081146358	3.20118692200554	-1.25777909337346	0.812966735034507	-1.547147059246	0.127672947338669	0.846369004029703	FALSE	53.9626091298609	3.20118692200554	1.16172503614671	0.982282759674946	1.18267884140728	0.242113540688324	0.772499612040932	FALSE	54.0433784528822	3.20118692200554	-1.37065346287409	0.923855015451585	-1.48362398855854	0.143719041874922	0.809989337318725	FALSE	54.0309317541818	3.20118692200554	-1.14704629706991	0.797513367770411	-1.43827845829931	0.156125448144875	0.688902007859684	FALSE	54.0026266863267	3.20118692200554
Bacteria;Firmicutes_A;Clostridia;Lachnospirales;Lachnospiraceae;Blautia_A;[Blautia_A_Kit_p2_metabat2_low_PE.055.contigs]	16.3059111546183	-3.47010964220657	2.2530739477817	-1.5401667777585	0.12924936043381	0.998613513245656	FALSE	55.0432697822239	16.3059111546183	-2.87134705565499	2.32863501391802	-1.23306015691306	0.222746487791285	0.822805324109999	FALSE	55.5444744992269	16.3059111546183	-4.48691269786941	2.24066257140354	-2.00249370660877	0.0502832401355426	0.846369004029703	FALSE	53.7922925746212	16.3059111546183	-1.81754054902069	2.68160451625807	-0.677780984481968	0.500708558237545	0.856097983960757	FALSE	55.857781341941	16.3059111546183	-1.95544240994925	2.52650053773089	-0.773972687021664	0.442235643452317	0.951312863299045	FALSE	55.4294386976845	16.3059111546183	-1.64034724930193	2.18988484986861	-0.749056394175405	0.457047710623215	0.839371979998492	FALSE	54.4393524781185	16.3059111546183
Bacteria;Firmicutes;Bacilli;Bacillales_D;Halobacillaceae;Pontibacillus;Pontibacillus_litoralis	1.51242173781732	1.20397041398772	2.21039279864605	0.544686181897264	0.588166229449408	0.998613513245656	FALSE	55.1243912690418	1.51242173781732	0.562260277836911	2.28198562581805	0.246390806092546	0.806283521381026	0.946612252504078	FALSE	55.8222071784068	1.51242173781732	2.54681229631521	2.20379122064065	1.15565044114063	0.252951602226647	0.846369004029703	FALSE	53.5802128029402	1.51242173781732	1.7179912566067	2.62528451872837	0.654401930286343	0.515503864296481	0.856097983960757	FALSE	56.5883873570907	1.51242173781732	0.869321123295779	2.4760752870261	0.351088324272999	0.726842415391922	0.977281015109733	FALSE	55.8775216706508	1.51242173781732	-0.284808390891721	2.15110342347099	-0.132401068114223	0.895156005636856	0.99147025940791	FALSE	54.353272019845	1.51242173781732
Bacteria;Bacteroidota;Bacteroidia;Bacteroidales;Muribaculaceae;CAG-279;[CAG-279_Mummy_p2_maxbin2_high_prob.026.contigs]	0.727924531333172	0.660094711233164	1.26151352921442	0.523256149019839	0.602930377423242	0.998613513245656	FALSE	54.1606749704343	0.727924531333172	-0.433836582342473	1.30681976855297	-0.331978894704704	0.741184470791416	0.946612252504078	FALSE	54.2483146534638	0.727924531333172	2.44769730404525	1.24692923498355	1.9629801237899	0.0548166418810813	0.846369004029703	FALSE	53.9109764098678	0.727924531333172	2.00419819316347	1.50513959313085	1.33156964464307	0.188574388043443	0.772499612040932	FALSE	54.2051607864093	0.727924531333172	2.74295464156726	1.41583089114336	1.93734623161964	0.0579255278458061	0.785097815605862	FALSE	54.1583393002217	0.727924531333172	3.17291258518461	1.22264459445419	2.59512257247663	0.0121482061206638	0.460829628069891	FALSE	54.0494285841113	0.727924531333172
Bacteria;Firmicutes_A;Clostridia;Lachnospirales;Lachnospiraceae;Faecalimonas;[Faecalimonas_Flurry_p2_metabat2_high_PE.001.contigs]	7.30025423975848	-0.280680669313294	1.72374219826064	-0.16283216225519	0.871252051517531	0.998613513245656	FALSE	54.5731453028751	7.30025423975848	-1.84301246972712	1.78473011000092	-1.0326561194881	0.306304218887215	0.822805324109999	FALSE	54.7590467668509	7.30025423975848	-2.29252684481927	1.70627629676536	-1.34358476945691	0.184696231578884	0.846369004029703	FALSE	54.0520436873253	7.30025423975848	-3.28603522939208	2.05596918635571	-1.59829011601906	0.115738204672052	0.772499612040932	FALSE	54.7131141323482	7.30025423975848	-0.397137438760776	1.93453993325724	-0.205287795787242	0.838110700504683	0.984303238584186	FALSE	54.6017531011693	7.30025423975848	-3.6228820260485	1.67172010389189	-2.16715825670467	0.0346241354852208	0.605922370991364	FALSE	54.3365764548982	7.30025423975848
Bacteria;Firmicutes_A;Clostridia;Clostridiales;Clostridiaceae;Clostridium;Clostridium_sp000753455	1.31063722254738	0.491219026488774	1.52817293541776	0.321442040428814	0.749101117226356	0.998613513245656	FALSE	54.6727253232685	1.31063722254738	-1.12285394523284	1.5817295080381	-0.70988999037236	0.480775800910667	0.919002345029504	FALSE	54.9189534161188	1.31063722254738	-2.33699310243225	1.51403470465926	-1.54355319283002	0.128538049404706	0.846369004029703	FALSE	53.9921303556677	1.31063722254738	-0.469728001081696	1.82221630890929	-0.257778398088676	0.79754182266876	0.938654068335465	FALSE	54.8972151438391	1.31063722254738	-0.456026422802256	1.71493729248941	-0.26591434264065	0.79130419751856	0.984303238584186	FALSE	54.7390432238907	1.31063722254738	0.232009843446462	1.4826580970223	0.156482363609263	0.87623253486426	0.98929479742739	FALSE	54.3601230800428	1.31063722254738
Bacteria;Firmicutes_A;Clostridia;Lachnospirales;Lachnospiraceae;Blautia;Blautia_stercoris	3.3300665636135	-1.49627355587336	1.59226574575895	-0.939713461687365	0.351526994507021	0.998613513245656	FALSE	54.2891426629855	3.3300665636135	-0.418811671375841	1.6491539222861	-0.25395547723967	0.800487164338182	0.946612252504078	FALSE	54.4125635672938	3.3300665636135	-1.12150570926959	1.57465802964634	-0.712221757457693	0.479396950821878	0.860272704491728	FALSE	53.9392451608929	3.3300665636135	-1.8720259202459	1.89957958791825	-0.985494860100834	0.328747078382959	0.772499612040932	FALSE	54.3622168784276	3.3300665636135	-0.425447605666367	1.78704164039826	-0.238073694562345	0.812720153177319	0.984303238584186	FALSE	54.2935611124719	3.3300665636135	-1.4344464804569	1.54355747314172	-0.929311998689147	0.35685310016758	0.830038070738727	FALSE	54.1322177477972	3.3300665636135
Bacteria;Bacteroidota;Bacteroidia;Bacteroidales;Muribaculaceae;Muribaculum;Muribaculum_intestinale	1.59598067379408	-1.43143214062495	1.09711553556377	-1.3047232440195	0.197486391347451	0.998613513245656	FALSE	54.333690288576	1.59598067379408	-0.104589797221138	1.1366277857343	-0.092017631922986	0.927022055177697	0.974002833525319	FALSE	54.399973421335	1.59598067379408	-1.32749359616181	1.08413312832056	-1.22447470839512	0.226074218561455	0.846369004029703	FALSE	54.1443663589219	1.59598067379408	-1.79605503015824	1.30905427826778	-1.37202487320456	0.175691013412332	0.772499612040932	FALSE	54.3643620134516	1.59598067379408	0.0283064562131418	1.23131739136419	0.0229887569295037	0.981743467834646	0.990485319998037	FALSE	54.3297172275186	1.59598067379408	-0.328450756069631	1.06318143515555	-0.308931989601171	0.758556602856002	0.969425636328818	FALSE	54.2496495516285	1.59598067379408
Bacteria;Firmicutes_A;Clostridia;Oscillospirales;Ruminococcaceae;Faecalibacterium;Faecalibacterium_prausnitzii_D	1.61707011337626	-1.20166338892438	1.9571962034286	-0.613971857711207	0.541747779606911	0.998613513245656	FALSE	55.3833221852435	1.61707011337626	1.26737966204196	2.02391979853348	0.626200535693311	0.533737990332817	0.924793547606366	FALSE	55.7727768044126	1.61707011337626	1.33491279419277	1.94381975299271	0.686747211071156	0.495161034734413	0.860272704491728	FALSE	54.3648857081875	1.61707011337626	-0.116381131586866	2.33133222278817	-0.0499204405315	0.960363683904915	0.991499970187164	FALSE	55.9162685025073	1.61707011337626	0.942359793896914	2.19551852235829	0.429219696531957	0.669421573216378	0.974933297696122	FALSE	55.6147495623972	1.61707011337626	-1.38687988212363	1.90107990759171	-0.729522139803439	0.46878352127474	0.840390579004748	FALSE	54.9005571688182	1.61707011337626
Bacteria;Proteobacteria;Gammaproteobacteria;Enterobacterales;Succinivibrionaceae;Anaerobiospirillum;[Anaerobiospirillum_Bissell_p1_maxbin2_high_prob.011.contigs]	0.8861283010322	2.20352712917421	1.57596270027649	1.39821020433264	0.167738482945985	0.998613513245656	FALSE	54.2674411822088	0.8861283010322	2.14924848479239	1.63199004251673	1.31694950875925	0.193373781245668	0.822805324109999	FALSE	54.4258394328822	0.8861283010322	2.44616914885549	1.55928108257667	1.56878011039117	0.122560349036881	0.846369004029703	FALSE	53.8209031227166	0.8861283010322	1.65760060349978	1.87992728599145	0.881736552180306	0.381800545888686	0.822308934952832	FALSE	54.3741164822292	0.8861283010322	2.21568838854611	1.76872452595814	1.25270405652675	0.215683319186181	0.838768463501816	FALSE	54.2825990600043	0.8861283010322	2.60505655234266	1.5280830442982	1.70478729023466	0.0939747358015449	0.680172808554149	FALSE	54.065905981229	0.8861283010322
Bacteria;Bacteroidota;Bacteroidia;Bacteroidales;Bacteroidaceae;Bacteroides;[Bacteroides_Freddie_p2_maxbin2_low_prob.021.contigs]	1.55675755211623	-0.898413507728451	1.88992422254584	-0.475370121728074	0.636415870447019	0.998613513245656	FALSE	54.7046334732476	1.55675755211623	2.71581192126624	1.9548493622728	1.38926915478986	0.170342431823741	0.822805324109999	FALSE	55.0764529790766	1.55675755211623	0.100378728012934	1.87578390080152	0.0535129488903506	0.957521738519533	0.997763132373745	FALSE	53.7164226327015	1.55675755211623	2.51545292872151	2.25194712860616	1.117012427498	0.268830325409162	0.772499612040932	FALSE	55.1672263675151	1.55675755211623	-0.916368103441038	2.12034972007186	-0.432177812351626	0.667305196945802	0.974933297696122	FALSE	54.893062192494	1.55675755211623	1.72612484638941	1.83516680676606	0.940581989618261	0.351089364349955	0.830038070738727	FALSE	54.2398610062035	1.55675755211623
Bacteria;Firmicutes_A;Clostridia;Lachnospirales;Lachnospiraceae;Blautia_A;[Blautia_A_Reeses_p1_metabat2_low_PE.012.contigs]	1.67894296806044	-1.54108463074815	1.98388956419463	-0.776799605462798	0.440615860228126	0.998613513245656	FALSE	54.8233361196443	1.67894296806044	0.158739924068539	2.05254879735292	0.0773379538032221	0.938634627074658	0.974002833525319	FALSE	55.1448468394446	1.67894296806044	0.102135263227953	1.96777144251381	0.0519040275823276	0.958796856532214	0.997763132373745	FALSE	53.9547171935223	1.67894296806044	-0.789954908490246	2.36460239209181	-0.334075154086021	0.739589133122912	0.922056043121469	FALSE	55.1839882119872	1.67894296806044	-0.0511590319483285	2.2260252290787	-0.0229822336602636	0.98174768643586	0.990485319998037	FALSE	54.9584055006432	1.67894296806044	0.617724096984458	1.92582124609172	0.320758792249318	0.749621757023018	0.969233533172884	FALSE	54.4183699964658	1.67894296806044
Bacteria;Firmicutes;Bacilli;Erysipelotrichales;Erysipelotrichaceae;[Erysipelotrichaceae_Michael_p1_maxbin2_low_prob.031.contigs];[Erysipelotrichaceae_Michael_p1_maxbin2_low_prob.031.contigs]	2.85090659620285	0.0344041340854813	1.71871086625188	0.0200174065114913	0.984101870775999	0.998613513245656	FALSE	55.045706761297	2.85090659620285	-0.302032489054315	1.77895356039481	-0.169780985731457	0.86580217308803	0.948743859583848	FALSE	55.2815849864649	2.85090659620285	-1.39741180897874	1.70278766211747	-0.820661225158877	0.415421443708624	0.860272704491728	FALSE	54.3930749616814	2.85090659620285	0.182717512902699	2.04942550725525	0.0891554790627195	0.929280689170269	0.988421296735968	FALSE	55.2602071989083	2.85090659620285	-0.898266460200906	1.92876412188884	-0.465721261613489	0.643250458078979	0.974933297696122	FALSE	55.1088433981451	2.85090659620285	-1.05242925976388	1.66751105306691	-0.631137801352643	0.530576757045349	0.863729604492428	FALSE	54.746089899692	2.85090659620285
Bacteria;Firmicutes;Bacilli;Erysipelotrichales;Erysipelotrichaceae;Allobaculum;[Allobaculum_Trix_p2_metabat2_low_PE.010.contigs]	1.40730164112968	0.125505276691499	1.49666670728282	0.0838565300349015	0.93347471161831	0.998613513245656	FALSE	55.0485361651985	1.40730164112968	-0.745652626610405	1.54953492000438	-0.481210598731324	0.632267701514174	0.940394619093519	FALSE	55.2356918882179	1.40730164112968	-0.235136353025263	1.48172804122297	-0.158690627755947	0.874498942079183	0.997763132373745	FALSE	54.5246733064934	1.40730164112968	0.684785105024843	1.78505265719002	0.383621795282395	0.702732546889397	0.921184986559135	FALSE	55.1944883418014	1.40730164112968	-1.48852742968528	1.67968007395915	-0.886196992369324	0.379364221395275	0.950879168729281	FALSE	55.0810165588667	1.40730164112968	-0.050089564181464	1.45159892214233	-0.0345064765600264	0.972598638695768	0.999748814568764	FALSE	54.8103082746081	1.40730164112968
Bacteria;Bacteroidota;Bacteroidia;Bacteroidales;Bacteroidaceae;Bacteroides;Bacteroides_togonis	1.6688989552945	-0.916198376040032	1.77200679666242	-0.517039989782032	0.607222343837932	0.998613513245656	FALSE	54.4468869294652	1.6688989552945	0.069111953859722	1.83403348600119	0.0376830381709165	0.970077575160373	0.978259183870982	FALSE	54.7068031900516	1.6688989552945	1.45989254480426	1.75580885187658	0.831464395024525	0.409391301009162	0.860272704491728	FALSE	53.7302450199474	1.6688989552945	0.348601980714865	2.11288749268374	0.164988425518142	0.8695614378233	0.969256379739347	FALSE	54.6891344266559	1.6688989552945	1.19665122012636	1.98854857554432	0.60177117865919	0.549820787965222	0.951312863299045	FALSE	54.5207006797412	1.6688989552945	1.81416341083164	1.71931844646563	1.05516428010237	0.296038246289332	0.8041025484192	FALSE	54.1171791789543	1.6688989552945
Bacteria;Campylobacterota;Campylobacteria;Campylobacterales;Helicobacteraceae;Helicobacter_A;NA	0.708356811080737	-0.032838459464835	1.59665070153011	-0.0205670904934719	0.983667156902862	0.998613513245656	FALSE	53.7477185053077	0.708356811080737	0.704969163879547	1.65198232289566	0.426741348323782	0.671261322546987	0.946612252504078	FALSE	54.0953881988162	0.708356811080737	0.0177046643041367	1.58349014821234	0.0111807858887686	0.991121342409476	0.997763132373745	FALSE	52.8084939898126	0.708356811080737	5.53838192831492	1.90314639926561	2.91011870156288	0.00523406984612525	0.772499612040932	FALSE	54.1299875331027	0.708356811080737	-0.914407206316199	1.79155649940023	-0.510398196552731	0.611856978756298	0.951312863299045	FALSE	53.8881871884974	0.708356811080737	-1.27409978387325	1.54983026703177	-0.822089883631837	0.414687575683942	0.831364015078879	FALSE	53.3100513028515	0.708356811080737
Bacteria;Actinobacteriota;Coriobacteriia;Coriobacteriales;Eggerthellaceae;Slackia_A;Slackia_A_piriformis	0.60730132605674	0.26194114380944	1.9697969281863	0.132978755353539	0.894695081349644	0.998613513245656	FALSE	55.0506097188024	0.60730132605674	1.31154676380956	2.03795938325615	0.643558833696691	0.522518476173918	0.919002345029504	FALSE	55.3652348188935	0.60730132605674	2.03512490623051	1.95381630343225	1.04161527501609	0.302214130221174	0.848696794696546	FALSE	54.2003106250723	0.60730132605674	2.45681813291106	2.34779362695719	1.04643700566441	0.299903253746452	0.772499612040932	FALSE	55.4042257579616	0.60730132605674	2.47598622807234	2.21020845340149	1.12025009417633	0.267459155638892	0.910435356981596	FALSE	55.1832937890922	0.60730132605674	1.89247449505146	1.91215167090382	0.989709406344811	0.326677721629968	0.830038070738727	FALSE	54.6542160641228	0.60730132605674
Bacteria;Bacteroidota;Bacteroidia;Bacteroidales;Rikenellaceae;Alistipes;Alistipes_putredinis	1.49350843416786	-2.60795990884055	1.31996028947346	-1.97578664270338	0.0532398437094743	0.998613513245656	FALSE	54.6171037592162	1.49350843416786	-1.13213579510353	1.36708335260649	-0.828139551948308	0.411187482464469	0.873808156586055	FALSE	54.7418141476581	1.49350843416786	-0.368766768013694	1.30546116122248	-0.282480075982014	0.778650120036331	0.997763132373745	FALSE	54.2637189710109	1.49350843416786	-1.58388471691569	1.57469310358329	-1.00583708235686	0.318923417158474	0.772499612040932	FALSE	54.6925115088852	1.49350843416786	-1.70147488942302	1.48142449465491	-1.14853973021377	0.255750728295565	0.895127549034476	FALSE	54.622724585717	1.49350843416786	-0.21352444146384	1.27962493089924	-0.166864865092764	0.86809442436649	0.98566216788642	FALSE	54.458481440012	1.49350843416786
Bacteria;Firmicutes_A;Clostridia;Lachnospirales;Lachnospiraceae;Mediterraneibacter;Mediterraneibacter_faecis	3.30486298329132	-2.20097267047894	2.04366447895597	-1.07697358991303	0.286237115574853	0.998613513245656	FALSE	54.4902288299	3.30486298329132	-0.56443995485852	2.11360653555395	-0.267050629038005	0.790430900419328	0.946612252504078	FALSE	54.8941966183119	3.30486298329132	-2.33603200929494	2.02903125632949	-1.15130410239259	0.254733561063469	0.846369004029703	FALSE	53.4267912036124	3.30486298329132	0.887751340636041	2.43474764875159	0.364617393137737	0.716794798106542	0.922056043121469	FALSE	55.0178083761655	3.30486298329132	-0.668064150241392	2.29268327055051	-0.291389638866681	0.771855237449282	0.980274779354108	FALSE	54.7124685310763	3.30486298329132	-1.35150972779647	1.98475818165835	-0.680944278394269	0.498817092939596	0.841083072882331	FALSE	53.9877763901563	3.30486298329132
Bacteria;Firmicutes_A;Clostridia;Lachnospirales;Lachnospiraceae;Blautia_A;[Blautia_A_Tibetan_p2_metabat2_low_PE.011.contigs]	3.03514487012327	-2.11689803331813	1.57699550636795	-1.34236148725221	0.185032313358326	0.998613513245656	FALSE	54.6147935968645	3.03514487012327	-1.57501348634481	1.63262234228202	-0.964713911818279	0.338924674399831	0.844173532611815	FALSE	54.8200134419369	3.03514487012327	-2.32666632715198	1.56146342977007	-1.49005495920874	0.142023465458015	0.846369004029703	FALSE	54.0419222860348	3.03514487012327	-3.36382995033423	1.88078773914868	-1.78852184130934	0.0792221982427514	0.772499612040932	FALSE	54.779674194315	3.03514487012327	0.526502648632953	1.76981599308697	0.297490050202683	0.767220266418171	0.980025887760437	FALSE	54.65393724629	3.03514487012327	-1.14318935226356	1.52960221660886	-0.747376893057866	0.458057280513463	0.839371979998492	FALSE	54.3537464072155	3.03514487012327
Bacteria;Firmicutes_A;Clostridia;Lachnospirales;Lachnospiraceae;Blautia_A;[Blautia_A_George_p2_metabat2_high_PE.031.contigs]	2.96057591662066	-2.04978875415181	1.38027528985746	-1.4850579222957	0.143292353486082	0.998613513245656	FALSE	54.4780493127578	2.96057591662066	-1.64758643391917	1.42950143740623	-1.15256017993843	0.25411115007033	0.822805324109999	FALSE	54.6115234623893	2.96057591662066	-2.29565507100746	1.3652483080964	-1.6814927053148	0.098432021112762	0.846369004029703	FALSE	54.1003028307559	2.96057591662066	-1.13213936876884	1.64661260130902	-0.687556604309246	0.494644583653223	0.856097983960757	FALSE	54.5609831733146	2.96057591662066	-1.17497512278428	1.54911475049928	-0.758481656962849	0.45143126197139	0.951312863299045	FALSE	54.4857065725781	2.96057591662066	-1.14608088764666	1.3381563004675	-0.856462647335189	0.395505306410768	0.831364015078879	FALSE	54.3082622859418	2.96057591662066
Bacteria;Firmicutes_A;Clostridia;Lachnospirales;Lachnospiraceae;Blautia_A;[Blautia_A_Flurry_p2_metabat2_high_PE.039.contigs]	2.78281482281892	-1.11244077470186	1.94880687105683	-0.570831718229004	0.570440190012229	0.998613513245656	FALSE	54.9668073818334	2.78281482281892	-0.536653144301882	2.01594589756062	-0.26620414017621	0.79107184777304	0.946612252504078	FALSE	55.3112288911093	2.78281482281892	-0.98616908775243	1.93374729938176	-0.509978262448108	0.612143156612176	0.907839427179075	FALSE	54.0448429496941	2.78281482281892	-1.77743959262039	2.32237805940399	-0.765353248762842	0.447310825497425	0.856097983960757	FALSE	55.3791209197363	2.78281482281892	-1.21944986545647	2.18651279796749	-0.557714487923432	0.579297099017665	0.951312863299045	FALSE	55.1299476301363	2.78281482281892	-2.19921210171814	1.89212185563453	-1.16229940221298	0.250175244113341	0.781797637854192	FALSE	54.534746629653	2.78281482281892
Bacteria;Firmicutes;Bacilli;Erysipelotrichales;Erysipelotrichaceae;Faecalicoccus;NA	0.675222860404813	1.0130948144349	1.35076737059189	0.75001427817358	0.456466355158082	0.998613513245656	FALSE	54.5921932390183	0.675222860404813	-1.59280516864412	1.39904612931778	-1.13849367455869	0.259875363000764	0.822805324109999	FALSE	54.7093167533952	0.675222860404813	0.915930666959329	1.33577968092159	0.685689923301878	0.495828030243828	0.860272704491728	FALSE	54.2599147740174	0.675222860404813	1.60142463707228	1.61148376935974	0.993757844491694	0.324719727014345	0.772499612040932	FALSE	54.6607965234391	0.675222860404813	-0.199407710572219	1.51600235508749	-0.131535224798982	0.89583545555969	0.984303238584186	FALSE	54.5958371791915	0.675222860404813	0.949348618066843	1.30942439454229	0.725012167196326	0.471549291314069	0.840390579004748	FALSE	54.4432623660216	0.675222860404813
Bacteria;Firmicutes;Bacilli;Erysipelotrichales;Erysipelotrichaceae;Holdemanella;Holdemanella_biformis	1.56539062291142	-2.51116454174671	1.59771009463373	-1.57172728030011	0.121786400969028	0.998613513245656	FALSE	54.6469428031495	1.56539062291142	-1.10383383584499	1.65421578710622	-0.667285274659338	0.507388480802925	0.919002345029504	FALSE	54.8341629150319	1.56539062291142	-1.05534484568231	1.58158233370103	-0.667271518652284	0.507433875209681	0.862144933608681	FALSE	54.1223733361671	1.56539062291142	-0.595768607410809	1.90562609369311	-0.312636675884411	0.755743599210828	0.922056043121469	FALSE	54.7891756796114	1.56539062291142	0.599017287740409	1.79309136943806	0.334069583932098	0.739605031497446	0.977281015109733	FALSE	54.6766821993209	1.56539062291142	-0.281314462295373	1.54951892267547	-0.181549549462515	0.856610909917947	0.98469604854353	FALSE	54.4086893910907	1.56539062291142
Bacteria;Firmicutes_A;Clostridia;Clostridiales;Clostridiaceae;Clostridium;Clostridium_cuniculi	1.59610374288436	-0.0474650726743537	2.03716484393211	-0.0232995738247363	0.981494590565323	0.998613513245656	FALSE	55.6945740361627	1.59610374288436	-0.871183013578906	2.10408455048007	-0.414043729079297	0.680416045715134	0.946612252504078	FALSE	56.2718897120801	1.59610374288436	-2.37042161846642	2.02909806628827	-1.1682144189327	0.247819766904517	0.846369004029703	FALSE	54.3446291402877	1.59610374288436	-0.535369020634484	2.42174186634526	-0.221067748001743	0.825832436494816	0.944579584226097	FALSE	56.8021962811137	1.59610374288436	0.867545362657135	2.28306797051342	0.379991035686091	0.705383032255485	0.977281015109733	FALSE	56.2523484094199	1.59610374288436	0.787784916139095	1.98155065780184	0.397559816620078	0.692492657110187	0.962109005429992	FALSE	55.0298663322366	1.59610374288436
Bacteria;Firmicutes;Bacilli;NA;NA;NA;NA	3.97910914026464	-2.78032133980965	1.87394231578241	-1.48367498636094	0.143723205070037	0.998613513245656	FALSE	53.8665368425515	3.97910914026464	-1.28699638482672	1.93807096961764	-0.664060503976606	0.509461831073639	0.919002345029504	FALSE	54.2958916951881	3.97910914026464	-1.01443606828912	1.86053636310286	-0.545238506705301	0.587888113456777	0.884743457268654	FALSE	52.7387052728549	3.97910914026464	-2.19004963052242	2.23253949980717	-0.980967920483193	0.330949044476162	0.772499612040932	FALSE	54.4278956228133	3.97910914026464	3.1354146845045	2.10227771256576	1.4914369618074	0.141654864494378	0.809989337318725	FALSE	54.1030563978914	3.97910914026464	-1.70224523796845	1.81993366044125	-0.935333674500933	0.353832274253704	0.830038070738727	FALSE	53.333211268123	3.97910914026464
Bacteria;Bacteroidota;Bacteroidia;Bacteroidales;Bacteroidaceae;Prevotella;Prevotella_sp900557255	0.780699998209794	0.0214970888761336	1.76680910736805	0.0121671825136543	0.990336442488914	0.998613513245656	FALSE	54.7729853917793	0.780699998209794	1.17884202045924	1.82817123305756	0.644820353336191	0.521720656484746	0.919002345029504	FALSE	55.0741031293898	0.780699998209794	2.49170439426783	1.75190448957345	1.42228324038059	0.160699814396922	0.846369004029703	FALSE	53.9538463426282	0.780699998209794	1.34252029143885	2.10613530669145	0.637433068603667	0.526483103080911	0.856097983960757	FALSE	55.0930936223907	0.780699998209794	2.13135094053715	1.98254296300698	1.07505914389087	0.287051528471507	0.910435356981596	FALSE	54.8868740294717	0.780699998209794	1.69544129404642	1.71484246104159	0.988686326915778	0.327194492529628	0.830038070738727	FALSE	54.392657216494	0.780699998209794
Bacteria;Firmicutes_A;Clostridia;Lachnospirales;Lachnospiraceae;Mediterraneibacter;Mediterraneibacter_torques	6.57751625646295	-3.38472241893835	1.48138180697915	-2.2848413575704	0.0262434499260442	0.998613513245656	FALSE	54.4413760917165	6.57751625646295	-1.41971926939698	1.53413344827602	-0.9254209736398	0.358820339841403	0.844173532611815	FALSE	54.5858185045554	6.57751625646295	-3.51396776626445	1.46546940248047	-2.39784451338027	0.0199763995969622	0.846369004029703	FALSE	54.0333033006599	6.57751625646295	-1.02909708419977	1.76716995531043	-0.582341885740695	0.562736425444309	0.879275664756733	FALSE	54.5347369112653	6.57751625646295	-1.51850446104569	1.66258313767725	-0.913340467994371	0.36508993326105	0.946529456602721	FALSE	54.4523206690607	6.57751625646295	-1.29617627830459	1.43627281243749	-0.902458270518159	0.370802509745746	0.830038070738727	FALSE	54.2576007842944	6.57751625646295
Bacteria;Firmicutes;Bacilli;Erysipelotrichales;Erysipelotrichaceae;Allobaculum;[Allobaculum_Belle_p1_metabat2_high_PE.034.contigs]	1.3743024034679	0.0887080543757006	1.56505689384692	0.0566804023064336	0.95500417300506	0.998613513245656	FALSE	55.2773050629038	1.3743024034679	-0.695003131765627	1.61983762704599	-0.429057283372942	0.669542004311972	0.946612252504078	FALSE	55.5156710583149	1.3743024034679	0.905325148170359	1.55075577020782	0.583796085471948	0.561760807113426	0.884743457268654	FALSE	54.6189745094705	1.3743024034679	-1.17143947016117	1.86612456604475	-0.627739161402301	0.532749309884242	0.856097983960757	FALSE	55.4996166924255	1.3743024034679	-1.45005790396583	1.75630849599992	-0.825628246557145	0.412559837311877	0.951312863299045	FALSE	55.3451241274836	1.3743024034679	-0.0404356730457348	1.51852423878653	-0.0266282697456627	0.978852653258598	0.999748814568764	FALSE	54.9746208869254	1.3743024034679
Bacteria;Fusobacteriota;Fusobacteriia;Fusobacteriales;Fusobacteriaceae;Fusobacterium_A;Fusobacterium_A_mortiferum	0.801074345694762	0.818819972431529	1.22406463578123	0.668935241241518	0.506358064333829	0.998613513245656	FALSE	54.5486862543803	0.801074345694762	-0.347217697923186	1.26750892428437	-0.273937083416768	0.785164520944743	0.946612252504078	FALSE	54.7140553619825	0.801074345694762	0.0113669910967757	1.21130163836518	0.00938411270715117	0.992547201619472	0.997763132373745	FALSE	54.0832781598375	0.801074345694762	-1.65385181581319	1.46009922928068	-1.13269823217972	0.262284876127176	0.772499612040932	FALSE	54.6646262291093	0.801074345694762	-1.60568624480957	1.37377619307723	-1.16881210556784	0.247560113105201	0.893291408755025	FALSE	54.5678626786088	0.801074345694762	1.02587585859664	1.18696216448875	0.864286907610492	0.391229679774259	0.831364015078879	FALSE	54.3382229849037	0.801074345694762
Bacteria;Firmicutes;Bacilli;Erysipelotrichales;Erysipelotrichaceae;Allobaculum;[Allobaculum_Ash_p2_metabat2_low_PE.002.contigs]	3.01393856765933	-1.05610055826481	1.54455096975241	-0.68375895580455	0.496988546396754	0.998613513245656	FALSE	55.1851583257041	3.01393856765933	-2.1318768778046	1.59883717143309	-1.33339211515437	0.187860001446361	0.822805324109999	FALSE	55.4006925895034	3.01393856765933	-1.31924853747319	1.52985431112905	-0.862336058980391	0.392275377680157	0.860272704491728	FALSE	54.5860861904724	3.01393856765933	-4.03338737299913	1.84190481707126	-2.18979142440838	0.0327698644577538	0.772499612040932	FALSE	55.3713176250067	3.01393856765933	-0.908173701813427	1.73335934127234	-0.523938504953507	0.602417411297615	0.951312863299045	FALSE	55.2357196926502	3.01393856765933	-1.23453508884624	1.49836463649411	-0.823921666847943	0.413548491111656	0.831364015078879	FALSE	54.9110713540418	3.01393856765933
Bacteria;Bacteroidota;Bacteroidia;Bacteroidales;Bacteroidaceae;Phocaeicola;[Phocaeicola_GCF_016902245.1]	0.678509657519357	1.10057657506276	1.65190636784974	0.666246342094656	0.508113806168794	0.998613513245656	FALSE	53.5512047359988	0.678509657519357	0.916903406036939	1.70950331131106	0.536356613040864	0.593920529699163	0.939312433091714	FALSE	53.8617506344743	0.678509657519357	-0.0333868554466448	1.63739142403386	-0.0203902713527064	0.983809047197834	0.997763132373745	FALSE	52.7025804009314	0.678509657519357	3.422656633308	1.96943244346674	1.7378898396145	0.0879450952132943	0.772499612040932	FALSE	53.8609795675659	0.678509657519357	1.04424456730961	1.85369662201728	0.563330889697156	0.575556408415058	0.951312863299045	FALSE	53.6540104623321	0.678509657519357	-0.213836153140532	1.60305478646487	-0.133392916415597	0.894386352526559	0.99147025940791	FALSE	53.1585982936952	0.678509657519357
Bacteria;Firmicutes;Bacilli;Erysipelotrichales;NA;NA;NA	3.26922516704865	-3.58738077977277	1.58233183184301	-2.26714820973701	0.0273573164400687	0.998613513245656	FALSE	54.673236497252	3.26922516704865	-2.22710953153273	1.63822590079453	-1.35946424144106	0.179560675439605	0.822805324109999	FALSE	54.8679415639521	3.26922516704865	-2.16567960997319	1.56653858313384	-1.38246171099135	0.17250774644086	0.846369004029703	FALSE	54.1285769424127	3.26922516704865	-1.7263606624863	1.88722404959639	-0.914761902729835	0.364322479565222	0.817390178511717	FALSE	54.8250808358842	3.26922516704865	-0.607661054794998	1.77582035193366	-0.342186108033577	0.733521985951811	0.977281015109733	FALSE	54.7070300347624	3.26922516704865	-2.39824328861458	1.53468469802565	-1.56269446857709	0.123920990420852	0.688902007859684	FALSE	54.4254896426858	3.26922516704865
Bacteria;Firmicutes_A;Clostridia;Clostridiales;Clostridiaceae;Clostridium;[Clostridium_GCF_015667795.1]	0.633072987118607	0.249871440283377	1.57255108169689	0.158895595311122	0.874322563282546	0.998613513245656	FALSE	56.0228223137876	0.633072987118607	-0.735678860502691	1.62580069201905	-0.452502489458942	0.652642229906362	0.946612252504078	FALSE	56.4191299353372	0.633072987118607	0.0863118689050484	1.56267851088546	0.0552332858638606	0.956152757916419	0.997763132373745	FALSE	55.0022279804446	0.633072987118607	0.954737521910247	1.87256525523317	0.509855407838037	0.612134941848732	0.88562924049529	FALSE	56.6075854350283	0.633072987118607	4.11511385545587	1.76378968092652	2.33310915692296	0.023240679024147	0.643395207642193	FALSE	56.2879410159676	0.633072987118607	-0.0261195589077417	1.52787422307428	-0.0170953593648474	0.986421811025734	0.999748814568764	FALSE	55.535846423603	0.633072987118607
Bacteria;Actinobacteriota;Actinomycetia;Actinomycetales;Bifidobacteriaceae;Bifidobacterium;Bifidobacterium_sp900551485	1.42283100636845	-0.252493990265301	1.51496788136152	-0.166666233239467	0.868245477216803	0.998613513245656	FALSE	54.8583817291213	1.42283100636845	0.165576461796592	1.56853472577596	0.105561234364564	0.916314241641889	0.970141779601504	FALSE	55.0430675042196	1.42283100636845	-0.22653660159782	1.49970853311268	-0.151053752509921	0.880492671276279	0.997763132373745	FALSE	54.3409052432225	1.42283100636845	-1.24008118995126	1.80692653931137	-0.686293085508537	0.495411516840477	0.856097983960757	FALSE	54.9994106317784	1.42283100636845	0.429120086807319	1.7002285790623	0.252389644599424	0.801682660093799	0.984303238584186	FALSE	54.8882454642016	1.42283100636845	-0.274442382884841	1.46928726885065	-0.186786061992849	0.852520401034407	0.98469604854353	FALSE	54.6233128296403	1.42283100636845
Bacteria;Bacteroidota;Bacteroidia;Bacteroidales;Bacteroidaceae;Bacteroides;Bacteroides_caccae	0.802642231156814	0.580404788195261	1.75237496567832	0.331210385655443	0.741740940767267	0.998613513245656	FALSE	55.144714218243	0.802642231156814	1.21514746210107	1.81102629015501	0.670971740557707	0.505013903791755	0.919002345029504	FALSE	55.6520077004947	0.802642231156814	2.37284050584815	1.74299572656306	1.36135761533223	0.179066313002837	0.846369004029703	FALSE	53.8857381458145	0.802642231156814	2.70444419862164	2.08544944193091	1.29681599766696	0.200014013930721	0.772499612040932	FALSE	55.9843576632275	0.802642231156814	-0.0419918381683284	1.96493854357437	-0.0213705605733308	0.983026642199999	0.990485319998037	FALSE	55.5459262487982	0.802642231156814	-0.448446150718631	1.70335902558206	-0.263271655583819	0.793333372492853	0.96983656643719	FALSE	54.5357476405642	0.802642231156814
Bacteria;Bacteroidota;Bacteroidia;Bacteroidales;Bacteroidaceae;Phocaeicola;Phocaeicola_sp900066445	1.3952285381228	0.0160954757783621	1.44181004229741	0.011163381656515	0.991134402791409	0.998613513245656	FALSE	53.7821604989792	1.3952285381228	0.286565363065806	1.49314157445839	0.191921093061623	0.848524733876177	0.948743859583848	FALSE	53.9374385694635	1.3952285381228	-1.13717497506477	1.42635205159651	-0.797261078561867	0.428833948528099	0.860272704491728	FALSE	53.3439291341747	1.3952285381228	0.531734097248668	1.71995582463413	0.309155671112528	0.758395413346925	0.922056043121469	FALSE	53.8830635884645	1.3952285381228	0.103761282029582	1.61817007513235	0.0641226059140261	0.949110290113368	0.990485319998037	FALSE	53.794325185022	1.3952285381228	-1.23270054441563	1.39791903158354	-0.881811118215663	0.381817512539815	0.830038070738727	FALSE	53.5846866747795	1.3952285381228
Bacteria;Firmicutes;Bacilli;Acholeplasmatales;Anaeroplasmataceae;[Anaeroplasmataceae_Juniper_p2_metabat2_high_PE.004.contigs];[Anaeroplasmataceae_Juniper_p2_metabat2_high_PE.004.contigs]	0.291957210762057	1.03946986563292	1.82718960916333	0.568889982966186	0.571453385701318	0.998613513245656	FALSE	62.9999999986569	0.291957210762057	1.29377668204303	1.88342393915286	0.686928022495538	0.494648975463487	0.919002345029504	FALSE	62.9999999992547	0.291957210762057	2.48273707495568	1.82718960916333	1.35877363931186	0.179063430396874	0.846369004029703	FALSE	62.9999999986569	0.291957210762057	2.28353325242302	2.16195990133217	1.05623293522509	0.294895415802836	0.772499612040932	FALSE	62.9999999995325	0.291957210762057	1.56130205357441	2.04286008693524	0.764272631082004	0.447557948231631	0.951312863299045	FALSE	62.9999999996563	0.291957210762057	2.32472421340577	1.78092413494868	1.30534713286524	0.196521925608921	0.716486187115857	FALSE	62.9999999991766	0.291957210762057
Bacteria;Firmicutes;Bacilli;Erysipelotrichales;Erysipelotrichaceae;[Erysipelotrichaceae_Scrappy_p2_maxbin2_low_prob.025.contigs];[Erysipelotrichaceae_Scrappy_p2_maxbin2_low_prob.025.contigs]	1.77405152135371	-0.646080721546683	1.64424053403222	-0.392935649118368	0.695917071238086	0.998613513245656	FALSE	53.891074967464	1.77405152135371	-0.81475209792325	1.70208310274172	-0.478679387986901	0.634094657445915	0.940394619093519	FALSE	54.1301717403119	1.77405152135371	-2.41225563820705	1.62845736384515	-1.48131335321619	0.144419071132375	0.846369004029703	FALSE	53.227181748998	1.77405152135371	-2.17682892090174	1.96083824945725	-1.11015221245519	0.271844091647269	0.772499612040932	FALSE	54.0939315077579	1.77405152135371	-0.34078722357798	1.84524813564312	-0.184683683996357	0.854169717968148	0.984303238584186	FALSE	53.9444982299197	1.77405152135371	-1.49684909428658	1.59501108426194	-0.938456860304027	0.352220444900508	0.830038070738727	FALSE	53.5873792085535	1.77405152135371
Bacteria;Bacteroidota;Bacteroidia;Bacteroidales;Bacteroidaceae;Bacteroides;Bacteroides_acidifaciens	1.49903294350053	-1.39748847061061	1.39779120937629	-0.999783416318798	0.321827223661855	0.998613513245656	FALSE	54.5813713838208	1.49903294350053	-1.13157658783258	1.44771723460477	-0.78162818041018	0.437803110902329	0.886076505498329	FALSE	54.7032003476552	1.49903294350053	-0.146820193243466	1.38237167812071	-0.106208912962585	0.915808470236865	0.997763132373745	FALSE	54.2359868482786	1.49903294350053	0.87804705078035	1.66756108758674	0.526545658396864	0.600639658529642	0.88562924049529	FALSE	54.6540635890613	1.49903294350053	-1.46476601836345	1.5687771958765	-0.933699203566673	0.354571042624049	0.94015049180619	FALSE	54.5861449305191	1.49903294350053	-0.342366002403828	1.35504861107457	-0.252659572214409	0.801483100555081	0.970654274028645	FALSE	54.4264337868526	1.49903294350053
Bacteria;Firmicutes_A;Clostridia;Lachnospirales;Lachnospiraceae;Bariatricus;Bariatricus_comes	1.40807657691421	-0.121749571901896	1.833736058275	-0.0663942726939807	0.947304140509675	0.998613513245656	FALSE	55.1265060101052	1.40807657691421	0.323290364430968	1.89706643111447	0.17041594280968	0.865303319911753	0.948743859583848	FALSE	55.4502807761127	1.40807657691421	0.170079117433659	1.81917316379581	0.0934925387085083	0.925856682115467	0.997763132373745	FALSE	54.254832321447	1.40807657691421	-0.955130030811077	2.18546035718992	-0.437038369361771	0.66377930150911	0.903944660509308	FALSE	55.500905903882	1.40807657691421	-0.281074058067012	2.05748350025848	-0.136610601266888	0.891834995303622	0.984303238584186	FALSE	55.2705240082592	1.40807657691421	-1.27235158078153	1.78021699853415	-0.714717128209201	0.4778220720627	0.840390579004748	FALSE	54.7192510285122	1.40807657691421
Bacteria;Proteobacteria;Gammaproteobacteria;Burkholderiales;Burkholderiaceae;Sutterella;[Sutterella_Peterbilt_p1_metabat2_high_PE.005.contigs]	7.17065009334577	-3.37104573651875	1.8994448447796	-1.77475315789436	0.0816233924003606	0.998613513245656	FALSE	53.5440960216254	7.17065009334577	-3.1686917292934	1.96008779030035	-1.6166070443242	0.111742076160391	0.822805324109999	FALSE	54.457311664208	7.17065009334577	-1.0311823543003	1.89552737657853	-0.544008156802042	0.588776516589157	0.884743457268654	FALSE	51.6527162913703	7.17065009334577	-2.38356667897882	2.25372599775513	-1.05761156473902	0.294804956736318	0.772499612040932	FALSE	55.6137903295788	7.17065009334577	-4.73127632201551	2.12667352019844	-2.22473091289256	0.0302503537484616	0.643395207642193	FALSE	54.6194562904981	7.17065009334577	-2.5432632459288	1.84936708459858	-1.37520737073183	0.174898021698465	0.689535632474074	FALSE	52.5849727878557	7.17065009334577
Bacteria;Bacteroidota;Bacteroidia;Bacteroidales;Bacteroidaceae;Prevotellamassilia;[Prevotellamassilia_Flurry_p1_maxbin2_low_prob.007.contigs]	0.600762600478897	1.51494743930277	1.74649303600932	0.86742254796754	0.389477338286472	0.998613513245656	FALSE	55.0305678032807	0.600762600478897	1.27475070938931	1.8068370421294	0.705515040740471	0.483448274017632	0.919002345029504	FALSE	55.3550586475498	0.600762600478897	1.20076134322489	1.73255549755719	0.693057939510682	0.491234817036835	0.860272704491728	FALSE	54.156386529049	0.600762600478897	3.17576755727278	2.08151893349966	1.5256971753475	0.132774097590843	0.772499612040932	FALSE	55.4034197263929	0.600762600478897	0.245441259428702	1.95960807626915	0.125250177523248	0.9007807609922	0.984303238584186	FALSE	55.1732074098029	0.600762600478897	-0.00209996245791433	1.69548914654467	-0.0012385584786514	0.999016285981411	0.999748814568764	FALSE	54.6223102101831	0.600762600478897
Bacteria;Firmicutes_A;Clostridia;Lachnospirales;Lachnospiraceae;Dorea;Dorea_formicigenerans	1.89609506613562	-1.73193204959289	1.25881880175957	-1.37583903828892	0.174529778413629	0.998613513245656	FALSE	54.206856760023	1.89609506613562	-1.09542522809598	1.30396804608402	-0.8400706070871	0.404552332224784	0.873808156586055	FALSE	54.3036759929236	1.89609506613562	-1.19247437072237	1.24442845117941	-0.958250648795597	0.34221262300714	0.860272704491728	FALSE	53.9313337623183	1.89609506613562	-0.275520243941855	1.50188852721922	-0.183449196760286	0.855129410717329	0.962364288588634	FALSE	54.2580868475372	1.89609506613562	-0.898017353195461	1.41280774257718	-0.635626013456961	0.527694698971709	0.951312863299045	FALSE	54.2058202737182	1.89609506613562	0.396228285570251	1.22010421327412	0.324749542915667	0.746623462038621	0.969233533172884	FALSE	54.0838957409581	1.89609506613562
Bacteria;Firmicutes_A;Clostridia;Peptostreptococcales;Peptostreptococcaceae;Terrisporobacter;Terrisporobacter_othiniensis	1.40173449998903	-0.786094569563713	1.52165359765215	-0.516605468403997	0.607488131497657	0.998613513245656	FALSE	55.3905470921144	1.40173449998903	-0.544477354841659	1.57402906671074	-0.34591315138764	0.730710583136725	0.946612252504078	FALSE	55.7244679495944	1.40173449998903	0.102329165139207	1.51001429894151	0.0677670173129737	0.946219123029532	0.997763132373745	FALSE	54.4973753106832	1.40173449998903	-0.149091919990486	1.81327673682643	-0.0822223750862344	0.934764140627444	0.988421296735968	FALSE	55.7952622659483	1.40173449998903	1.23858564254048	1.70723283734795	0.725493099385625	0.471194885656759	0.951312863299045	FALSE	55.5522790646894	1.40173449998903	-2.25876474288039	1.47744841142109	-1.52882816443505	0.132041344610893	0.688902007859684	FALSE	54.9717390972465	1.40173449998903
Bacteria;Fusobacteriota;Fusobacteriia;Fusobacteriales;Fusobacteriaceae;Fusobacterium_B;[Fusobacterium_B_Shorty_p1_metabat2_low_PE.031.contigs]	0.31512972027513	3.31752379630673	1.70353966359606	1.94742973539204	0.0565082413000874	0.998613513245656	FALSE	55.9504181569906	0.31512972027513	1.28034792012656	1.76053878059129	0.727247780191781	0.470081581352826	0.919002345029504	FALSE	56.4135292214607	0.31512972027513	-0.0213843177445532	1.69446281554884	-0.0126201162683093	0.989976706195015	0.997763132373745	FALSE	54.798397311693	0.31512972027513	3.98075351261854	2.02729796864469	1.96357593910075	0.0544883284397214	0.772499612040932	FALSE	56.718602044248	0.31512972027513	-0.360931528246082	1.91016431132772	-0.188953131469201	0.85080884367832	0.984303238584186	FALSE	56.3182074987068	0.31512972027513	4.12822980905116	1.65590929022578	2.49302895600537	0.0156824938799486	0.460896094552899	FALSE	55.3936815892819	0.31512972027513
Bacteria;Firmicutes;Bacilli;Lactobacillales;NA;NA;NA	0.36327086064233	-0.490768713405302	1.36594730942676	-0.359288173136973	0.720787590624744	0.998613513245656	FALSE	53.7344530455964	0.36327086064233	-0.516585883530884	1.41297247646618	-0.365602226607313	0.716086823124663	0.946612252504078	FALSE	54.1280773765337	0.36327086064233	3.48710791120295	1.35547613305206	2.57260738582773	0.0129483567861101	0.846369004029703	FALSE	52.6861831463167	0.36327086064233	-0.502308179080499	1.62774226060969	-0.308591962767098	0.758814725342839	0.922056043121469	FALSE	54.2104004974833	0.36327086064233	4.96275395259686	1.53254154268116	3.23825084957541	0.00206028203006307	0.472923439727576	FALSE	53.9240825897041	0.36327086064233	1.93210535442979	1.32625492001581	1.45681295900999	0.151040682479998	0.688902007859684	FALSE	53.2421173148724	0.36327086064233
Bacteria;Bacteroidota;Bacteroidia;Bacteroidales;Bacteroidaceae;Bacteroides;Bacteroides_clarus	1.35080288007496	-0.0708239859522362	1.67415237087379	-0.0423043847050022	0.966410186150098	0.998613513245656	FALSE	54.6676868523228	1.35080288007496	-0.394213588102439	1.73297398763486	-0.227478075790656	0.820897082246246	0.946612252504078	FALSE	54.8975745932398	1.35080288007496	-1.13308302709653	1.65827408766104	-0.683290558254284	0.497343054054024	0.860272704491728	FALSE	54.0296758101108	1.35080288007496	0.0188123729928621	1.9964371904394	0.00942297262490969	0.992515845848629	0.995528227156069	FALSE	54.8675218973189	1.35080288007496	-0.636179727456891	1.87879839288671	-0.338609895487201	0.736199460660702	0.977281015109733	FALSE	54.722537188131	1.35080288007496	-0.285964524413834	1.62411383400754	-0.176074187920812	0.860889776371205	0.98469604854353	FALSE	54.3755508605078	1.35080288007496
Bacteria;Firmicutes;Bacilli;Lactobacillales;Lactobacillaceae;NA;NA	0.72510173732324	-0.269649807775945	1.58293664838663	-0.170347820331773	0.865353758002697	0.998613513245656	FALSE	55.7094716284637	0.72510173732324	1.28676947624018	1.63604882997753	0.786510434568053	0.434874208187169	0.886076505498329	FALSE	56.171317011514	0.72510173732324	-0.0283277786163764	1.57415747551768	-0.01799551763845	0.985708086808238	0.997763132373745	FALSE	54.5520014128293	0.72510173732324	-0.789069738498219	1.8840560960697	-0.418814354914529	0.676940932410535	0.903944660509308	FALSE	56.4563266636744	0.72510173732324	0.234558476140021	1.77505844055783	0.132141269707328	0.89534566690798	0.984303238584186	FALSE	56.0631124125865	0.72510173732324	-1.30780696152772	1.53851376793894	-0.850045666656407	0.398974925256413	0.831364015078879	FALSE	55.1515254741582	0.72510173732324
Bacteria;Campylobacterota;Campylobacteria;Campylobacterales;Helicobacteraceae;Helicobacter_A;Helicobacter_A_rappini	1.52126363198565	-1.20006739359394	1.63965800657269	-0.731901035937603	0.467410980818419	0.998613513245656	FALSE	53.7042103802535	1.52126363198565	-0.534480597762475	1.69598679858542	-0.315144314925253	0.753864171280682	0.946612252504078	FALSE	54.1134503617531	1.52126363198565	-1.18373560550458	1.62738735971949	-0.727384048078525	0.470214831578	0.860272704491728	FALSE	52.619747996448	1.52126363198565	2.08564705448328	1.95374298255542	1.06751352307116	0.290470727975497	0.772499612040932	FALSE	54.2133269763592	1.52126363198565	-1.96340748191499	1.8395708764148	-1.06731820289607	0.290584447911365	0.910435356981596	FALSE	53.9114244705939	1.52126363198565	-2.37682181686222	1.59215033829355	-1.49283755415313	0.141387606960787	0.688902007859684	FALSE	53.1935931048847	1.52126363198565
Bacteria;Fusobacteriota;Fusobacteriia;Fusobacteriales;Fusobacteriaceae;Cetobacterium_A;Cetobacterium_A_somerae	1.41470507249632	-0.0852679184999817	1.61698322328614	-0.0527327168717894	0.958134395022349	0.998613513245656	FALSE	55.4490542044272	1.41470507249632	-1.12371285924489	1.67306715757087	-0.671648387908357	0.504582010893721	0.919002345029504	FALSE	55.73647365627	1.41470507249632	-1.42502681355418	1.6035334265797	-0.888679206765106	0.37806919724959	0.860272704491728	FALSE	54.6678644673675	1.41470507249632	-2.50667751081067	1.9274420346098	-1.30052030919733	0.198772139437835	0.772499612040932	FALSE	55.7609671575721	1.41470507249632	0.448284462503884	1.81439162356023	0.247071501368735	0.80576354738855	0.984303238584186	FALSE	55.5623531395981	1.41470507249632	-0.0423670667907069	1.56951077640548	-0.0269938043291022	0.978562231109334	0.999748814568764	FALSE	55.086017247488	1.41470507249632
Bacteria;Bacteroidota;Bacteroidia;Bacteroidales;Bacteroidaceae;Phocaeicola;Phocaeicola_dorei	0.624114578617896	-0.00260385205002619	1.3280922823703	-0.00196059572410059	0.998442779975092	0.998613513245656	FALSE	54.8917490463554	0.624114578617896	1.23161724306124	1.37480879592468	0.895846205459335	0.37423143529363	0.856084982697846	FALSE	55.1090138224832	0.624114578617896	1.10875929512858	1.3153551495731	0.842935305714529	0.40296330365624	0.860272704491728	FALSE	54.2874483579056	0.624114578617896	-1.86867015263215	1.58381159297062	-1.17985634208374	0.243128488604133	0.772499612040932	FALSE	55.0764311165008	0.624114578617896	-1.66220095306291	1.49044987121094	-1.11523439007876	0.2696045128655	0.910435356981596	FALSE	54.9405557743036	0.624114578617896	-0.0368414659607525	1.28833357267625	-0.0285962166492501	0.977290868937808	0.999748814568764	FALSE	54.6154855545864	0.624114578617896
Bacteria;Bacteroidota;Bacteroidia;Bacteroidales;Bacteroidaceae;Prevotella;Prevotella_sp900290275	0.718252233494276	0.644860147164489	1.29127883927258	0.499396511080258	0.619532580011418	0.998613513245656	FALSE	53.8979747152825	0.718252233494276	1.10453767627559	1.33735496624395	0.825912120682336	0.412485761333778	0.873808156586055	FALSE	54.0352595751975	0.718252233494276	1.25467959077865	1.27715650467359	0.982400814768838	0.330323603322066	0.860272704491728	FALSE	53.5094649275339	0.718252233494276	2.15797344698327	1.54046044465313	1.40086261511843	0.166977666578502	0.772499612040932	FALSE	53.9821010216519	0.718252233494276	-0.445669583460013	1.4492333887682	-0.307520918931366	0.759631926825824	0.977406137093498	FALSE	53.904987663272	0.718252233494276	0.826117232609199	1.25184718504463	0.659918592683297	0.512125463267465	0.849497213950772	FALSE	53.7234209064897	0.718252233494276
Bacteria;Firmicutes_A;Clostridia;Oscillospirales;Ruminococcaceae;Faecalibacterium;Faecalibacterium_prausnitzii_C	1.42312735343486	-2.34092445021519	1.8822321662154	-1.24369591181841	0.218219491331466	0.998613513245656	FALSE	62.9999999992859	1.42312735343486	0.400485883966039	1.9401605083103	0.206418944335087	0.837129333428687	0.947021778677939	FALSE	62.9999999991649	1.42312735343486	-1.13166540515229	1.8822321662154	-0.601235822798487	0.549840227364149	0.883072319996507	FALSE	62.9999999992859	1.42312735343486	-2.38255432791569	2.22708713312934	-1.06980741457021	0.288787742561922	0.772499612040932	FALSE	62.99999999921	1.42312735343486	0.953130072254403	2.10439953654715	0.452922582286002	0.652160512709843	0.974933297696122	FALSE	62.9999999990561	1.42312735343486	-2.28061639808774	1.83457298332858	-1.2431320088176	0.218425783719983	0.749500238254844	FALSE	62.9999999994079	1.42312735343486
Bacteria;Firmicutes_A;Clostridia;Lachnospirales;Lachnospiraceae;Enterocloster;Enterocloster_sp000431375	3.27460529387939	-1.42175248033428	1.30799692982416	-1.08696927945039	0.281863346821782	0.998613513245656	FALSE	54.1712278422573	3.27460529387939	-0.444682098492253	1.35489990106944	-0.32820291605399	0.744021206583753	0.946612252504078	FALSE	54.2699253263504	3.27460529387939	-2.2739674108057	1.29307170881687	-1.75857796230522	0.0843266397179752	0.846369004029703	FALSE	53.8904249424776	3.27460529387939	-1.30729167993104	1.56055645235388	-0.837708676260425	0.405871671016551	0.830731490384754	FALSE	54.2237960456308	3.27460529387939	-1.80246581497381	1.4680018417299	-1.22783620819561	0.224817092889332	0.851797142123285	FALSE	54.1704261945435	3.27460529387939	-2.41256880822159	1.26778186281609	-1.90298416390232	0.0623749142306294	0.680172808554149	FALSE	54.0458742841023	3.27460529387939
Bacteria;Deferribacterota;Deferribacteres;Deferribacterales;Mucispirillaceae;Mucispirillum;[Mucispirillum_Rahab_p1_metabat2_high_PE.009.contigs]	0.297301404120307	-0.120237813838382	1.67161366551053	-0.071929188136698	0.942911741914953	0.998613513245656	FALSE	56.6205608834363	0.297301404120307	3.94461648842246	1.72517658200276	2.28650013544883	0.0259432871264831	0.822805324109999	FALSE	57.2511326019944	0.297301404120307	2.28360004771144	1.66778728852878	1.36923938887069	0.176462744246918	0.846369004029703	FALSE	55.2724265246765	0.297301404120307	4.1900834530903	1.98391008931889	2.11203293720272	0.0390001047924619	0.772499612040932	FALSE	58.0159183032626	0.297301404120307	3.2076790834058	1.87183294448814	1.71365670897675	0.0919929960215574	0.809989337318725	FALSE	57.3479529474354	0.297301404120307	1.13839499016618	1.62735370522481	0.699537529248395	0.487114816979816	0.841083072882331	FALSE	55.9428655381356	0.297301404120307
Bacteria;Bacteroidota;Bacteroidia;Bacteroidales;Muribaculaceae;Muribaculum;NA	1.46327800856557	-1.32574481241894	0.992048447397426	-1.33637103701633	0.186998966499724	0.998613513245656	FALSE	54.3220213796624	1.46327800856557	-1.42300692987606	1.02778748845445	-1.38453420173067	0.17184937826254	0.822805324109999	FALSE	54.3862244682592	1.46327800856557	-1.23201060721382	0.980280149486045	-1.25679440500734	0.214223619654824	0.846369004029703	FALSE	54.138595279583	1.46327800856557	-1.57072336347851	1.18369621969038	-1.32696492339003	0.190068206835953	0.772499612040932	FALSE	54.3514218643392	1.46327800856557	-1.62563475731831	1.11339752209341	-1.46006680009652	0.150031692174337	0.809989337318725	FALSE	54.3179436757715	1.46327800856557	-0.261111881409185	0.96135138600931	-0.271609200557866	0.786953649280281	0.96983656643719	FALSE	54.2406301029806	1.46327800856557
Bacteria;Firmicutes;Bacilli;Acholeplasmatales;Anaeroplasmataceae;[Anaeroplasmataceae_SAMEA103957793_metabat2_high_PE.005.contigs];[Anaeroplasmataceae_SAMEA103957793_metabat2_high_PE.005.contigs]	0.291957210762057	1.11217415888762	1.69223422434458	0.657222353080807	0.513431934518214	0.998613513245656	FALSE	62.9999999992637	0.291957210762057	1.44789476399685	1.74431511256447	0.83006490832277	0.409636542094105	0.873808156586055	FALSE	62.9999999996886	0.291957210762057	1.33880293643342	1.69223422434458	0.791145171970477	0.43182772683957	0.860272704491728	FALSE	62.9999999992637	0.291957210762057	2.09742106912398	2.00227853658285	1.04751713150934	0.298863387823623	0.772499612040932	FALSE	62.9999999994096	0.291957210762057	-0.274716586129017	1.89197537974306	-0.145200930768097	0.885015784551124	0.984303238584186	FALSE	62.9999999996569	0.291957210762057	3.31353675269348	1.6493858967934	2.00895179177619	0.0488319397050449	0.680172808554149	FALSE	62.9999999997911	0.291957210762057
Bacteria;Firmicutes;Bacilli;Erysipelotrichales;Erysipelotrichaceae;Allobaculum;[Allobaculum_Reeses_p2_metabat2_low_PE.015.contigs]	1.29471851305129	0.14070457395692	1.35839283000274	0.103581652412459	0.917876905650641	0.998613513245656	FALSE	55.1794980362967	1.29471851305129	-0.715257960371208	1.40620912221006	-0.50864266848666	0.613022947741545	0.939312433091714	FALSE	55.385730846419	1.29471851305129	-1.33838559308069	1.34527595924888	-0.994878102057192	0.324183917929288	0.860272704491728	FALSE	54.6049709861767	1.29471851305129	-1.12666672317771	1.61997938174892	-0.695482137532743	0.489662880925889	0.856097983960757	FALSE	55.3523601263336	1.29471851305129	-1.22186651617699	1.52446270468035	-0.80150633559329	0.426273931151886	0.951312863299045	FALSE	55.224053827874	1.29471851305129	-0.0410604306007369	1.31768691653256	-0.0311609913444279	0.975254123958208	0.999748814568764	FALSE	54.91712927777	1.29471851305129
Bacteria;Bacteroidota;Bacteroidia;Bacteroidales;Muribaculaceae;CAG-279;[CAG-279_Cinder_p2_maxbin2_low_prob.016.contigs]	0.293353998743736	1.03314004196914	1.6407624371402	0.62967070587615	0.531460631914624	0.998613513245656	FALSE	56.2237070490737	0.293353998743736	1.15180597786808	1.6966972489723	0.678851797847693	0.499999490535679	0.919002345029504	FALSE	56.5752782741682	0.293353998743736	2.25287929008272	1.62955136205787	1.38251505447344	0.172371557218377	0.846369004029703	FALSE	55.3017980644508	0.293353998743736	1.92491577234046	1.95440748670835	0.98491015073957	0.328852146189808	0.772499612040932	FALSE	56.7047865756329	0.293353998743736	-0.521968694919093	1.84055278793382	-0.283593439069492	0.777759808724374	0.980274779354108	FALSE	56.4327666902043	0.293353998743736	4.08167297115624	1.59372012801703	2.56109771057156	0.0131665608019969	0.460829628069891	FALSE	55.7871558200209	0.293353998743736
Bacteria;Firmicutes_A;Clostridia;Lachnospirales;Lachnospiraceae;Fusicatenibacter;Fusicatenibacter_saccharivorans	1.50443376932567	-1.39985982485391	1.57506642706781	-0.88876240442756	0.378025506478484	0.998613513245656	FALSE	54.6588946153061	1.50443376932567	-1.0528393646267	1.63063442297944	-0.645662418129861	0.521189464595255	0.919002345029504	FALSE	54.8621067757725	1.50443376932567	-1.13123621123895	1.55952906476648	-0.725370393406768	0.471351467455696	0.860272704491728	FALSE	54.0914506198307	1.50443376932567	-0.89326255635819	1.87849554276526	-0.475520189440136	0.636305584016969	0.903944660509308	FALSE	54.8216013740852	1.50443376932567	1.92715507611867	1.76765293209961	1.0902338581984	0.280389887493041	0.910435356981596	FALSE	54.6972469573413	1.50443376932567	-1.36549809657059	1.52772022133984	-0.893814245237272	0.375358636572807	0.830038070738727	FALSE	54.4003813804368	1.50443376932567
Bacteria;Firmicutes_A;Clostridia;Lachnospirales;Lachnospiraceae;Enterocloster;Enterocloster_bolteae	1.33232196642888	-1.17604961699767	1.09663460517072	-1.07241702154255	0.288279877039528	0.998613513245656	FALSE	54.2546460542439	1.33232196642888	-0.592315789836118	1.13600234483838	-0.521403668335199	0.604204068595557	0.939312433091714	FALSE	54.3445915996793	1.33232196642888	-1.12705245031342	1.08400246758002	-1.03971391580824	0.303105998105909	0.848696794696546	FALSE	53.9984609171291	1.33232196642888	-0.352030875666389	1.30840891092357	-0.269052643044063	0.788908854277795	0.938654068335465	FALSE	54.3009294763367	1.33232196642888	-1.05765802461337	1.23078324018588	-0.859337363461038	0.393935655616417	0.950879168729281	FALSE	54.2527132648182	1.33232196642888	-1.14723198679315	1.06286595247851	-1.07937598727093	0.285205405446979	0.792237237352718	FALSE	54.1404493609237	1.33232196642888
Bacteria;Firmicutes_A;Clostridia;Oscillospirales;Ruminococcaceae;Fournierella;Fournierella_sp002159185	0.261745821336715	2.325253834338	1.49553818528726	1.55479402479541	0.125706688029159	0.998613513245656	FALSE	55.2359868241056	0.261745821336715	3.12154432536392	1.54720105491998	2.01754278504248	0.0484797618455804	0.822805324109999	FALSE	55.5544233224672	0.261745821336715	2.01513560553717	1.4836293118571	1.35824736639556	0.179993932257178	0.846369004029703	FALSE	54.3779893859632	0.261745821336715	-0.190086259280329	1.78241035200042	-0.106645621232503	0.915453973537179	0.985913535549586	FALSE	55.6029228338611	0.261745821336715	1.07313528244644	1.67802568164477	0.63952256165387	0.525119943559249	0.951312863299045	FALSE	55.3767226912866	0.261745821336715	1.14785251650708	1.45187504089915	0.790600075193949	0.432583447336356	0.839371979998492	FALSE	54.8352821307672	0.261745821336715
Bacteria;Bacteroidota;Bacteroidia;Bacteroidales;Bacteroidaceae;Prevotellamassilia;Prevotellamassilia_timonensis	0.581796779335185	0.767097622361462	1.31996789060826	0.58114869900962	0.563548903640183	0.998613513245656	FALSE	54.2079779805572	0.581796779335185	-0.0522273252975772	1.36677761641306	-0.038212013915359	0.969658567707887	0.978259183870982	FALSE	54.3846644371654	0.581796779335185	0.0850567654310137	1.30630700113506	0.0651123857998977	0.948326262647733	0.997763132373745	FALSE	53.7114697304173	0.581796779335185	1.57541075340123	1.57446412605964	1.00060123779635	0.321455108913853	0.772499612040932	FALSE	54.3342434983298	0.581796779335185	0.833189411343099	1.48140406443701	0.56243224339994	0.576139212728211	0.951312863299045	FALSE	54.230219538357	0.581796779335185	1.14908152689842	1.28000393367916	0.897717184036748	0.373322789369903	0.830038070738727	FALSE	53.9831762838629	0.581796779335185
Bacteria;Bacteroidota;Bacteroidia;Bacteroidales;Rikenellaceae;Alistipes;Alistipes_shahii	1.40357262939998	-2.43639758102934	1.3711921421622	-1.77684622461988	0.0811057399755095	0.998613513245656	FALSE	55.1807103683463	1.40357262939998	-2.21324305002313	1.41925094875931	-1.55944447453632	0.124584697943619	0.822805324109999	FALSE	55.4135166279309	1.40357262939998	-1.15197024711543	1.3584963297518	-0.847974500840866	0.400158594314486	0.860272704491728	FALSE	54.5364660336709	1.40357262939998	-1.69130047158417	1.63503405159788	-1.03441299582189	0.30543815761162	0.772499612040932	FALSE	55.3926599229009	1.40357262939998	-1.19209229728118	1.53877233101367	-0.774703491383866	0.44181820713266	0.951312863299045	FALSE	55.2432026465653	1.40357262939998	-1.21277838359619	1.33034830418798	-0.911624707438137	0.365953088154548	0.830038070738727	FALSE	54.8849541313415	1.40357262939998
Bacteria;Bacteroidota;Bacteroidia;Bacteroidales;Bacteroidaceae;Phocaeicola;Phocaeicola_salanitronis	1.33183696839723	0.150771894790914	1.09925912494714	0.137157737761025	0.891415428540659	0.998613513245656	FALSE	54.0858765519258	1.33183696839723	-1.53643980731684	1.13873253985184	-1.34925432754978	0.182867488291924	0.822805324109999	FALSE	54.1751661838827	1.33183696839723	-1.07970381849636	1.08656576457695	-0.993684739291177	0.324822141986145	0.860272704491728	FALSE	53.8315232217928	1.33183696839723	0.411111120451287	1.31154701507574	0.31345511500977	0.755139587183173	0.922056043121469	FALSE	54.1314034289797	1.33183696839723	-0.78743762323073	1.23372852313727	-0.638258424331748	0.525998966915594	0.951312863299045	FALSE	54.0836480013295	1.33183696839723	-1.09152631322519	1.06539608550988	-1.02452630347596	0.31015687499125	0.82238565338589	FALSE	53.9725331807206	1.33183696839723
Bacteria;Proteobacteria;Gammaproteobacteria;Burkholderiales;Burkholderiaceae;Sutterella;[Sutterella_Tim_p2_maxbin2_low_prob.019.contigs]	1.37539060607101	0.0799706781244048	1.09876913181982	0.0727820574936925	0.942248054565743	0.998613513245656	FALSE	54.0833977660608	1.37539060607101	-1.5765452532437	1.1382281017738	-1.38508726922735	0.171703379309067	0.822805324109999	FALSE	54.1721276545735	1.37539060607101	-1.13312139793485	1.08607290732577	-1.04331982714211	0.301463094644903	0.848696794696546	FALSE	53.8306210028144	1.37539060607101	0.315583210048787	1.31096424146044	0.240726024454505	0.810676936805728	0.943967020031665	FALSE	54.1285249750794	1.37539060607101	-0.830007748193052	1.23317850377404	-0.673063750019063	0.503772846854907	0.951312863299045	FALSE	54.0810985253448	1.37539060607101	-1.12811957019165	1.06491745615064	-1.05934930794493	0.294158866455593	0.8041025484192	FALSE	53.9707684718669	1.37539060607101
Bacteria;Firmicutes_A;Clostridia;Lachnospirales;Lachnospiraceae;Enterocloster;Enterocloster_clostridioformis	0.563910065668752	0.028853276426733	1.51670206991685	0.0190236942370065	0.984891756726558	0.998613513245656	FALSE	54.4396317658664	0.563910065668752	1.90874925379011	1.57033272313888	1.21550625906514	0.229399706258807	0.822805324109999	FALSE	54.632053822112	0.563910065668752	0.0289751868564634	1.50141865881162	0.0192985392091753	0.984674211299849	0.997763132373745	FALSE	53.9007992618724	0.563910065668752	0.739197279439513	1.80899712206411	0.408622695096426	0.684415242957047	0.903944660509308	FALSE	54.5864135523647	0.563910065668752	1.49240668286593	1.7021752707546	0.876764401708364	0.384465095236608	0.950879168729281	FALSE	54.4706334059925	0.563910065668752	1.0563315418671	1.47096621817135	0.718120871042366	0.475767264498269	0.840390579004748	FALSE	54.1948110877909	0.563910065668752
Bacteria;Firmicutes;Bacilli;Erysipelotrichales;Erysipelatoclostridiaceae;Catenibacterium;NA	3.2060607682678	-3.28401980648196	1.33338772859453	-2.46291437670834	0.0169665001964951	0.998613513245656	FALSE	54.5628783444165	3.2060607682678	-2.415780615185	1.38059666619818	-1.74980910379673	0.0857548582103868	0.822805324109999	FALSE	54.7444080316646	3.2060607682678	-2.35659227718689	1.31979171463868	-1.78557892965107	0.0797779305077305	0.846369004029703	FALSE	54.0535765615414	3.2060607682678	-1.59230941283838	1.59040709754458	-1.00119611846346	0.321140769032196	0.772499612040932	FALSE	54.6974976657886	3.2060607682678	-2.56420493381472	1.49645393398616	-1.71352079444527	0.092290898637282	0.809989337318725	FALSE	54.5893091532977	3.2060607682678	-2.3691435121857	1.29310830274532	-1.83213077137925	0.0724151712216626	0.680172808554149	FALSE	54.3318618609869	3.2060607682678
Bacteria;Firmicutes_A;Clostridia;Lachnospirales;Lachnospiraceae;Blautia_A;Blautia_A_massiliensis	1.30229284750307	-1.18994682702006	1.31750257081837	-0.903183685084514	0.370412579139661	0.998613513245656	FALSE	54.3715214246035	1.30229284750307	-0.717212601283723	1.36445428304659	-0.525640624383774	0.601269753434347	0.939312433091714	FALSE	54.511680019605	1.30229284750307	-1.22366705245153	1.3032547092612	-0.938931617707497	0.351948725954577	0.860272704491728	FALSE	53.9752399965982	1.30229284750307	-0.737310238634169	1.5717014928478	-0.469115949809414	0.640859406105595	0.903944660509308	FALSE	54.4603566543316	1.30229284750307	-1.25247444940955	1.47866108915776	-0.84703280460498	0.400689221777862	0.951312863299045	FALSE	54.3808494454475	1.30229284750307	-1.14240796366262	1.27734140708869	-0.89436383829942	0.375082229335038	0.830038070738727	FALSE	54.1932228195194	1.30229284750307
Bacteria;Fusobacteriota;Fusobacteriia;Fusobacteriales;Fusobacteriaceae;Fusobacterium_B;[Fusobacterium_B_Oklahoma_p1_metabat2_high_PE.018.contigs]	0.293388762420376	2.33430073820722	1.59833165476978	1.4604608068927	0.149702639363191	0.998613513245656	FALSE	56.4958651064643	0.293388762420376	2.67876913482837	1.65103936030919	1.62247442382399	0.110220732511963	0.822805324109999	FALSE	56.9978617211281	0.293388762420376	-0.0213843177445557	1.59155770990747	-0.0134360932132326	0.989328227071022	0.997763132373745	FALSE	55.301665905657	0.293388762420376	2.20704235655289	1.90051406183267	1.1612870437931	0.25032909357061	0.772499612040932	FALSE	57.4319785839538	0.293388762420376	-0.179764852629199	1.79147327420574	-0.100344702439895	0.920423006167778	0.985162239017499	FALSE	56.9638756962361	0.293388762420376	3.03480118294273	1.55448141641317	1.95229171021245	0.0559178004716879	0.680172808554149	FALSE	55.910811524484	0.293388762420376
Bacteria;Firmicutes_A;Clostridia;Lachnospirales;Lachnospiraceae;CAG-81;[CAG-81_Scooby_p2_metabat2_high_PE.042.contigs]	0.321413058652756	-0.196592503061947	1.54738396434881	-0.127048300610171	0.899367246938524	0.998613513245656	FALSE	54.7958788509872	0.321413058652756	1.09763117807049	1.59882792314858	0.686522396924943	0.495249210081475	0.919002345029504	FALSE	55.3628326974071	0.321413058652756	1.18094642588003	1.53989570706751	0.766900265037399	0.446516930832099	0.860272704491728	FALSE	53.4204793876091	0.321413058652756	1.90545296882966	1.84081062642284	1.03511623709628	0.30508067055411	0.772499612040932	FALSE	55.7904424859042	0.321413058652756	-0.0269626534077853	1.73477289439323	-0.0155424686971582	0.987655361940899	0.990485319998037	FALSE	55.2816713458738	0.321413058652756	4.1042818144176	1.50448227323601	2.72803600775543	0.00857315894407568	0.460829628069891	FALSE	54.1256237080016	0.321413058652756
Bacteria;Proteobacteria;Gammaproteobacteria;Burkholderiales;Burkholderiaceae;CAG-521;[CAG-521_Scooby_p2_metabat2_high_PE.019.contigs]	0.66377556902072	-0.121426831992549	1.63386982623781	-0.0743185473179029	0.940992395263419	0.998613513245656	FALSE	63.0000000004961	0.66377556902072	1.39093933222646	1.68415446802202	0.8258977181945	0.411978871449009	0.873808156586055	FALSE	63.0000000000681	0.66377556902072	0.0230181040152051	1.63386982623781	0.0140880892991378	0.988804222859364	0.997763132373745	FALSE	62.999999999788	0.66377556902072	0.895643801373224	1.9332208494444	0.463290990075256	0.644752359671863	0.903944660509308	FALSE	63.0000000003941	0.66377556902072	-1.459655173301	1.82672199892676	-0.799057094707668	0.427259611798544	0.951312863299045	FALSE	63.0000000003327	0.66377556902072	2.93579445278538	1.59249931825287	1.843513789385	0.0699584739250406	0.680172808554149	FALSE	63.0000000008975	0.66377556902072
Bacteria;Firmicutes_A;Clostridia;Lachnospirales;Lachnospiraceae;Lachnospira;Lachnospira_rogosae_A	0.57827737996545	1.35356627576467	1.33663240998163	1.01266905220657	0.315649344193633	0.998613513245656	FALSE	55.0410439937964	0.57827737996545	1.50818155976124	1.38317474924893	1.09037672975174	0.280274162221013	0.822805324109999	FALSE	55.3178406132526	0.57827737996545	0.129282574364544	1.32504744701694	0.0975682604087851	0.922634492919952	0.997763132373745	FALSE	54.2838874554353	0.57827737996545	3.15490701730809	1.59348516502247	1.97987849937944	0.0527002399951998	0.772499612040932	FALSE	55.3233121684963	0.57827737996545	-0.831499166669751	1.49988734404885	-0.554374413497732	0.58156437901306	0.951312863299045	FALSE	55.1371577019384	0.57827737996545	-0.981385201467634	1.29717716139268	-0.75655448667782	0.452563652031412	0.839371979998492	FALSE	54.6906680235877	0.57827737996545
Bacteria;Firmicutes_A;Clostridia;Lachnospirales;Lachnospiraceae;Eubacterium_I;Eubacterium_I_ramulus	1.51634289869244	-2.66044383812973	1.39113658052003	-1.91242461407723	0.0611101699267765	0.998613513245656	FALSE	54.2232282238958	1.51634289869244	0.529643461966895	1.44036212160051	0.367715489059349	0.714511841303341	0.946612252504078	FALSE	54.4148505088469	1.51634289869244	-2.35853293371994	1.37702601579726	-1.71277296627865	0.0925248340813508	0.846369004029703	FALSE	53.6862965556287	1.51634289869244	-2.37061629908324	1.6592633631666	-1.42871611084034	0.158806246064351	0.772499612040932	FALSE	54.3671379589505	1.51634289869244	-1.3853026964267	1.56126064847667	-0.887297516771688	0.378835468920881	0.950879168729281	FALSE	54.2524488270183	1.51634289869244	-0.318607496761239	1.34914582479545	-0.236154973691999	0.814206208644625	0.978089241538787	FALSE	53.9794548397783	1.51634289869244
Bacteria;Firmicutes_A;Clostridia;Lachnospirales;Lachnospiraceae;Blautia_A;[Blautia_A_Stewie_p2_metabat2_high_PE.008.contigs]	0.602069310547347	-0.00769078883157756	0.939980227001261	-0.00818186235269312	0.993501930543158	0.998613513245656	FALSE	54.2038795338725	0.602069310547347	0.50068622766174	0.973829999256515	0.514141306022607	0.609240468024421	0.939312433091714	FALSE	54.2717026347311	0.602069310547347	-0.0076982290926981	0.928866197816735	-0.00828776966025085	0.993417929321377	0.997763132373745	FALSE	54.0101861530256	0.602069310547347	0.857403843280089	1.1215621006105	0.764472910428567	0.447898954693337	0.856097983960757	FALSE	54.2353693904934	0.602069310547347	0.229809277506974	1.0549611196383	0.217836727087882	0.82837438309296	0.984303238584186	FALSE	54.1998928551125	0.602069310547347	-0.00928921904902574	0.91091027460155	-0.0101977322114289	0.991901028516812	0.999748814568764	FALSE	54.1178858457069	0.602069310547347
Bacteria;Firmicutes_A;Clostridia;Lachnospirales;Lachnospiraceae;Blautia_A;[Blautia_A_Mummy_p2_maxbin2_low_prob.032.contigs]	0.300072824248947	0.0177570593132792	1.57314876146603	0.0112875906895997	0.991034131165091	0.998613513245656	FALSE	55.9759036359477	0.300072824248947	2.50013933972179	1.62506839916785	1.53848252849052	0.129511856807799	0.822805324109999	FALSE	56.5091677214382	0.300072824248947	1.14537589109511	1.56638807225809	0.731221024585528	0.467764699712379	0.860272704491728	FALSE	54.7068150184965	0.300072824248947	0.0603239052475663	1.87066188428756	0.032247358945115	0.974387512783957	0.991499970187164	FALSE	56.9649894900091	0.300072824248947	1.61544026296705	1.76328995503112	0.916151231031396	0.363483609575823	0.946529456602721	FALSE	56.4691377687092	0.300072824248947	1.06861244525574	1.52994411191276	0.698465020346232	0.487810564359577	0.841083072882331	FALSE	55.3541192638368	0.300072824248947
Bacteria;Firmicutes_A;Clostridia;Lachnospirales;Lachnospiraceae;Blautia_A;[Blautia_A_Mack_p1_metabat2_low_PE.029.contigs]	0.800655746059695	-0.454239749770543	1.33178859378828	-0.341074966319133	0.734362403326746	0.998613513245656	FALSE	54.3418078579606	0.800655746059695	-0.415031041103887	1.3788870610084	-0.300989872803918	0.764566824293285	0.946612252504078	FALSE	54.5351650232844	0.800655746059695	-0.0124630991005648	1.31835165602639	-0.00945354681627929	0.992492241685007	0.997763132373745	FALSE	53.8003395644668	0.800655746059695	0.377920981828307	1.58845315954665	0.237917611581425	0.812837392622104	0.943967020031665	FALSE	54.4888670529213	0.800655746059695	-0.619545383752909	1.49465035204423	-0.414508572460146	0.680132531250062	0.977281015109733	FALSE	54.3726418263715	0.800655746059695	0.5742701575331	1.29162123886667	0.444611887953306	0.658374066220162	0.956521694220388	FALSE	54.0958160101815	0.800655746059695
Bacteria;Firmicutes;Bacilli;Erysipelotrichales;Erysipelotrichaceae;[Erysipelotrichaceae_Tibetan_p1_metabat2_high_PE.008.contigs];[Erysipelotrichaceae_Tibetan_p1_metabat2_high_PE.008.contigs]	0.612997228995692	0.0452487421992192	1.51531802574609	0.0298608882296773	0.976283593510868	0.998613513245656	FALSE	56.304890925181	0.612997228995692	0.407305991916527	1.56585392721386	0.260117489146163	0.795714371072165	0.946612252504078	FALSE	56.7637172428976	0.612997228995692	-1.13878850831267	1.50762502497695	-0.755352617160283	0.453250077545902	0.860272704491728	FALSE	55.1733294891273	0.612997228995692	2.77226630688211	1.8029815499654	1.53760104030755	0.129670802543764	0.772499612040932	FALSE	57.087845502266	0.612997228995692	0.283455479118866	1.69896781858922	0.166839816515324	0.868089831724914	0.984303238584186	FALSE	56.6842108785585	0.612997228995692	-0.0213134129329716	1.47313256304554	-0.0144680889334959	0.988508184870192	0.999748814568764	FALSE	55.7565053561164	0.612997228995692
Bacteria;Firmicutes_A;Clostridia;Lachnospirales;Lachnospiraceae;Blautia_A;Blautia_A_obeum	1.2762977388814	-1.19304006073255	1.10727535221442	-1.07745562867141	0.286042633074419	0.998613513245656	FALSE	54.2732853782215	1.2762977388814	0.626684062589649	1.14695938331181	0.546387319122074	0.587034842074463	0.939312433091714	FALSE	54.3748451397359	1.2762977388814	-1.15334995512716	1.09469812744107	-1.05357808350617	0.296769014673335	0.848696794696546	FALSE	53.9844634630391	1.2762977388814	-0.425457198346256	1.32106460192935	-0.322056315584338	0.748646026103087	0.922056043121469	FALSE	54.3282633320178	1.2762977388814	-1.07406583346382	1.24272646768601	-0.864281771888033	0.391237014136086	0.950879168729281	FALSE	54.2731150370933	1.2762977388814	-1.11894058474133	1.07325685823997	-1.04256551090322	0.301782401574647	0.806288859168905	FALSE	54.1442672756688	1.2762977388814
Bacteria;Firmicutes;Bacilli;Erysipelotrichales;Erysipelotrichaceae;Allobaculum;[Allobaculum_Dunbar_p2_metabat2_low_PE.023.contigs]	0.590214357726867	1.09146555827076	1.42369606292712	0.766642253703161	0.446556466925349	0.998613513245656	FALSE	55.2713427663308	0.590214357726867	-0.80675158358792	1.47335859329207	-0.547559560354766	0.586188551676395	0.939312433091714	FALSE	55.5305044116282	0.590214357726867	1.27784349720939	1.41112802334614	0.905547530818147	0.369157078306273	0.860272704491728	FALSE	54.5597627626513	0.590214357726867	1.46823645002917	1.69738187362844	0.865000665342659	0.390760128209838	0.822308934952832	FALSE	55.5278897736036	0.590214357726867	-0.00918588333575493	1.59761708079439	-0.00574974031398524	0.995433067591008	0.995433067591008	FALSE	55.3557797570408	0.590214357726867	-0.0966518419299546	1.38156676316359	-0.0699581406465193	0.944480986475879	0.999748814568764	FALSE	54.9428278756022	0.590214357726867
Bacteria;Bacteroidota;Bacteroidia;Bacteroidales;Muribaculaceae;CAG-279;[CAG-279_Gatling_p1_maxbin2_low_prob.003.contigs]	0.308528498209428	0.073461024991339	1.30416208366958	0.0563281404291701	0.955283692886684	0.998613513245656	FALSE	55.228751034052	0.308528498209428	1.13139473667654	1.3489511625815	0.838721792204383	0.405218135876868	0.873808156586055	FALSE	55.5819974678776	0.308528498209428	-0.0213843177445492	1.29443733940812	-0.0165201644710954	0.986879979723041	0.997763132373745	FALSE	54.2890561785962	0.308528498209428	2.22804606866828	1.55396081607001	1.43378523166564	0.157226697237854	0.772499612040932	FALSE	55.6698987736464	0.308528498209428	1.5988319791905	1.46316236597233	1.09272355302004	0.279243466338809	0.910435356981596	FALSE	55.4090098190572	0.308528498209428	4.08524132825364	1.2663914258725	3.22589149357124	0.00212021784850809	0.372581969880154	FALSE	54.7869148377557	0.308528498209428
Bacteria;Bacteroidota;Bacteroidia;NA;NA;NA;NA	0.283833183175881	1.15410300585848	1.46161614100873	0.789607458126439	0.433096299625143	0.998613513245656	FALSE	55.8559678065124	0.283833183175881	1.24876949846363	1.5110488481144	0.826425631455881	0.412053448148895	0.873808156586055	FALSE	56.2671702649653	0.283833183175881	3.52569330947258	1.45258489168627	2.42718572226074	0.0185314811917001	0.846369004029703	FALSE	54.8011619733708	0.283833183175881	2.42734860422107	1.74036208365599	1.39473769683716	0.168557356951112	0.772499612040932	FALSE	56.470632846756	0.283833183175881	1.45748571686263	1.6393197389117	0.889079587262347	0.377754415402673	0.950879168729281	FALSE	56.1364681867859	0.283833183175881	1.02098883526207	1.42015934135601	0.718925549781762	0.475210979752446	0.840390579004748	FALSE	55.351888790132	0.283833183175881
[truncated: 15 more columns]
