# Supplementary material for: Impact of acute stress on the canine gut microbiota
Source: Sci Rep. 2024 Aug 14;14:18897. doi: 10.1038/s41598-024-66652-3 (PMC11324789; doi:10.1038/s41598-024-66652-3)
Supplement: Supplementary file 2 — Supplementary Information 2. [file 41598_2024_66652_MOESM2_ESM.zip › 41598_2024_66652_MOESM2_ESM/SupplTable3_differential_abundance_sep.csv]

	TimeWeekWeek 8 Post 1.baseMean	TimeWeekWeek 8 Post 1.log2FoldChange	TimeWeekWeek 8 Post 1.lfcSE	TimeWeekWeek 8 Post 1.stat	TimeWeekWeek 8 Post 1.pvalue	TimeWeekWeek 8 Post 1.padj	TimeWeekWeek 8 Post 1.reject	TimeWeekWeek 8 Post 1.df	TimeWeekWeek 8 Post 2.baseMean	TimeWeekWeek 8 Post 2.log2FoldChange	TimeWeekWeek 8 Post 2.lfcSE	TimeWeekWeek 8 Post 2.stat	TimeWeekWeek 8 Post 2.pvalue	TimeWeekWeek 8 Post 2.padj	TimeWeekWeek 8 Post 2.reject	TimeWeekWeek 8 Post 2.df	TimeWeekWeek 16 Pre.baseMean	TimeWeekWeek 16 Pre.log2FoldChange	TimeWeekWeek 16 Pre.lfcSE	TimeWeekWeek 16 Pre.stat	TimeWeekWeek 16 Pre.pvalue	TimeWeekWeek 16 Pre.padj	TimeWeekWeek 16 Pre.reject	TimeWeekWeek 16 Pre.df	TimeWeekWeek 16 Post 1.baseMean	TimeWeekWeek 16 Post 1.log2FoldChange	TimeWeekWeek 16 Post 1.lfcSE	TimeWeekWeek 16 Post 1.stat	TimeWeekWeek 16 Post 1.pvalue	TimeWeekWeek 16 Post 1.padj	TimeWeekWeek 16 Post 1.reject	TimeWeekWeek 16 Post 1.df	TimeWeekWeek 16 Post 2.baseMean	TimeWeekWeek 16 Post 2.log2FoldChange	TimeWeekWeek 16 Post 2.lfcSE	TimeWeekWeek 16 Post 2.stat	TimeWeekWeek 16 Post 2.pvalue	TimeWeekWeek 16 Post 2.padj	TimeWeekWeek 16 Post 2.reject	TimeWeekWeek 16 Post 2.df	TimeWeekWeek 24 Pre.baseMean	TimeWeekWeek 24 Pre.log2FoldChange	TimeWeekWeek 24 Pre.lfcSE	TimeWeekWeek 24 Pre.stat	TimeWeekWeek 24 Pre.pvalue	TimeWeekWeek 24 Pre.padj	TimeWeekWeek 24 Pre.reject	TimeWeekWeek 24 Pre.df	TimeWeekWeek 24 Post 1.baseMean
Bacteria;Bacteroidota;Bacteroidia;Bacteroidales;Bacteroidaceae;Prevotella;Prevotella_copri	20859.1878374752	0.450618654001683	0.836441801235135	0.538732824371373	0.592620518361734	0.997444297409245	FALSE	46.8775779917908	20859.1878374752	-0.507340822427911	0.836441801235135	-0.606546470631602	0.547078300271239	0.998594931969027	FALSE	46.8775779914252	20859.1878374752	0.0112194417952386	0.889756083471317	0.012609570199809	0.989993010383655	0.998995726028431	FALSE	46.6919338378055	20859.1878374752	-0.106477217667822	0.891332309674313	-0.119458496581065	0.905424086576587	0.999961053553627	FALSE	46.7417491191736	20859.1878374752	-1.28539987761795	0.86598107617043	-1.48432790621972	0.144410566968167	0.677666738872293	FALSE	46.9121144688417	20859.1878374752	-1.25733133101902	1.19401989163952	-1.05302377273847	0.297758903594416	0.996443910822679	FALSE	46.6077034046204	20859.1878374752
Bacteria;Bacteroidota;Bacteroidia;Bacteroidales;Bacteroidaceae;Phocaeicola;Phocaeicola_sp900546645	97291.6999087994	0.4078133673063	0.530593865153298	0.768597969349826	0.44604284776821	0.997444297409245	FALSE	46.2056379961555	97291.6999087994	0.683515734432234	0.530593865153298	1.28820889068281	0.204087093461489	0.998594931969027	FALSE	46.2056379956788	97291.6999087994	0.271595869819306	0.564417743703609	0.481196547856809	0.632657716692489	0.998995726028431	FALSE	46.0047685726618	97291.6999087994	-0.363461547091582	0.565416508853509	-0.642820896454846	0.523527676642685	0.964371412747828	FALSE	46.0588240902323	97291.6999087994	-1.1779281783829	0.549331238970799	-2.14429490773147	0.0372979886398958	0.435654348365405	FALSE	46.2434464710494	97291.6999087994	0.39820246477172	0.757430318506922	0.525728182569551	0.601607100948144	0.996443910822679	FALSE	45.9152257253124	97291.6999087994
Bacteria;Firmicutes_A;Clostridia;Lachnospirales;Lachnospiraceae;Blautia_A;NA	76447.2754725275	0.0824514504201748	0.556411386018528	0.148184333556088	0.882826855626325	0.997444297409245	FALSE	47.3275611306441	76447.2754725275	-0.450693399333209	0.556411386018528	-0.810000317495661	0.421994125905827	0.998594931969027	FALSE	47.3275611306361	76447.2754725275	0.304057377967515	0.592370784948059	0.513288949579401	0.610148047652784	0.998995726028431	FALSE	47.111168771352	76447.2754725275	0.0940690256060059	0.59325684945456	0.158563741307821	0.874689082269711	0.999961053553627	FALSE	47.2007253903824	76447.2754725275	0.506172153514635	0.575894037044097	0.878932791373697	0.383867149088309	0.857970299251239	FALSE	47.4496838298171	76447.2754725275	-2.06516293273445	0.794848355328504	-2.59818482216138	0.0124555474126502	0.996443910822679	FALSE	47.3174997630603	76447.2754725275
Bacteria;Firmicutes_A;Clostridia;Oscillospirales;Ruminococcaceae;Faecalibacterium;Faecalibacterium_sp900540455	85084.7348389308	-0.693237320617778	1.78180358807235	-0.389064948156131	0.698921481274295	0.997444297409245	FALSE	48.7761705342521	85084.7348389308	-2.68251306730695	1.78180358807235	-1.50550435820428	0.138643389542013	0.998594931969027	FALSE	48.7761705347831	85084.7348389308	-0.91906583155938	1.89900344170553	-0.483972704511767	0.630571802435079	0.998995726028431	FALSE	48.7618269286189	85084.7348389308	-1.67607633669181	1.90001661320912	-0.882137727133303	0.382018099968439	0.89680510306274	FALSE	48.9008004234769	85084.7348389308	-1.61410917334885	1.84006162896648	-0.877203865315894	0.384635007030773	0.857970299251239	FALSE	49.2497901048713	85084.7348389308	-5.75860818458334	2.52897719810327	-2.27705025925196	0.0270424004420479	0.996443910822679	FALSE	50.6132204834745	85084.7348389308
Bacteria;Firmicutes_A;Clostridia;Lachnospirales;Lachnospiraceae;Ruminococcus_B;Ruminococcus_B_gnavus	31887.5565060458	0.362441519938035	0.475063270875145	0.762933154715071	0.449392998068254	0.997444297409245	FALSE	46.0622962390083	31887.5565060458	0.242917273467864	0.475063270875145	0.511336675260898	0.611557850132948	0.998594931969027	FALSE	46.0622962391113	31887.5565060458	0.203133986555385	0.504917515242817	0.40231122989999	0.68931992117664	0.998995726028431	FALSE	45.9627860675935	31887.5565060458	0.537939152651785	0.505909413033618	1.06331121499817	0.29319324043089	0.837359894670623	FALSE	45.9823156985612	31887.5565060458	1.20613488214553	0.49187744719502	2.45210446021389	0.0180517500802632	0.429631651910264	FALSE	46.063367737209	31887.5565060458	0.93624199694829	0.67712282055126	1.38267677374405	0.173461089747602	0.996443910822679	FALSE	45.8546329513821	31887.5565060458
Bacteria;Firmicutes_A;Clostridia;Lachnospirales;Lachnospiraceae;Faecalimonas;Faecalimonas_umbilicata	24090.9665761597	1.13948496210305	0.460734434365862	2.47319253155323	0.0171435525697724	0.997444297409245	FALSE	46.0273843354172	24090.9665761597	1.05385316237806	0.460734434365862	2.28733318756291	0.0268215603833794	0.998594931969027	FALSE	46.0273843339495	24090.9665761597	0.772518689027961	0.489688011131296	1.57757321287744	0.121527486704357	0.998995726028431	FALSE	45.9275737713292	24090.9665761597	1.49972610741914	0.490650031254897	3.05661064279035	0.00372295591931974	0.499782390875572	FALSE	45.947159534782	24090.9665761597	1.38063857851026	0.477041464423508	2.89416891711651	0.00579318563014369	0.295452467137328	FALSE	46.0284527366795	24090.9665761597	1.69625813156811	0.656698899658382	2.58300742159079	0.0130532580038626	0.996443910822679	FALSE	45.8190737451865	24090.9665761597
Bacteria;Firmicutes_A;Clostridia;Lachnospirales;Lachnospiraceae;Blautia;Blautia_hansenii	37479.7205940437	0.199114882675772	0.88401542982708	0.225239148500746	0.822764504980241	0.997444297409245	FALSE	47.2538414373271	37479.7205940437	-0.0238286938678295	0.88401542982708	-0.0269550655608925	0.978609090199747	0.998594931969027	FALSE	47.2538414367797	37479.7205940437	0.121421749930974	0.940440523357795	0.129111567308312	0.897819498865041	0.998995726028431	FALSE	47.0697567790848	37479.7205940437	-2.02198443540635	0.94208510739797	-2.14628638063397	0.0370300165715255	0.768474795087209	FALSE	47.1209797829877	37479.7205940437	-0.0276834415311598	0.915219577453885	-0.0302478686133161	0.975996663903328	0.998962730565047	FALSE	47.292624150876	37479.7205940437	1.16023098082194	1.26207942585765	0.919301081256038	0.362632003294558	0.996443910822679	FALSE	47.0028738072607	37479.7205940437
Bacteria;NA;NA;NA;NA;NA;NA	58792.3385181732	0.328803092550981	0.359027177917348	0.915816720222432	0.364421765634019	0.997444297409245	FALSE	47.1666566458782	58792.3385181732	0.175084187623675	0.359027177917348	0.48766276870544	0.628047870184254	0.998594931969027	FALSE	47.1666566477576	58792.3385181732	0.0415842096818221	0.382246835211911	0.108788892022529	0.913833606225804	0.998995726028431	FALSE	46.9457156101687	58792.3385181732	0.230358197431739	0.382811603061637	0.601753435866072	0.550227697493062	0.964371412747828	FALSE	47.039819522089	58792.3385181732	0.0200680556447689	0.371588971364158	0.0540060582828819	0.957157807394577	0.998962730565047	FALSE	47.298612591625	58792.3385181732	0.00951329262346379	0.512879475487796	0.0185487879280327	0.985279273166402	0.996443910822679	FALSE	47.1836654284816	58792.3385181732
Bacteria;Firmicutes_A;Clostridia;Lachnospirales;Lachnospiraceae;Blautia_A;Blautia_A_sp900541345	42924.2866978499	0.313876183924987	0.428885358948039	0.731841685374515	0.467874341206412	0.997444297409245	FALSE	47.3201786707551	42924.2866978499	-0.263309419569265	0.428885358948039	-0.613938932807369	0.542196091939289	0.998594931969027	FALSE	47.3201786707908	42924.2866978499	0.102554850801485	0.456323454168546	0.224741572813405	0.823151936350563	0.998995726028431	FALSE	47.1275663152719	42924.2866978499	0.169552546758659	0.45710334065108	0.370928259936047	0.712351176395245	0.964371412747828	FALSE	47.1846295475096	42924.2866978499	0.438237427610076	0.44400986324265	0.98699930764957	0.328657830189541	0.844106801278173	FALSE	47.369493142247	42924.2866978499	-0.217337601117094	0.612413827379737	-0.354886828808211	0.72425893412878	0.996443910822679	FALSE	47.0897364161797	42924.2866978499
Bacteria;Firmicutes;Bacilli;Erysipelotrichales;Erysipelotrichaceae;Allobaculum;NA	3.21411270069255	1.93667219004051	2.42173510621642	0.799704387597641	0.427873693315688	0.997444297409245	FALSE	47.3763506008503	3.21411270069255	-0.146658526079325	2.42173510621641	-0.0605592765711093	0.951964955472466	0.998594931969027	FALSE	47.3763506008484	3.21411270069255	1.17352080333192	2.57674707083408	0.455427238713056	0.650890874367646	0.998995726028431	FALSE	47.1830643118528	3.21411270069255	4.65838591205112	2.58112687528871	1.80478765172288	0.0774841035872461	0.768474795087209	FALSE	47.2411755172513	3.21411270069255	0.881136442964503	2.50711619924906	0.351454170025476	0.726804263343709	0.998962730565047	FALSE	47.4279851516106	3.21411270069255	0.108444896096087	3.45817022233279	0.0313590393543246	0.975115568695967	0.996443910822679	FALSE	47.1530336404194	3.21411270069255
Bacteria;Bacteroidota;Bacteroidia;Bacteroidales;Bacteroidaceae;Prevotellamassilia;Prevotellamassilia_sp000437675	30335.582782177	0.415498952482557	0.640583606424908	0.648625641235893	0.519810124802338	0.997444297409245	FALSE	45.9339379714411	30335.582782177	0.559401911356652	0.640583606424908	0.873269165407884	0.387058913876886	0.998594931969027	FALSE	45.9339379711479	30335.582782177	0.17578181115034	0.681754411009059	0.257837438690227	0.797690182554349	0.998995726028431	FALSE	45.6902042457679	30335.582782177	-0.152375966291303	0.682859611358781	-0.223143913853829	0.824416352170455	0.988775777716662	FALSE	45.7730506444332	30335.582782177	0.172139003451827	0.663116266991657	0.259590982789136	0.796337010513488	0.998962730565047	FALSE	46.0239048127069	30335.582782177	0.282181275218179	0.9149554403072	0.308409855591913	0.759170621758976	0.996443910822679	FALSE	45.744011529232	30335.582782177
Bacteria;Firmicutes_A;Clostridia;Lachnospirales;Lachnospiraceae;Blautia;Blautia_sp900556555	29736.902046941	0.108102051926515	0.496373265243108	0.217783791948525	0.828549719601712	0.997444297409245	FALSE	46.535942602524	29736.902046941	-0.356147496625485	0.496373265243108	-0.717499352933635	0.476652418364918	0.998594931969027	FALSE	46.535942601117	29736.902046941	0.392928412893644	0.528020472369814	0.744153746785873	0.460540348083304	0.998995726028431	FALSE	46.3413488461917	29736.902046941	-0.0479561045666981	0.528953538127635	-0.0906622247701582	0.928151294035462	0.999961053553627	FALSE	46.3939265834827	29736.902046941	0.339372290299259	0.513901285887539	0.660384201438885	0.512260507143374	0.962510531843076	FALSE	46.5730710788245	29736.902046941	-0.0672187020449199	0.708589186146865	-0.0948627263286909	0.924833619928695	0.996443910822679	FALSE	46.2564434813226	29736.902046941
Bacteria;Firmicutes_A;Clostridia;Peptostreptococcales;Peptostreptococcaceae;Peptacetobacter;NA	29841.1891780526	0.272261666481478	0.492653427043127	0.552643403123317	0.583126970895923	0.997444297409245	FALSE	46.9926804363833	29841.1891780526	0.231863132252961	0.492653427043127	0.470641468272306	0.640074074346296	0.998594931969027	FALSE	46.9926804374083	29841.1891780526	0.0664880111229415	0.523989677541114	0.126888017021527	0.899572402423597	0.998995726028431	FALSE	46.8209224981425	29841.1891780526	0.192756209936561	0.524934966423675	0.367200171956134	0.715122702478605	0.964371412747828	FALSE	46.8646879369353	29841.1891780526	0.348742530533929	0.510062438174813	0.683725176434977	0.497504599729316	0.944831840695772	FALSE	47.0188602987512	29841.1891780526	0.420637211239654	0.703129928086082	0.59823539638631	0.552572045297951	0.996443910822679	FALSE	46.7219037912409	29841.1891780526
Bacteria;Firmicutes_C;Negativicutes;Selenomonadales;Selenomonadaceae;Megamonas;Megamonas_funiformis	4763.12692543164	-0.630405986037726	1.80221106859444	-0.349795868543513	0.728049300871988	0.997444297409245	FALSE	47.1582485833652	4763.12692543164	-1.38455286430577	1.80221106859444	-0.76825233649552	0.446167491514299	0.998594931969027	FALSE	47.1582485822007	4763.12692543164	-0.76042738321199	1.91743264314312	-0.396586229994224	0.693468957892488	0.998995726028431	FALSE	46.9644398105557	4763.12692543164	-3.25138558485566	1.92073180770558	-1.69278478745017	0.0971131305367249	0.768474795087209	FALSE	47.0208174713195	4763.12692543164	-0.497793128626228	1.86578387144194	-0.266801067500663	0.790784423241283	0.998962730565047	FALSE	47.2052527722993	4763.12692543164	-0.307933192082064	2.57328887524753	-0.119665224936102	0.905259307018311	0.996443910822679	FALSE	46.9167152294279	4763.12692543164
Bacteria;Bacteroidota;Bacteroidia;Bacteroidales;Bacteroidaceae;NA;NA	34021.0779364865	0.479879703258301	0.422362166124791	1.13618060931271	0.261729834018024	0.997444297409245	FALSE	46.2841325863355	34021.0779364865	0.344281635522863	0.422362166124791	0.815133700732895	0.419170618476592	0.998594931969027	FALSE	46.2841325868649	34021.0779364865	0.0463519801498519	0.449337250778785	0.103156326499785	0.918286592218805	0.998995726028431	FALSE	46.0748542679101	34021.0779364865	-0.272406314799028	0.450118406075562	-0.605188126328916	0.548019581549046	0.964371412747828	FALSE	46.1340182608952	34021.0779364865	-1.14623671004224	0.43726730156652	-2.62136387956708	0.0118086892181608	0.301121575063101	FALSE	46.3306524303441	34021.0779364865	-0.134782655713114	0.603022062811003	-0.223511980780307	0.824126564674525	0.996443910822679	FALSE	46.0076744611014	34021.0779364865
Bacteria;Actinobacteriota;Coriobacteriia;Coriobacteriales;Coriobacteriaceae;Collinsella;Collinsella_intestinalis	29011.7425810572	0.0296300273065438	0.485174009644658	0.0610709286102214	0.951562478309723	0.997444297409245	FALSE	46.8555241341253	29011.7425810572	-0.314301261432748	0.485174009644658	-0.647811414430345	0.520268758409813	0.998594931969027	FALSE	46.8555241331928	29011.7425810572	-0.21702733948672	0.515980661873623	-0.420611382408504	0.675968528238943	0.998995726028431	FALSE	46.6913738194522	29011.7425810572	-0.35715096028655	0.516924932420026	-0.690914556228733	0.493037113776587	0.964371412747828	FALSE	46.7314906198771	29011.7425810572	0.0726231489978901	0.502326055871914	0.144573724872452	0.885667247210572	0.998962730565047	FALSE	46.8763413242372	29011.7425810572	-0.51624972353483	0.692337965047951	-0.745661439350757	0.45961831175455	0.996443910822679	FALSE	46.581449136322	29011.7425810572
Bacteria;Bacteroidota;Bacteroidia;Bacteroidales;Bacteroidaceae;Phocaeicola;NA	16087.0651086274	0.822064194225778	1.01700575304681	0.80831813562803	0.4229066676122	0.997444297409245	FALSE	47.8672062244389	16087.0651086274	-0.583578822771091	1.01700575304681	-0.573820571833315	0.568775805869847	0.998594931969027	FALSE	47.8672062243332	16087.0651086274	0.70258591792218	1.08286516086456	0.648821241382665	0.519567843032364	0.998995726028431	FALSE	47.6663280125195	16087.0651086274	-0.0336926148763783	1.08442758943821	-0.0310694925180138	0.975343604691106	0.999961053553627	FALSE	47.7567196039572	16087.0651086274	-1.26427929474613	1.05253632303342	-1.20117402799218	0.235577339186926	0.819591524126446	FALSE	48.0002308810376	16087.0651086274	0.465796255164168	1.45279573939309	0.320620609307924	0.749891590609904	0.996443910822679	FALSE	47.9322920942568	16087.0651086274
Bacteria;Fusobacteriota;Fusobacteriia;Fusobacteriales;Fusobacteriaceae;Fusobacterium_A;Fusobacterium_A_sp900555845	14430.6478454788	0.524963136705382	1.09577044336115	0.47908130748181	0.634085308269243	0.997444297409245	FALSE	47.364353906358	14430.6478454788	-0.0360221397554936	1.09577044336115	-0.032873801236142	0.973913369768594	0.998594931969027	FALSE	47.3643539058609	14430.6478454788	0.32763581688231	1.16599799288859	0.28099175031223	0.77994572273915	0.998995726028431	FALSE	47.1660747260047	14430.6478454788	1.11048476237381	1.16795273774847	0.950795975284549	0.346548572831165	0.884449578933494	FALSE	47.2279093459911	14430.6478454788	0.191082242678686	1.13437868271849	0.168446609222914	0.866948324590468	0.998962730565047	FALSE	47.4229909654625	14430.6478454788	0.821052617389458	1.56486103505687	0.524680849606318	0.602263076185674	0.996443910822679	FALSE	47.1562219965252	14430.6478454788
Bacteria;Firmicutes_A;Clostridia;Peptostreptococcales;Peptostreptococcaceae;Peptacetobacter;Peptacetobacter_hiranonis	18070.7801422944	0.412902215963758	0.850538913662232	0.485459523757582	0.629588154379047	0.997444297409245	FALSE	47.372355418847	18070.7801422944	0.405422823209637	0.850538913662232	0.476665813518133	0.635791572107246	0.998594931969027	FALSE	47.3723554195699	18070.7801422944	0.350767702643389	0.904943342385874	0.387612888248443	0.700045703035483	0.998995726028431	FALSE	47.1817101626377	18070.7801422944	0.425523019479381	0.906492637373273	0.469416961523716	0.640931223858821	0.964371412747828	FALSE	47.2379281416344	18070.7801422944	0.435067861387508	0.880535159160693	0.494094820475091	0.623520303063793	0.998962730565047	FALSE	47.4204960506496	18070.7801422944	0.452510401580732	1.21448653372949	0.372594004966976	0.711120589324775	0.996443910822679	FALSE	47.1418006781901	18070.7801422944
Bacteria;Bacteroidota;Bacteroidia;Bacteroidales;Bacteroidaceae;Bacteroides;NA	30093.7447158229	-0.113291124389209	0.750571488136475	-0.150939818764618	0.880659785263641	0.997444297409245	FALSE	47.6945927014554	30093.7447158229	-0.41637092761599	0.750571488136476	-0.554738534832649	0.581665819550662	0.998594931969027	FALSE	47.694592699636	30093.7447158229	-0.532037883341236	0.799492553756598	-0.665469466652734	0.508968498128036	0.998995726028431	FALSE	47.5067336767957	30093.7447158229	-0.930981852545043	0.800479053847854	-1.1630308726629	0.250611346802738	0.777984789639805	FALSE	47.6256151874145	30093.7447158229	-2.59159131013706	0.776519294306006	-3.33744612547358	0.00164123540547153	0.147457850130487	FALSE	47.9170380689752	30093.7447158229	-0.901214239802835	1.07168843596867	-0.840929331282975	0.404546165724198	0.996443910822679	FALSE	48.1293563332011	30093.7447158229
Bacteria;Firmicutes;Bacilli;Erysipelotrichales;Erysipelotrichaceae;Ileibacterium;NA	2.50889000952566	1.67669127480413	2.1663309792919	0.773977425809694	0.442803016587165	0.997444297409245	FALSE	47.2086825992887	2.50889000952566	0.117133610264325	2.1663309792919	0.0540700434901284	0.957107531971165	0.998594931969027	FALSE	47.2086825988515	2.50889000952566	1.16898077439966	2.30458252598925	0.507241880564842	0.614355798781645	0.998995726028431	FALSE	47.0242845346979	2.50889000952566	3.35083560632769	2.30861857667346	1.45144617659448	0.153287666340486	0.768474795087209	FALSE	47.0753847497748	2.50889000952566	0.785880895483483	2.24280292974925	0.350401225653539	0.727595037353713	0.998962730565047	FALSE	47.2470086859163	2.50889000952566	0.493494241646635	3.09275941524624	0.159564380990606	0.873908643182599	0.996443910822679	FALSE	46.9553670154491	2.50889000952566
Bacteria;Bacteroidota;Bacteroidia;Bacteroidales;Bacteroidaceae;Paraprevotella;NA	3459.03338450961	1.87851959822102	2.16086218918587	0.869337992779994	0.38906764783601	0.997444297409245	FALSE	47.1356863390897	3459.03338450961	1.06295707224763	2.16086218918587	0.491913402699742	0.625063773972619	0.998594931969027	FALSE	47.1356863397078	3459.03338450961	-0.867047213522426	2.29968919728132	-0.3770279977605	0.707852567108589	0.998995726028431	FALSE	46.9237242562549	3459.03338450961	-2.72108853898549	2.30343523849722	-1.18131757885268	0.243420409371346	0.768720974953468	FALSE	46.9949317199075	3459.03338450961	-3.14112460616568	2.23688990164562	-1.4042374655341	0.166792842080635	0.744313057784836	FALSE	47.2115611089073	3459.03338450961	-1.47465099063333	3.08633558378133	-0.477799950978309	0.635009146584681	0.996443910822679	FALSE	46.9620688045528	3459.03338450961
Bacteria;Bacteroidota;Bacteroidia;Bacteroidales;Bacteroidaceae;Bacteroides;Bacteroides_sp900766005	19948.7831612754	0.899063865459862	1.11404889795625	0.80702370166087	0.42360695205896	0.997444297409245	FALSE	48.3270998030488	19948.7831612754	-0.513985992784335	1.11404889795625	-0.461367533981011	0.646604866965355	0.998594931969027	FALSE	48.3270998047038	19948.7831612754	-0.492966842642182	1.18721545250523	-0.415229469597903	0.67981503936606	0.998995726028431	FALSE	48.2398042031941	19948.7831612754	-0.933380336061794	1.18815983559613	-0.785567991863225	0.435950856330926	0.93755696210928	FALSE	48.3832004196086	19948.7831612754	-2.35461299045817	1.15139919750787	-2.04500141701903	0.0462766383468853	0.435654348365405	FALSE	48.7155390034539	19948.7831612754	-0.283347549555538	1.58607206967309	-0.178647335750601	0.858941713566643	0.996443910822679	FALSE	49.6427042052847	19948.7831612754
Bacteria;Firmicutes_A;Clostridia;Lachnospirales;Lachnospiraceae;NA;NA	19460.8656612315	0.344328891158593	0.322082904026701	1.06906913361054	0.290595593384774	0.997444297409245	FALSE	46.1746516716996	19460.8656612315	0.0933601977863407	0.322082904026701	0.289863872373062	0.773218092890073	0.998594931969027	FALSE	46.1746516698083	19460.8656612315	0.274489923166263	0.342350126629863	0.801781281252548	0.426796280935235	0.998995726028431	FALSE	46.0653329361432	19460.8656612315	0.086207065058952	0.343017358799875	0.251319832210729	0.802684072869976	0.974687802770685	FALSE	46.0873449771366	19460.8656612315	0.289255153250617	0.333482125318314	0.867378282942506	0.390219961507913	0.857970299251239	FALSE	46.1771530837565	19460.8656612315	0.319699653308407	0.459148790487204	0.69628769569266	0.4897558709024	0.996443910822679	FALSE	45.9512323834397	19460.8656612315
Bacteria;Bacteroidota;Bacteroidia;Bacteroidales;Bacteroidaceae;Phocaeicola;Phocaeicola_coprocola	13320.8222357335	0.0472597205783656	1.00182266598202	0.0471737386097571	0.962571466480878	0.997444297409245	FALSE	47.7605693007475	13320.8222357335	-1.02232242933178	1.00182266598202	-1.02046246710706	0.312650589289256	0.998594931969027	FALSE	47.7605692982366	13320.8222357335	0.0166481065577327	1.06680143637693	0.0156056281797604	0.987614300615206	0.998995726028431	FALSE	47.55843727693	13320.8222357335	-0.505655023798606	1.06829291703834	-0.473329941380169	0.638138870147677	0.964371412747828	FALSE	47.656102516703	13320.8222357335	-1.37814271020619	1.03675170311797	-1.3292890728431	0.190047672244736	0.767871865682447	FALSE	47.9130286206607	13320.8222357335	-0.0399740489796326	1.43103826095273	-0.0279335990311114	0.977831177466858	0.996443910822679	FALSE	47.8964781345869	13320.8222357335
Bacteria;Firmicutes_A;Clostridia;Peptostreptococcales;Peptostreptococcaceae;Peptacetobacter;Peptacetobacter_sp900550335	17462.8869102046	0.111624867638572	0.495355630240362	0.225342886653793	0.822678687813518	0.997444297409245	FALSE	47.5279381077935	17462.8869102046	0.141998196187577	0.495355630240362	0.286659094030434	0.775619321963337	0.998594931969027	FALSE	47.5279381080917	17462.8869102046	-0.197903216672474	0.527326547998248	-0.375295378971004	0.709117890367719	0.998995726028431	FALSE	47.3179562348418	17462.8869102046	0.335844530859827	0.528132485978556	0.63590962452831	0.527893915122461	0.964371412747828	FALSE	47.4005386322854	17462.8869102046	0.20659562777466	0.512722791357352	0.402938256806823	0.688796452699919	0.998962730565047	FALSE	47.6347773700303	17462.8869102046	0.523433619235331	0.707619830309794	0.73971021841795	0.463118132982194	0.996443910822679	FALSE	47.4744219937786	17462.8869102046
Bacteria;Firmicutes_A;Clostridia;Lachnospirales;Lachnospiraceae;Blautia_A;Blautia_A_caecimuris	11171.3263457333	-0.134934433107765	1.07580321966323	-0.125426686443646	0.900716799710211	0.997444297409245	FALSE	47.3497230758624	11171.3263457333	-0.765376513777744	1.07580321966323	-0.711446572931187	0.48029800802785	0.998594931969027	FALSE	47.3497230759495	11171.3263457333	-0.678390900963973	1.14465508532956	-0.592659666355875	0.556240488307549	0.998995726028431	FALSE	47.1562748999005	11171.3263457333	-1.70856777068815	1.14660335088737	-1.49011231248005	0.142845391330567	0.768474795087209	FALSE	47.2142227441211	11171.3263457333	-0.125314874640307	1.11373421169047	-0.112517756323655	0.91088805496584	0.998962730565047	FALSE	47.4008649016941	11171.3263457333	-0.319153681414492	1.536203260468	-0.207754852256506	0.836315640841514	0.996443910822679	FALSE	47.1242370976674	11171.3263457333
Bacteria;Firmicutes;Bacilli;Erysipelotrichales;Erysipelotrichaceae;Allobaculum;Allobaculum_stercoricanis	2740.17095933557	1.09873127060817	1.68450511274913	0.65225760509271	0.517435941342092	0.997444297409245	FALSE	46.6537564036013	2740.17095933557	0.0396926686066042	1.68450511274913	0.0235634004944191	0.981301363714341	0.998594931969027	FALSE	46.6537564027552	2740.17095933557	-0.834628007529471	1.79146243691479	-0.465891994345605	0.643468472921506	0.998995726028431	FALSE	46.4858414234081	2740.17095933557	-0.709426887218803	1.79474143142977	-0.395280832545132	0.694442189637693	0.964371412747828	FALSE	46.5268557827446	2740.17095933557	-1.44859236753977	1.74405661148862	-0.830587928165551	0.410435033090129	0.862514277972731	FALSE	46.6750057262326	2740.17095933557	-0.30885422477577	2.40376539500255	-0.128487674137368	0.898318679507405	0.996443910822679	FALSE	46.373241157311	2740.17095933557
Bacteria;Proteobacteria;Gammaproteobacteria;Enterobacterales;Enterobacteriaceae;Escherichia;NA	58.4410693997904	-1.56054512105536	3.19917251510671	-0.487796489150353	0.627955440489719	0.997444297409245	FALSE	47.1333835258211	58.4410693997904	-0.62472846374412	3.19917251510671	-0.195278141705116	0.846014596326568	0.998594931969027	FALSE	47.1333835275247	58.4410693997904	2.66467470233563	3.40960981651378	0.781518955462234	0.438405668343494	0.998995726028431	FALSE	47.131523905272	58.4410693997904	3.79433486461273	3.41127736256516	1.11229151468338	0.271633342642248	0.804225278381182	FALSE	47.3074902233442	58.4410693997904	6.3428180031843	3.30325486817007	1.92017215029432	0.0608186142766515	0.484242461779906	FALSE	47.7625320367744	58.4410693997904	-1.23270997582519	4.53773835429993	-0.27165734989041	0.787012037200148	0.996443910822679	FALSE	49.6442828266455	58.4410693997904
Bacteria;Firmicutes_A;Clostridia;Lachnospirales;Lachnospiraceae;Eisenbergiella;Eisenbergiella_sp900539715	17894.2528181568	-0.345640319858455	1.00839086480813	-0.342764231530618	0.733274394481163	0.997444297409245	FALSE	47.9359368976709	17894.2528181568	-0.574429528840702	1.00839086480813	-0.569649675426203	0.571575388618518	0.998594931969027	FALSE	47.9359368976643	17894.2528181568	-0.339745968824082	1.07424111090263	-0.316266027594691	0.753178560642516	0.998995726028431	FALSE	47.7659954277477	17894.2528181568	-0.401205130624744	1.0754820764098	-0.373046784716352	0.710759794568681	0.964371412747828	FALSE	47.8893888335464	17894.2528181568	-0.162981177961319	1.04309048624417	-0.1562483601477	0.876490068417732	0.998962730565047	FALSE	48.184451010353	17894.2528181568	-1.14639327377324	1.43933043600035	-0.796476781911778	0.429635686409639	0.996443910822679	FALSE	48.5114362140378	17894.2528181568
Bacteria;Firmicutes_A;Clostridia;NA;NA;NA;NA	17113.1308668115	0.245989651851021	0.322011041330506	0.763916823580412	0.448781121988976	0.997444297409245	FALSE	46.4358068513494	17113.1308668115	-0.0865360964871929	0.322011041330506	-0.268736426333822	0.789322908286461	0.998594931969027	FALSE	46.4358068514728	17113.1308668115	0.157646272161081	0.342345874469951	0.460488307052518	0.647321240992631	0.998995726028431	FALSE	46.3019410633684	17113.1308668115	0.050146735529222	0.342998034458378	0.14620123292662	0.884396813721402	0.999961053553627	FALSE	46.3309161399681	17113.1308668115	0.136665133806883	0.333404867553554	0.409907434194647	0.683758512963566	0.998962730565047	FALSE	46.4437040043532	17113.1308668115	0.0700919073302994	0.459237630562904	0.152626663551907	0.879357626872166	0.996443910822679	FALSE	46.1795111931101	17113.1308668115
Bacteria;Firmicutes_A;Clostridia;Lachnospirales;Lachnospiraceae;Faecalimonas;Faecalimonas_sp900550235	18000.3932367549	-0.166254435462568	0.848874709243778	-0.195852737338206	0.845556004602316	0.997444297409245	FALSE	47.7805591184105	18000.3932367549	-0.47700939404728	0.848874709243778	-0.561931447424349	0.576789402576348	0.998594931969027	FALSE	47.7805591169862	18000.3932367549	-0.023903192818805	0.903617422621971	-0.0264527799269813	0.979006838381826	0.998995726028431	FALSE	47.5785324539048	18000.3932367549	-0.279875161167358	0.905015796442183	-0.309248923905648	0.758480264527879	0.964371412747828	FALSE	47.6556427690349	18000.3932367549	-0.194429360960174	0.878657876992976	-0.2212799384734	0.825815531088273	0.998962730565047	FALSE	47.8770532072854	18000.3932367549	-0.471777067748394	1.21260598956015	-0.389060479504577	0.698962650467406	0.996443910822679	FALSE	47.7055517673057	18000.3932367549
Bacteria;Fusobacteriota;Fusobacteriia;Fusobacteriales;Fusobacteriaceae;Fusobacterium_A;NA	8960.08541713803	0.527093408081847	1.01589551391376	0.518846082951194	0.606284398361965	0.997444297409245	FALSE	47.3552909820307	8960.08541713803	-0.0999374629114963	1.01589551391376	-0.0983737614181251	0.922050736974612	0.998594931969027	FALSE	47.3552909811911	8960.08541713803	0.314411964470818	1.08096898282508	0.290861226794048	0.772432851274237	0.998995726028431	FALSE	47.1587154935	8960.08541713803	1.0367224387223	1.08279197308978	0.957453014510236	0.343215394929207	0.884449578933494	FALSE	47.2190644447817	8960.08541713803	0.180900554034708	1.051699340374	0.17200786107784	0.864163477620051	0.998962730565047	FALSE	47.4109867128213	8960.08541713803	0.731757996897009	1.4507420192445	0.504402565852534	0.616328187505215	0.996443910822679	FALSE	47.1399293192148	8960.08541713803
Bacteria;Firmicutes_A;Clostridia;Lachnospirales;Lachnospiraceae;Enterocloster;Enterocloster_sp001517625	10529.9592446463	0.379402489230761	0.759161604935239	0.499765118209746	0.619578853002312	0.997444297409245	FALSE	46.866593129531	10529.9592446463	-1.28715581884038	0.759161604935239	-1.69549646672421	0.0966160052567663	0.998594931969027	FALSE	46.8665931296075	10529.9592446463	-0.028488378815029	0.807364410588714	-0.0352856509915465	0.972002351807069	0.998995726028431	FALSE	46.7027837072337	10529.9592446463	-0.0594096434523484	0.808842169178831	-0.073450230114317	0.941761266935682	0.999961053553627	FALSE	46.7427981642985	10529.9592446463	-0.252688004882282	0.785999881441648	-0.321486059792799	0.749270880796242	0.998962730565047	FALSE	46.8873198646969	10529.9592446463	-0.224881880232014	1.0833130357938	-0.207587163452927	0.836456002604927	0.996443910822679	FALSE	46.5929152132482	10529.9592446463
Bacteria;Firmicutes;Bacilli;Erysipelotrichales;Erysipelotrichaceae;Ileibacterium;[Ileibacterium_Strawberry_p1_metabat2_low_PE.004.contigs]	2.33665768866063	1.56917363420084	2.14639890457065	0.731072696160701	0.468340085727842	0.997444297409245	FALSE	47.312388521144	2.33665768866063	0.0783804053274468	2.14639890457065	0.0365171661057688	0.971023633745042	0.998594931969027	FALSE	47.3123885191458	2.33665768866063	-0.522653424790203	2.2835978412068	-0.228872796846751	0.819958184552748	0.998995726028431	FALSE	47.1231741851786	2.33665768866063	3.27479630037616	2.28753507813306	1.43158298715526	0.158855022516476	0.768474795087209	FALSE	47.1779138940294	2.33665768866063	0.768451378962057	2.22211942319564	0.345819117973842	0.731010241962641	0.998962730565047	FALSE	47.3575027018264	2.33665768866063	0.365993177075971	3.06469116663152	0.119422531399222	0.905448823058268	0.996443910822679	FALSE	47.0737381511573	2.33665768866063
Bacteria;Firmicutes_A;Clostridia;Lachnospirales;Lachnospiraceae;Ruminococcus_B;[Ruminococcus_B_Snoopy_p1_metabat2_high_PE.024.contigs]	860.574157399991	1.76309669369239	2.13056746672071	0.827524460610529	0.41207953735907	0.997444297409245	FALSE	47.4836579927629	860.574157399991	0.218316417672223	2.13056746672071	0.102468671413747	0.918816198081569	0.998594931969027	FALSE	47.4836579916688	860.574157399991	-2.73952430272631	2.26713180415852	-1.20836569700151	0.232914744512049	0.998995726028431	FALSE	47.2880090600797	860.574157399991	-2.24406186297291	2.27092724585642	-0.988169861922027	0.328092451683074	0.874097054110877	FALSE	47.3492512354817	860.574157399991	0.851178242022769	2.20563067175519	0.385911500471391	0.701283787810765	0.998962730565047	FALSE	47.5420864992362	860.574157399991	1.5014063653975	3.04267024116066	0.493450241530209	0.623978890533919	0.996443910822679	FALSE	47.2804148477731	860.574157399991
Bacteria;Firmicutes;Bacilli;Erysipelotrichales;Erysipelotrichaceae;Holdemanella;Holdemanella_sp002299315	1160.4621802366	0.80594591698208	1.52726129157503	0.527706635025711	0.600231794229227	0.997444297409245	FALSE	46.1374752613771	1160.4621802366	-0.72776912761188	1.52726129157503	-0.476519068234453	0.635953751725145	0.998594931969027	FALSE	46.1374752608804	1160.4621802366	0.0211458405869817	1.6235784744232	0.013024218367082	0.989664783627166	0.998995726028431	FALSE	46.0097079211071	1160.4621802366	-3.52846695798775	1.62669880467652	-2.16909666856823	0.0352756805335521	0.768474795087209	FALSE	46.0366063436581	1160.4621802366	-1.69916702959058	1.58130740363222	-1.07453302608186	0.288170766759105	0.825504980744297	FALSE	46.1432005409515	1160.4621802366	0.935327595764234	2.1777771871589	0.429487277798355	0.669578683514037	0.996443910822679	FALSE	45.8863752553803	1160.4621802366
Bacteria;Firmicutes_A;Clostridia;Lachnospirales;Lachnospiraceae;Faecalimonas;NA	12459.4315527603	-0.0774520470203259	1.00667844839001	-0.0769382190948814	0.938993961729814	0.997444297409245	FALSE	47.7815417611475	12459.4315527603	-1.27764143016452	1.00667844839001	-1.26916537471113	0.210529596165026	0.998594931969027	FALSE	47.7815417616295	12459.4315527603	0.0114388636895651	1.07160055916217	0.010674559276554	0.991527729371049	0.998995726028431	FALSE	47.5794891125683	12459.4315527603	-0.239219208608301	1.07325780060127	-0.222890724366769	0.824573144558038	0.988775777716662	FALSE	47.6567324024997	12459.4315527603	-0.130981906416775	1.04199689400856	-0.125702780084965	0.900493565140771	0.998962730565047	FALSE	47.878375273807	12459.4315527603	-0.459097899491379	1.43802790486887	-0.319255209121442	0.750926751848755	0.996443910822679	FALSE	47.7077510014071	12459.4315527603
Bacteria;Firmicutes_A;Clostridia;Lachnospirales;Lachnospiraceae;Blautia;Blautia_sp003287895	2934.16486011903	0.515910073480345	1.43134580932763	0.360437058688627	0.72012813582491	0.997444297409245	FALSE	47.2065686146919	2934.16486011903	0.467631202008905	1.43134580932763	0.326707353989161	0.745333424855043	0.998594931969027	FALSE	47.2065686147834	2934.16486011903	-0.186607000538136	1.52265252813128	-0.122553896631396	0.902982640779666	0.998995726028431	FALSE	47.0242030907217	2934.16486011903	-2.34215657905409	1.52532999978237	-1.53550810604149	0.131353652191004	0.768474795087209	FALSE	47.0741736249412	2934.16486011903	0.867868420891476	1.48188046637786	0.585653458954616	0.560895858912154	0.997837577142239	FALSE	47.2430547362042	2934.16486011903	0.247919996263428	2.04338570227537	0.121328046872092	0.903948989042811	0.996443910822679	FALSE	46.9508446540118	2934.16486011903
Bacteria;Bacteroidota;Bacteroidia;Bacteroidales;Bacteroidaceae;Phocaeicola;Phocaeicola_plebeius	6326.05307354997	0.968357748696018	1.36980210537726	0.706932588944534	0.483027590126509	0.997444297409245	FALSE	47.982305562957	6326.05307354997	-0.387758888531173	1.36980210537726	-0.283076575082632	0.778335858397227	0.998594931969027	FALSE	47.9823055625831	6326.05307354997	-0.104527142471109	1.45983302184813	-0.0716021222336645	0.943216596628306	0.998995726028431	FALSE	47.9140871946875	6326.05307354997	-0.562481487653114	1.46086530022456	-0.385033094814868	0.701911359157534	0.964371412747828	FALSE	48.0689754417324	6326.05307354997	-3.03610355826342	1.41537156339287	-2.1450929471731	0.0369877983601517	0.435654348365405	FALSE	48.4337951722044	6326.05307354997	-0.312915323868061	1.94842330528052	-0.160599251209947	0.873061405017865	0.996443910822679	FALSE	49.596587356478	6326.05307354997
Bacteria;Proteobacteria;Gammaproteobacteria;Enterobacterales;Succinivibrionaceae;Anaerobiospirillum;Anaerobiospirillum_succiniciproducens	954.072920712906	3.42297491020707	1.57485111561352	2.17352286592092	0.0347535213460864	0.997444297409245	FALSE	47.5475833455625	954.072920712906	3.02859187389948	1.57485111561352	1.92309726543237	0.0604679516837034	0.998594931969027	FALSE	47.5475833456679	954.072920712906	2.40302161474078	1.67787741152907	1.43217948953189	0.158656526586414	0.998995726028431	FALSE	47.3844459752439	954.072920712906	2.81026826193966	1.67967045372639	1.67310692148273	0.100877453630585	0.768474795087209	FALSE	47.5236061353086	954.072920712906	2.14765482752314	1.62874480542167	1.3185950434802	0.19358114260902	0.767871865682447	FALSE	47.8500216815406	954.072920712906	2.19608513078309	2.24683425958862	0.977413051902269	0.333230227341107	0.996443910822679	FALSE	48.3477866063337	954.072920712906
Bacteria;Firmicutes_C;Negativicutes;Acidaminococcales;Acidaminococcaceae;Phascolarctobacterium_A;Phascolarctobacterium_A_sp900552855	11371.7721762711	0.566606964070748	0.499969883844951	1.13328218834569	0.262950098839258	0.997444297409245	FALSE	46.1412959347842	11371.7721762711	0.167474506950589	0.499969883844951	0.334969189869295	0.73916642200089	0.998594931969027	FALSE	46.1412959346832	11371.7721762711	-0.226879927921869	0.532150702116626	-0.42634525712257	0.671849240585601	0.998995726028431	FALSE	45.8987622408638	11371.7721762711	-0.548208901243703	0.532996894688837	-1.02854051628902	0.309075470654585	0.863742519667264	FALSE	45.9853024905149	11371.7721762711	-1.44466561914909	0.517538332942601	-2.79141761526159	0.00760328445418362	0.301121575063101	FALSE	46.2415249905973	11371.7721762711	-0.488596223489218	0.714159141927038	-0.684155946209445	0.497309696826154	0.996443910822679	FALSE	45.9921903071382	11371.7721762711
Bacteria;Bacteroidota;Bacteroidia;Bacteroidales;Bacteroidaceae;Prevotellamassilia;NA	679.225219789624	0.734417364914843	2.46437081307388	0.298014146661144	0.766978015305891	0.997444297409245	FALSE	48.0200852460175	679.225219789624	-1.57748328956025	2.46437081307388	-0.640116041462366	0.525139797033862	0.998594931969027	FALSE	48.0200852464981	679.225219789624	1.26257862797071	2.62444870612179	0.481083370014288	0.632650889292175	0.998995726028431	FALSE	47.8281795433412	679.225219789624	-0.900555059180825	2.6279990813879	-0.342677082940692	0.733339796804351	0.964371412747828	FALSE	47.927914612867	679.225219789624	-1.20611044256911	2.55010514424793	-0.472964985498592	0.638373727043921	0.998962730565047	FALSE	48.1844582413851	679.225219789624	-0.950584036432929	3.51991587575381	-0.270058737193358	0.788267439103059	0.996443910822679	FALSE	48.223854596997	679.225219789624
Bacteria;Firmicutes;Bacilli;Erysipelotrichales;Erysipelotrichaceae;NA;NA	159.334559053379	0.348432863415707	1.15918541601455	0.300584236656176	0.765093153023905	0.997444297409245	FALSE	45.7551298633786	159.334559053379	0.240871779290367	1.15918541601455	0.207794004274587	0.836311958468354	0.998594931969027	FALSE	45.7551298638101	159.334559053379	-1.4939239721406	1.23187530160147	-1.21272337402857	0.231471305360516	0.998995726028431	FALSE	45.6716499760431	159.334559053379	1.1611497565495	1.23432539466929	0.940716087965287	0.35179787173265	0.884449578933494	FALSE	45.6873805881863	159.334559053379	-0.887064046245399	1.20021331823594	-0.739088654297885	0.463628089318417	0.909424329047665	FALSE	45.7544851604127	159.334559053379	-0.152503473117772	1.65177986747739	-0.0923267537766257	0.926843083096193	0.996443910822679	FALSE	45.5754492465405	159.334559053379
Bacteria;Firmicutes_B;Peptococcia;Peptococcales;Peptococcaceae;UMGS1590;UMGS1590_sp900553245	6698.51259675151	-0.465834739361248	1.36122346125332	-0.342217683298185	0.733676330112537	0.997444297409245	FALSE	48.1521376528174	6698.51259675151	-0.501280746188829	1.36122346125332	-0.368257498094606	0.714295277066743	0.998594931969027	FALSE	48.1521376522274	6698.51259675151	-1.61832673985351	1.45005941059387	-1.11604167941694	0.269962222642476	0.998995726028431	FALSE	47.9833739730649	6698.51259675151	-2.17308785687644	1.45177355811073	-1.49685041770867	0.14096579261187	0.768474795087209	FALSE	48.1001951564004	6698.51259675151	-6.05597060619416	1.40814059683829	-4.30068603930011	8.22202925575314e-05	0.0293526444430387	TRUE	48.3816137207171	6698.51259675151	-1.66639613251202	1.94318696647638	-0.85755831078557	0.395340822242513	0.996443910822679	FALSE	48.6568419342703	6698.51259675151
Bacteria;Bacteroidota;Bacteroidia;Bacteroidales;Muribaculaceae;Amulumruptor;Amulumruptor_sp900539915	3.11873180864886	-0.348102416456337	2.02180523531058	-0.17217406027879	0.864034188462644	0.997444297409245	FALSE	47.3693460916664	3.11873180864886	-0.95890227123656	2.02180523531058	-0.474280239505492	0.637479166611367	0.998594931969027	FALSE	47.3693460925996	3.11873180864886	-2.28922659204055	2.151215374892	-1.06415499756991	0.292675165414693	0.998995726028431	FALSE	47.1759708890053	3.11873180864886	-0.832082271310332	2.15487274361558	-0.386139865463338	0.701126990665606	0.964371412747828	FALSE	47.2340721556282	3.11873180864886	0.0140082698113335	2.09308708109717	0.00669263593370925	0.994688165333953	0.998962730565047	FALSE	47.4209119273273	3.11873180864886	-1.06195258329693	2.88707708177275	-0.367829660663186	0.714646529460228	0.996443910822679	FALSE	47.1455841075252	3.11873180864886
Bacteria;Fusobacteriota;Fusobacteriia;Fusobacteriales;Fusobacteriaceae;Fusobacterium_B;Fusobacterium_B_sp900554885	2752.1899572404	1.34996963352871	1.84981803164033	0.729785098014007	0.469120253905729	0.997444297409245	FALSE	47.3028366275903	2752.1899572404	0.884294072443165	1.84981803164033	0.4780438169148	0.634820937507842	0.998594931969027	FALSE	47.3028366288571	2752.1899572404	-0.880616367009537	1.96998780395418	-0.447016151694926	0.656912655581197	0.998995726028431	FALSE	47.0914794630784	2752.1899572404	-0.559468666077049	1.97264692568417	-0.283613179222637	0.777947138050282	0.964371412747828	FALSE	47.2018317891127	2752.1899572404	-3.67123578346062	1.91416280081667	-1.91793288527721	0.061144316801784	0.484242461779906	FALSE	47.4855436897801	2752.1899572404	0.654068461072823	2.64211990733736	0.247554419939999	0.805545412805095	0.996443910822679	FALSE	47.5332415632759	2752.1899572404
Bacteria;Actinobacteriota;Coriobacteriia;Coriobacteriales;Atopobiaceae;[Atopobiaceae_Jenna_p2_metabat2_low_PE.018.contigs];[Atopobiaceae_Jenna_p2_metabat2_low_PE.018.contigs]	4.08873806013411	1.53613808605909	1.87707913988142	0.818366180424407	0.41728441984458	0.997444297409245	FALSE	46.9277566535025	4.08873806013411	0.205221194424616	1.87707913988142	0.109330070354722	0.913406879827604	0.998594931969027	FALSE	46.9277566553671	4.08873806013411	-1.94801941072554	1.99645725378407	-0.975738101596354	0.334215821150203	0.998995726028431	FALSE	46.7554931686465	4.08873806013411	2.78968421168337	2.00006333615386	1.39479793527337	0.169662189726643	0.768474795087209	FALSE	46.7992309437806	4.08873806013411	0.926435953023243	1.94341250771584	0.476705768510316	0.635782805587397	0.998962730565047	FALSE	46.9536308691456	4.08873806013411	0.271979848510612	2.67898744607206	0.101523375523611	0.919570074234657	0.996443910822679	FALSE	46.6547896801378	4.08873806013411
Bacteria;Firmicutes;Bacilli;Erysipelotrichales;Erysipelotrichaceae;Amedibacterium;Amedibacterium_intestinale	98.2801895272286	1.53206146870401	1.5930723757022	0.961702363352262	0.341210265526401	0.997444297409245	FALSE	46.1581737287557	98.2801895272286	1.79367027338147	1.5930723757022	1.1259188852552	0.266019969292545	0.998594931969027	FALSE	46.158173729985	98.2801895272286	0.186142463281836	1.69336160727527	0.109924816106674	0.912946710574742	0.998995726028431	FALSE	46.0450218202079	98.2801895272286	1.89520451967771	1.6966529474321	1.1170254485728	0.269775503851555	0.804225278381182	FALSE	46.0680057103305	98.2801895272286	0.268041905404797	1.64945362358337	0.162503450580494	0.871618694795496	0.998962730565047	FALSE	46.1612399702325	98.2801895272286	5.40180777332236	2.27114266197615	2.37845374654808	0.0216007936801122	0.996443910822679	FALSE	45.9286251110901	98.2801895272286
Bacteria;Proteobacteria;Gammaproteobacteria;Burkholderiales;Burkholderiaceae;Parasutterella;Parasutterella_sp000980495	2.53192335883394	-0.418560271664899	2.12319444085178	-0.197137042002136	0.844561710727569	0.997444297409245	FALSE	47.4844783290116	2.53192335883394	-0.815685934405167	2.12319444085178	-0.384178631363565	0.702561129154523	0.998594931969027	FALSE	47.4844783289348	2.53192335883394	3.56484806010044	2.25942937113309	1.57776476912517	0.121287001971703	0.998995726028431	FALSE	47.2854126727755	2.53192335883394	4.27428603887242	2.2631664433834	1.88863088323386	0.0650755055223698	0.768474795087209	FALSE	47.3497233076898	2.53192335883394	0.0786381270767085	2.19795425679218	0.0357778724619489	0.971609257800842	0.998962730565047	FALSE	47.54905974852	2.53192335883394	-0.920499856134416	3.03233135607874	-0.303561764214568	0.76279317804898	0.996443910822679	FALSE	47.2967098950815	2.53192335883394
Bacteria;Bacteroidota;Bacteroidia;Bacteroidales;Muribaculaceae;Muribaculum;Muribaculum_sp002492595	2.71404010603003	-1.82322174199879	1.90236250071989	-0.958398697045832	0.342733003755363	0.997444297409245	FALSE	47.3211949868109	2.71404010603003	-0.614783158498638	1.90236250071989	-0.323168249093426	0.747991601169432	0.998594931969027	FALSE	47.3211949874539	2.71404010603003	-2.00014229211493	2.02400691669764	-0.988209217870836	0.328096557671134	0.998995726028431	FALSE	47.1306420185876	2.71404010603003	-0.862509067319836	2.02748368366247	-0.425408635477545	0.672472771555707	0.964371412747828	FALSE	47.1863263169384	2.71404010603003	0.130169412864743	1.96946340336683	0.0660938470053401	0.947581285216696	0.998962730565047	FALSE	47.3680355509408	2.71404010603003	-1.15500314702073	2.71632314569378	-0.42520829999618	0.672621873247536	0.996443910822679	FALSE	47.0860404401863	2.71404010603003
Bacteria;Bacteroidota;Bacteroidia;Bacteroidales;NA;NA;NA	6552.66555649721	0.383271016172498	0.462906153054255	0.827966994268008	0.411857693778843	0.997444297409245	FALSE	47.1822313398247	6552.66555649721	0.0560317522910905	0.462906153054255	0.121043438116761	0.904170654684084	0.998594931969027	FALSE	47.182231339514	6552.66555649721	-0.0156017416473547	0.492779307103673	-0.0316607077903788	0.974876805911864	0.998995726028431	FALSE	46.9628075327804	6552.66555649721	-0.722450225514344	0.493533789575132	-1.4638313338916	0.149889790909957	0.768474795087209	FALSE	47.0487227384517	6552.66555649721	-1.40158329529885	0.479137337912884	-2.92522244541435	0.00527241659761691	0.295452467137328	FALSE	47.2929291955502	6552.66555649721	-0.462641888565148	0.661264253278006	-0.699632387917159	0.487596430789061	0.996443910822679	FALSE	47.1226027129694	6552.66555649721
Bacteria;Firmicutes_A;Clostridia;Lachnospirales;Lachnospiraceae;Schaedlerella;Schaedlerella_sp900765975	6041.99800129093	-0.727884781158177	1.53179515455266	-0.475184151741716	0.636811642609747	0.997444297409245	FALSE	47.9845149626871	6041.99800129093	-0.318784129840382	1.53179515455266	-0.208111462484342	0.836022756002011	0.998594931969027	FALSE	47.9845149636058	6041.99800129093	-0.694025924115892	1.63240198406646	-0.425156261074255	0.672626980108143	0.998995726028431	FALSE	47.8937356506297	6041.99800129093	-0.551426339308045	1.63369342078452	-0.337533549619882	0.737185015163529	0.964371412747828	FALSE	48.044931185623	6041.99800129093	-0.612208944781283	1.58313224005848	-0.386707395181762	0.700668012307855	0.998962730565047	FALSE	48.3957376152707	6041.99800129093	-5.25518489696211	2.1807268141371	-2.40983183354012	0.0197297669882374	0.996443910822679	FALSE	49.382815153699	6041.99800129093
Bacteria;Firmicutes;Bacilli;Haloplasmatales_A;Turicibacteraceae;Turicibacter;Turicibacter_sp002311155	1743.84367223063	-1.36112066905154	2.06458437521787	-0.659271030716729	0.513143710069664	0.997444297409245	FALSE	44.1793123302789	1743.84367223063	-0.609007535316245	2.06458437521787	-0.294978273896885	0.769392270351921	0.998594931969027	FALSE	44.1793123332799	1743.84367223063	-0.320660338016692	2.2002550097569	-0.145737806115538	0.884792991790138	0.998995726028431	FALSE	44.0666682277039	1743.84367223063	0.121637506124723	2.20186530554009	0.0552429368947648	0.956193332459856	0.999961053553627	FALSE	44.2980172414079	1743.84367223063	0.281492523065947	2.13342127838156	0.131944180888404	0.895618676905552	0.998962730565047	FALSE	44.8436765937631	1743.84367223063	1.87373942465149	2.93747076338763	0.637875089007051	0.526680063067003	0.996443910822679	FALSE	46.5565654617009	1743.84367223063
Bacteria;Firmicutes;Bacilli;Erysipelotrichales;Erysipelatoclostridiaceae;Catenibacterium;Catenibacterium_sp000437715	155.360981041259	3.56143703991113	1.50844733195539	2.36099528599017	0.0224154929193695	0.997444297409245	FALSE	47.0992894370732	155.360981041259	1.35029614851664	1.50844733195539	0.895156310672288	0.375255613663012	0.998594931969027	FALSE	47.0992894360577	155.360981041259	0.169600725203821	1.60452863959693	0.105701276386333	0.916269959924418	0.998995726028431	FALSE	46.9221538463601	155.360981041259	0.117287397433812	1.60738869800956	0.0729676633779054	0.942141704698691	0.999961053553627	FALSE	46.9688683882945	155.360981041259	0.58794379686922	1.56173040802543	0.376469455834305	0.708257491828998	0.998962730565047	FALSE	47.1301933960876	155.360981041259	1.94177873851154	2.15317635617741	0.901820574492483	0.371766789137197	0.996443910822679	FALSE	46.834288598468	155.360981041259
Bacteria;Firmicutes;Bacilli;Haloplasmatales_A;Turicibacteraceae;Turicibacter;Turicibacter_sp001543345	3155.90674948707	-2.45421237190775	1.71352218120887	-1.43226180484943	0.158541415491556	0.997444297409245	FALSE	48.0589423387917	3155.90674948707	-0.16312180353789	1.71352218120887	-0.0951967855022512	0.924554355441246	0.998594931969027	FALSE	48.0589423379143	3155.90674948707	0.251205993112343	1.82622939508279	0.137554457172099	0.891167463946209	0.998995726028431	FALSE	48.0407082534588	3155.90674948707	-0.332239137467002	1.82721618257187	-0.181828040182615	0.856480264898221	0.992738488859302	FALSE	48.1965290284824	3155.90674948707	0.509843101040025	1.76958913205548	0.28811382925245	0.774485105361336	0.998962730565047	FALSE	48.5869476666486	3155.90674948707	0.995031528074083	2.43229657478334	0.409091365909076	0.684215951241441	0.996443910822679	FALSE	50.1086180602338	3155.90674948707
Bacteria;Firmicutes;Bacilli;Erysipelotrichales;Erysipelatoclostridiaceae;Erysipelatoclostridium;[Erysipelatoclostridium_Bissell_p1_metabat2_low_PE.001.contigs]	2308.80354789151	0.552415528170856	0.827158708807794	0.667847079754583	0.507566193764226	0.997444297409245	FALSE	46.0291637814766	2308.80354789151	0.449964961621965	0.827158708807794	0.543988664848263	0.589074751842817	0.998594931969027	FALSE	46.0291637816107	2308.80354789151	1.56130554423517	0.87916790989027	1.77589005088918	0.0823770215951855	0.998995726028431	FALSE	45.924671329848	2308.80354789151	0.0456867421451803	0.880889417823424	0.0518643330488257	0.958861633371419	0.999961053553627	FALSE	45.9453957756629	2308.80354789151	0.498804633634078	0.856434427372559	0.58242011027552	0.563125916649758	0.997837577142239	FALSE	46.0308048921392	2308.80354789151	1.05275384863856	1.17905452036118	0.892879701878477	0.376587923675133	0.996443910822679	FALSE	45.8129432093382	2308.80354789151
Bacteria;Proteobacteria;Gammaproteobacteria;Burkholderiales;Burkholderiaceae;Sutterella;Sutterella_wadsworthensis_A	496.764640671236	0.348059952876785	1.99402406358444	0.174551530863231	0.862170647948704	0.997444297409245	FALSE	47.7103983314593	496.764640671236	-0.226915395295644	1.99402406358444	-0.113797721622147	0.909875671413779	0.998594931969027	FALSE	47.7103983325544	496.764640671236	-1.36000681421238	2.12251599110095	-0.640752211014884	0.52476259926113	0.998995726028431	FALSE	47.5074838488075	496.764640671236	-0.000104313277305146	2.12583816802677	-4.90692466030802e-05	0.999961053553627	0.999961053553627	FALSE	47.5828174515279	496.764640671236	-3.91863478853877	2.0640306681174	-1.89853515699597	0.0636714297578893	0.484242461779906	FALSE	47.8017198983969	496.764640671236	-0.468259350130578	2.84837939038691	-0.164395007108577	0.870116104303363	0.996443910822679	FALSE	47.6140728751606	496.764640671236
Bacteria;Firmicutes_A;Clostridia;Lachnospirales;Lachnospiraceae;Ruminococcus_A;Ruminococcus_A_sp000432335	5589.56981040686	-1.73974636876915	1.23015724750245	-1.41424713978746	0.163743010049908	0.997444297409245	FALSE	48.0020045469468	5589.56981040686	-0.686823701839415	1.23015724750245	-0.558321875706419	0.579219704971253	0.998594931969027	FALSE	48.0020045464625	5589.56981040686	-0.491950901415234	1.31034760033089	-0.375435419800828	0.708996789124585	0.998995726028431	FALSE	47.8228030045021	5589.56981040686	-1.72003068371572	1.31195768549184	-1.31104128032216	0.196089577792227	0.768474795087209	FALSE	47.9372169851109	5589.56981040686	0.18482560384826	1.27267223605058	0.145226397349423	0.885137516884895	0.998962730565047	FALSE	48.2170680442294	5589.56981040686	-0.627095865402564	1.75642134771583	-0.35703042793125	0.722620151465919	0.996443910822679	FALSE	48.4278326096766	5589.56981040686
Bacteria;Firmicutes;Bacilli;Erysipelotrichales;Erysipelotrichaceae;Dubosiella;Dubosiella_newyorkensis	5.38064743651326	0.358793315410613	2.01806111203476	0.17779110517067	0.859645794842817	0.997444297409245	FALSE	47.3295227386184	5.38064743651326	-1.57440259065089	2.01806111203476	-0.780156052392018	0.439183318827722	0.998594931969027	FALSE	47.3295227381411	5.38064743651326	-1.97418666201775	2.14725310940714	-0.91940100278296	0.362567256585899	0.998995726028431	FALSE	47.1345060575164	5.38064743651326	0.200282508968264	2.15089727149594	0.0931157947998921	0.926205754542959	0.999961053553627	FALSE	47.1933780267604	5.38064743651326	-0.564499086072066	2.0892053046658	-0.270197995769672	0.788181359329773	0.998962730565047	FALSE	47.3822360448239	5.38064743651326	-1.24658218780404	2.88176377499233	-0.432576118355628	0.667296753481179	0.996443910822679	FALSE	47.1064768767246	5.38064743651326
Bacteria;Fusobacteriota;Fusobacteriia;Fusobacteriales;Fusobacteriaceae;Fusobacterium_B;NA	3189.11527679686	0.579696947231492	1.05207984990228	0.551000902911821	0.584228050406246	0.997444297409245	FALSE	47.27126018462	3189.11527679686	0.269133232586719	1.05207984990228	0.255810652215909	0.799206948445286	0.998594931969027	FALSE	47.2712601859524	3189.11527679686	0.48098269363522	1.11999905346169	0.429449196540478	0.669556480514038	0.998995726028431	FALSE	47.053948924672	3189.11527679686	0.515461878826773	1.12170426778918	0.459534561496073	0.647962631996121	0.964371412747828	FALSE	47.1401897303002	3189.11527679686	-1.07526224876492	1.08895742589232	-0.987423588102012	0.32845052899962	0.844106801278173	FALSE	47.3839608884476	3189.11527679686	0.531084730082986	1.50291050401076	0.353370828579413	0.72538312522587	0.996443910822679	FALSE	47.2237624128336	3189.11527679686
Bacteria;Firmicutes_A;Clostridia;Lachnospirales;Lachnospiraceae;Schaedlerella;Schaedlerella_glycyrrhizinilytica	5393.17171702474	-0.236914872946462	1.06179328664658	-0.223127115160711	0.824380449796893	0.997444297409245	FALSE	48.1514430448	5393.17171702474	-0.327708003619922	1.06179328664658	-0.308636349222841	0.75892956107953	0.998594931969027	FALSE	48.151443044714	5393.17171702474	0.026204051773643	1.13079547291183	0.0231731134421389	0.981608324116958	0.998995726028431	FALSE	47.9643703230686	5393.17171702474	-1.84246519322268	1.13230873388477	-1.62717564396195	0.110238785650964	0.768474795087209	FALSE	48.0639249703244	5393.17171702474	-0.345724912936583	1.09870568538656	-0.314665626595849	0.754370357301872	0.998962730565047	FALSE	48.3182515677157	5393.17171702474	-1.07202808945295	1.51653506096866	-0.706893046553247	0.483024286795696	0.996443910822679	FALSE	48.3751908601087	5393.17171702474
Bacteria;Fusobacteriota;Fusobacteriia;Fusobacteriales;Fusobacteriaceae;Fusobacterium_A;Fusobacterium_A_sp900543175	3444.58753029537	0.410437053371083	0.843655670371826	0.486498304681802	0.628840227046501	0.997444297409245	FALSE	47.7331206825499	3444.58753029537	0.859668239186538	0.843655670371826	1.01897998126138	0.31334952208284	0.998594931969027	FALSE	47.7331206829409	3444.58753029537	0.359973748505232	0.898101347114072	0.40081639968803	0.69035149801694	0.998995726028431	FALSE	47.5289733808373	3444.58753029537	0.462168273900802	0.899475915608999	0.513819509650669	0.60975485057237	0.964371412747828	FALSE	47.608994126522	3444.58753029537	0.0989423170256661	0.873236705073756	0.113305265858367	0.910262729740448	0.998962730565047	FALSE	47.8362371987903	3444.58753029537	0.739634437308532	1.20516771091155	0.613719095368974	0.542318150731025	0.996443910822679	FALSE	47.6783484452711	3444.58753029537
Bacteria;Firmicutes_A;Clostridia;Oscillospirales;Ruminococcaceae;Negativibacillus;Negativibacillus_sp000435195	316.210713876745	-1.89888504659099	1.85179348401699	-1.02543024531647	0.310415834412912	0.997444297409245	FALSE	46.9396268348547	316.210713876745	-0.684449518745586	1.85179348401699	-0.369614389862118	0.713332155934097	0.998594931969027	FALSE	46.9396268349682	316.210713876745	-1.9908011437129	1.96975117294604	-1.01068661415511	0.317368075088025	0.998995726028431	FALSE	46.758712191579	316.210713876745	-1.3160215947622	1.9732604504308	-0.666927467418147	0.50809301099408	0.964371412747828	FALSE	46.8064892385675	316.210713876745	-3.07534820452084	1.91720346104405	-1.60408024865869	0.115400102382258	0.610590544529768	FALSE	46.9713646694221	316.210713876745	-2.45626185105578	2.64328646028133	-0.929245425330995	0.357543540532329	0.996443910822679	FALSE	46.669610358202	316.210713876745
Bacteria;Bacteroidota;Bacteroidia;Bacteroidales;Bacteroidaceae;Prevotella;NA	35.5173420373673	1.09635797005617	1.72721266790437	0.634755632834945	0.528709593781863	0.997444297409245	FALSE	46.3382725086956	35.5173420373673	-1.42275017582636	1.72721266790437	-0.823726112171572	0.414314807980531	0.998594931969027	FALSE	46.3382725069756	35.5173420373673	0.697328894259368	1.83655742410183	0.379693487994472	0.705913352798365	0.998995726028431	FALSE	46.184628780122	35.5173420373673	0.0214434105786439	1.83999550876021	0.0116540559346758	0.990751778485297	0.999961053553627	FALSE	46.2197137412746	35.5173420373673	-0.739017218704187	1.78830778821659	-0.413249454916919	0.681329488040782	0.998962730565047	FALSE	46.3517625177395	35.5173420373673	0.804103838423159	2.46395191555286	0.32634721211381	0.745639924926473	0.996443910822679	FALSE	46.0600610332305	35.5173420373673
Bacteria;Actinobacteriota;Actinomycetia;Actinomycetales;Bifidobacteriaceae;Bifidobacterium;Bifidobacterium_globosum	20.4018579618151	-1.97507595527302	2.4163128139799	-0.817392493159806	0.417787140649969	0.997444297409245	FALSE	47.4792581753038	20.4018579618151	-1.17096693992621	2.4163128139799	-0.484609001430373	0.630181966651312	0.998594931969027	FALSE	47.4792581735671	20.4018579618151	-1.70599957045593	2.57200587332926	-0.663295363415189	0.510363344978593	0.998995726028431	FALSE	47.2700471652595	20.4018579618151	0.70542288577489	2.57603549174988	0.273840515021671	0.78539831147626	0.964371412747828	FALSE	47.3475268927007	20.4018579618151	-3.11012277874764	2.50114984421942	-1.24347718947573	0.219785113789085	0.807559000337489	FALSE	47.5729485409456	20.4018579618151	-3.31789750885699	3.45159430216024	-0.961265206278855	0.341299316094997	0.996443910822679	FALSE	47.3781163630631	20.4018579618151
Bacteria;Proteobacteria;Gammaproteobacteria;Enterobacterales;Succinivibrionaceae;Anaerobiospirillum;Anaerobiospirillum_sp900543125	851.477083038867	-1.16883187971654	1.50820355356095	-0.774982844296356	0.44228493909503	0.997444297409245	FALSE	46.3589270547363	851.477083038867	-3.06452838066717	1.50820355356095	-2.03190635205151	0.0479164990777609	0.998594931969027	FALSE	46.3589270548257	851.477083038867	-0.0195099365860769	1.60379327621094	-0.0121648699214965	0.990346460695585	0.998995726028431	FALSE	46.1975701088757	851.477083038867	-0.781332096551999	1.60677022812018	-0.486274940173685	0.629069228421372	0.964371412747828	FALSE	46.2353721096036	851.477083038867	-3.20485527788804	1.56154168588112	-2.05236613717403	0.0458025018772288	0.435654348365405	FALSE	46.3754193662811	851.477083038867	-1.2702874851504	2.1517872935846	-0.590340638657767	0.557846816681723	0.996443910822679	FALSE	46.075149955099	851.477083038867
Bacteria;Proteobacteria;Gammaproteobacteria;Enterobacterales;Enterobacteriaceae;Escherichia;Escherichia_coli	14.5900744482786	-2.95951513424232	2.97935481056557	-0.993340948767534	0.325625088404912	0.997444297409245	FALSE	47.0509531657733	14.5900744482786	-2.87117239837899	2.97935481056557	-0.963689315618626	0.340128735352427	0.998594931969027	FALSE	47.0509531661382	14.5900744482786	0.515873218792946	3.17412115502945	0.162524741053295	0.871591337147436	0.998995726028431	FALSE	46.8694633267429	14.5900744482786	2.15637328995809	3.17763022650459	0.678610516721486	0.500711634135985	0.964371412747828	FALSE	47.0137720440299	14.5900744482786	3.8816945162607	3.08155836405162	1.25965309031404	0.213967589349164	0.796222716215922	FALSE	47.355073453129	14.5900744482786	-2.51881427471132	4.25151968732691	-0.592450337750874	0.556340553932287	0.996443910822679	FALSE	47.8157725687331	14.5900744482786
Bacteria;Firmicutes_A;Clostridia;Lachnospirales;Lachnospiraceae;CAG-81;NA	5748.04321947763	-4.29018518770985	2.15470918277892	-1.99107388690701	0.0521905456209886	0.997444297409245	FALSE	47.9229667714367	5748.04321947763	-3.71395188298631	2.15470918277892	-1.72364415238461	0.0912188825456382	0.998594931969027	FALSE	47.9229667729713	5748.04321947763	-8.06294687317131	2.29463061463232	-3.51383217052706	0.000977965964510888	0.349133849330387	FALSE	47.7276473559622	5748.04321947763	-4.80074669378254	2.29775634709563	-2.08931930482999	0.0420231789785062	0.768474795087209	FALSE	47.8276252274719	5748.04321947763	-5.87175007243933	2.22970518596368	-2.63341992896767	0.0113352135675722	0.301121575063101	FALSE	48.085965037558	5748.04321947763	-5.15025993942707	3.07767699460088	-1.67342445242372	0.100734128172462	0.996443910822679	FALSE	48.1139499572061	5748.04321947763
Bacteria;Proteobacteria;Gammaproteobacteria;Burkholderiales;Burkholderiaceae;Sutterella;NA	3000.79546632614	-0.0296850128754209	1.144676493582	-0.0259331025332131	0.979418052148341	0.997444297409245	FALSE	48.0725071621799	3000.79546632614	-1.4588353754425	1.144676493582	-1.27445211255926	0.208629529735259	0.998594931969027	FALSE	48.0725071609864	3000.79546632614	0.61108891066117	1.21966690870328	0.501029343585998	0.618643459907043	0.998995726028431	FALSE	47.9368930856314	3000.79546632614	-1.77840209123067	1.22087232826316	-1.45666508287616	0.151709843037327	0.768474795087209	FALSE	48.0730769712816	3000.79546632614	-1.62975989763176	1.18363305490593	-1.37691313272869	0.174876318677024	0.761632417707721	FALSE	48.3885731776561	3000.79546632614	0.0398207138504542	1.63226557915092	0.02439597719825	0.980635860718591	0.996443910822679	FALSE	48.9891365490727	3000.79546632614
Bacteria;Firmicutes;Bacilli;Erysipelotrichales;Erysipelotrichaceae;Faecalibaculum;Faecalibaculum_rodentium	2.08942694801708	1.14914228761784	2.09727243364577	0.547922277136041	0.586306746437051	0.997444297409245	FALSE	47.580692188647	2.08942694801708	-0.245647371171457	2.09727243364577	-0.11712706810552	0.907252377548438	0.998594931969027	FALSE	47.5806921874216	2.08942694801708	-0.558693319837485	2.23194352765494	-0.250316960494289	0.803424457660838	0.998995726028431	FALSE	47.3819781547483	2.08942694801708	0.848576549557545	2.2356026839127	0.379573953665321	0.705955320908179	0.964371412747828	FALSE	47.4476575305438	2.08942694801708	0.647140871781223	2.17108700928563	0.29807228775882	0.766943895968081	0.998962730565047	FALSE	47.6489723194071	2.08942694801708	-0.17857350098059	2.99543095137822	-0.05961529538794	0.952712636008178	0.996443910822679	FALSE	47.4074344861321	2.08942694801708
Bacteria;Bacteroidota;Bacteroidia;Bacteroidales;Bacteroidaceae;Phocaeicola;Phocaeicola_sp900544075	496.484309560186	-0.288085845323276	2.07217696165708	-0.13902569647956	0.890018978678953	0.997444297409245	FALSE	47.3897991616698	496.484309560186	-0.0758281218803259	2.07217696165708	-0.0365934586106427	0.970962872414083	0.998594931969027	FALSE	47.3897991629985	496.484309560186	-0.177498534134224	2.20558300471349	-0.080476923223881	0.936198362561178	0.998995726028431	FALSE	47.1796590196845	496.484309560186	-0.763826602293488	2.20907969495401	-0.3457668838468	0.731052550891189	0.964371412747828	FALSE	47.2552411470813	496.484309560186	-4.65836878829806	2.14497927628783	-2.17175468303823	0.034902054486711	0.435654348365405	FALSE	47.47801063841	496.484309560186	0.999244644105162	2.95993022681905	0.337590607728284	0.737166438127216	0.996443910822679	FALSE	47.2661443165115	496.484309560186
Bacteria;Firmicutes_A;Clostridia;Clostridiales;Clostridiaceae;Clostridium_P;Clostridium_P_perfringens	3.28563944065554	-2.27549389021009	2.31058911083922	-0.984811137356923	0.329767896569961	0.997444297409245	FALSE	46.9223489280336	3.28563944065554	-0.243935962528011	2.31058911083922	-0.105573059867581	0.916371138313083	0.998594931969027	FALSE	46.9223489295926	3.28563944065554	6.26336521274066	2.4609553180325	2.5450950559103	0.0142888454118374	0.998995726028431	FALSE	46.7070987378974	3.28563944065554	7.88882386767707	2.4641330706795	3.20146016525873	0.00245781205557221	0.499782390875572	FALSE	46.8307801338554	3.28563944065554	7.82633175084586	2.39071974244059	3.27362994997325	0.00199257923463909	0.147457850130487	FALSE	47.140928274364	3.28563944065554	-2.904941560725	3.29975775568191	-0.880349945605229	0.383122773103446	0.996443910822679	FALSE	47.2809506002162	3.28563944065554
Bacteria;Firmicutes_A;Clostridia;Lachnospirales;Lachnospiraceae;Clostridium_Q;Clostridium_Q_sp000435655	607.193178968221	0.322883993597202	1.82154943495093	0.177257881340948	0.860085339340389	0.997444297409245	FALSE	45.9237108049052	607.193178968221	-0.853826157049176	1.82154943495093	-0.468736198242227	0.641475728072123	0.998594931969027	FALSE	45.9237108032719	607.193178968221	-2.07507951200148	1.93782278130192	-1.07083038347157	0.289867524961608	0.998995726028431	FALSE	45.7093613671074	607.193178968221	-3.31753082237584	1.94120953185746	-1.70900192273496	0.0942242271517714	0.768474795087209	FALSE	45.7690699011038	607.193178968221	-4.51294529446167	1.8858453591073	-2.39306222679784	0.0208494377199136	0.435654348365405	FALSE	45.9691558304762	607.193178968221	-1.24336455794124	2.60057861503898	-0.478110736876379	0.63485399691654	0.996443910822679	FALSE	45.6324581100646	607.193178968221
Bacteria;Firmicutes_A;Clostridia;Oscillospirales;Ruminococcaceae;Fournierella;Fournierella_massiliensis	3027.12059164945	-1.18189417160454	1.52986228412106	-0.77254938818468	0.443587159739134	0.997444297409245	FALSE	47.8661125417192	3027.12059164945	-1.7469023537919	1.52986228412106	-1.14186902437139	0.259188608717264	0.998594931969027	FALSE	47.8661125427617	3027.12059164945	-1.07154728989907	1.62871389804244	-0.657910079349704	0.513760970548981	0.998995726028431	FALSE	47.6649156846489	3027.12059164945	-3.61961978954465	1.63115808480274	-2.21904904452126	0.0312703365733521	0.768474795087209	FALSE	47.7475639118938	3027.12059164945	-1.8158303357103	1.58344076502413	-1.1467624023704	0.257166799116978	0.819719172185369	FALSE	47.9778728447866	3027.12059164945	-1.11980566133234	2.1854470310033	-0.512392039453024	0.610733815024673	0.996443910822679	FALSE	47.8502818741021	3027.12059164945
Bacteria;Proteobacteria;Gammaproteobacteria;Enterobacterales;Enterobacteriaceae;Escherichia;Escherichia_flexneri	7.20701241202016	-0.755188880264735	3.21273236643826	-0.235061248224035	0.815050305639117	0.997444297409245	FALSE	53.9999999995587	7.20701241202016	-0.940852460130494	3.21273236643826	-0.292851178628848	0.770758309166794	0.998594931969027	FALSE	53.9999999995587	7.20701241202016	3.87785438634522	3.42190502974487	1.1332443047475	0.262118119341369	0.998995726028431	FALSE	53.9999999988711	7.20701241202016	1.16517955484877	3.42190502974487	0.340506105435556	0.734796576665429	0.964371412747828	FALSE	53.9999999993469	7.20701241202016	2.56685362990555	3.30587433171424	0.776452270215161	0.440869815585613	0.906243018621958	FALSE	53.9999999993058	7.20701241202016	0.940687779781978	4.47617500529112	0.21015437927919	0.834338121583428	0.996443910822679	FALSE	53.9999999988241	7.20701241202016
Bacteria;Firmicutes_A;Clostridia;Lachnospirales;Lachnospiraceae;Clostridium_Q;[Clostridium_Q_Kit_p2_metabat2_high_PE.038.contigs]	2477.12566779802	-2.24361479627681	1.82195373340879	-1.23143346350465	0.22415668974247	0.997444297409245	FALSE	48.0277592666498	2477.12566779802	-3.61445941954532	1.82195373340879	-1.98383710478906	0.0530055068808851	0.998594931969027	FALSE	48.0277592659762	2477.12566779802	-0.002455888136499	1.94101173394872	-0.00126526187016027	0.998995726028431	0.998995726028431	FALSE	47.8651807092537	2477.12566779802	-2.15671576797501	1.94319409753811	-1.10988180270176	0.27258055653816	0.804225278381182	FALSE	47.9900335413589	2477.12566779802	-0.934503761845428	1.88452872070773	-0.495881942035077	0.622227332196482	0.998962730565047	FALSE	48.2861852449663	2477.12566779802	-4.89688131806441	2.6001744590766	-1.88328952350506	0.0656454336490491	0.996443910822679	FALSE	48.6582531496748	2477.12566779802
Bacteria;Firmicutes_A;Clostridia;Oscillospirales;Butyricicoccaceae;Butyricicoccus;Butyricicoccus_pullicaecorum	3972.81491845338	-0.14569348597671	0.416868535692913	-0.34949504100745	0.728245130763109	0.997444297409245	FALSE	48.0407575747096	3972.81491845338	-0.447291211580503	0.416868535692913	-1.07297906481961	0.288640852987651	0.998594931969027	FALSE	48.0407575741914	3972.81491845338	0.135944913807341	0.443918788588476	0.306238251910002	0.760751866540448	0.998995726028431	FALSE	47.8472551160427	3972.81491845338	0.168575005901808	0.444533606656695	0.379217686531392	0.706200664127659	0.964371412747828	FALSE	47.942742497897	3972.81491845338	0.133395051780371	0.431393874439586	0.309218697075059	0.758488150330711	0.998962730565047	FALSE	48.1921983739202	3972.81491845338	-0.250159842540384	0.595457761361232	-0.420113497166469	0.676269813501809	0.996443910822679	FALSE	48.1918512892276	3972.81491845338
Bacteria;Firmicutes_C;Negativicutes;Acidaminococcales;Acidaminococcaceae;Phascolarctobacterium_A;Phascolarctobacterium_A_sp900544885	3.71220796532478	0.396267567553198	1.28086446345794	0.309375096943041	0.758427557217438	0.997444297409245	FALSE	46.1898404620497	3.71220796532478	-0.803096282364789	1.28086446345794	-0.626995521600055	0.533749246241102	0.998594931969027	FALSE	46.1898404586462	3.71220796532478	0.439390442579464	1.3615206550225	0.322720364879226	0.748367000391795	0.998995726028431	FALSE	46.0748944253758	3.71220796532478	-1.73718616213851	1.36416262560052	-1.27344506405443	0.209244162567841	0.768474795087209	FALSE	46.0983669559667	3.71220796532478	-1.63237605293719	1.32619560446633	-1.23087125868892	0.22460167816268	0.807559000337489	FALSE	46.1932512885012	3.71220796532478	0.104231015199296	1.82610580288091	0.0570783001920582	0.954730268227573	0.996443910822679	FALSE	45.9577073466434	3.71220796532478
Bacteria;Bacteroidota;Bacteroidia;Bacteroidales;Bacteroidaceae;Phocaeicola;Phocaeicola_vulgatus	540.653363128107	-2.2548313573899	2.3576847975859	-0.956375237138859	0.343723762272162	0.997444297409245	FALSE	47.5130343201621	540.653363128107	-2.01957578643238	2.3576847975859	-0.85659278479476	0.39596975272783	0.998594931969027	FALSE	47.5130343206017	540.653363128107	-1.86768938953264	2.50979201971973	-0.744161020059822	0.460459939108848	0.998995726028431	FALSE	47.3030412416012	540.653363128107	-1.09633806938233	2.51365160397597	-0.436153549540518	0.664706109193647	0.964371412747828	FALSE	47.3844121048301	540.653363128107	-3.15152194796303	2.44037508282208	-1.29140883716882	0.202795890503089	0.788275065305848	FALSE	47.6166337454514	540.653363128107	-1.7787387762913	3.36794996121759	-0.528136936941976	0.599865869840991	0.996443910822679	FALSE	47.447331633792	540.653363128107
Bacteria;Firmicutes_A;Clostridia;Oscillospirales;Ruminococcaceae;Fournierella;NA	1056.31546377578	0.252245300930467	1.77146637297075	0.142393502230275	0.88736244473466	0.997444297409245	FALSE	48.2253483699007	1056.31546377578	-0.331274581348375	1.77146637297075	-0.187005853683142	0.852440574759359	0.998594931969027	FALSE	48.2253483698346	1056.31546377578	0.247231930578999	1.88702905393312	0.131016493923978	0.896309211143392	0.998995726028431	FALSE	48.0560230131437	1056.31546377578	-0.513010165000401	1.88929144511913	-0.271535747608307	0.787139379264874	0.964371412747828	FALSE	48.1698412053127	1056.31546377578	-0.343786253319439	1.83258395893922	-0.187596454526666	0.851976530213711	0.998962730565047	FALSE	48.4454179282334	1056.31546377578	0.554961368120732	2.52900324971709	0.219438772244683	0.827225578772582	0.996443910822679	FALSE	48.692573236758	1056.31546377578
Bacteria;Bacteroidota;Bacteroidia;Bacteroidales;Muribaculaceae;UBA7173;UBA7173_sp001701135	2.42894825027178	-0.413690985852554	2.11168035488434	-0.195906063574291	0.845517193597632	0.997444297409245	FALSE	47.6256559274979	2.42894825027178	-0.721434164126756	2.11168035488434	-0.341639852100755	0.734124831723109	0.998594931969027	FALSE	47.6256559258396	2.42894825027178	-0.445220821980732	2.24746904831209	-0.198098755715949	0.843814531685806	0.998995726028431	FALSE	47.424485774792	2.42894825027178	2.16898735133065	2.25108869101654	0.963528163055711	0.34016299080906	0.884449578933494	FALSE	47.4940561593357	2.42894825027178	-0.00319888022054526	2.18593362477443	-0.00146339311692292	0.998838484436243	0.998962730565047	FALSE	47.702770718346	2.42894825027178	-1.01119891985513	3.01621565694788	-0.335254184337194	0.738910138636468	0.996443910822679	FALSE	47.4800053767348	2.42894825027178
Bacteria;Firmicutes_A;Clostridia;Lachnospirales;Lachnospiraceae;Blautia;NA	1113.62194207202	0.0525107502060785	1.16377827806907	0.0451209231136397	0.964201957379263	0.997444297409245	FALSE	47.0329810519336	1113.62194207202	0.0700977034981575	1.16377827806907	0.0602328680807335	0.952225383754988	0.998594931969027	FALSE	47.0329810533722	1113.62194207202	-0.0563917942323347	1.23782102920326	-0.0455573082876385	0.963856688673426	0.998995726028431	FALSE	46.8606735553662	1113.62194207202	-1.82755008931184	1.24004943652115	-1.47377196060737	0.147223126516228	0.768474795087209	FALSE	46.9048439277928	1113.62194207202	1.11401929278403	1.20490024262009	0.924573880374993	0.359904483779148	0.857970299251239	FALSE	47.0598969866774	1113.62194207202	1.00730881735353	1.66101795805929	0.606440654338535	0.547155046396662	0.996443910822679	FALSE	46.7637159275451	1113.62194207202
Bacteria;Actinobacteriota;Coriobacteriia;Coriobacteriales;Atopobiaceae;NM07-P-09;NM07-P-09_sp004793925	2.02288596180461	1.27854456759901	1.93136925712603	0.661988670929526	0.511176691642683	0.997444297409245	FALSE	47.5121408345057	2.02288596180461	-0.0979504003425654	1.93136925712603	-0.0507155221515331	0.959764824434023	0.998594931969027	FALSE	47.5121408337806	2.02288596180461	-1.94953389997053	2.05525885487713	-0.948558813087846	0.347664971891628	0.998995726028431	FALSE	47.3147354255165	2.02288596180461	1.19539062629262	2.05867006864887	0.580661585601797	0.564220502320492	0.964371412747828	FALSE	47.3779370998344	2.02288596180461	0.739797126260852	1.99938627954002	0.370012105130105	0.713015623635558	0.998962730565047	FALSE	47.5747068869659	2.02288596180461	-0.204999815790035	2.75832062669252	-0.0743205172764302	0.941068643894118	0.996443910822679	FALSE	47.3204664519444	2.02288596180461
Bacteria;Firmicutes_A;Clostridia;Lachnospirales;Lachnospiraceae;UBA9502;UBA9502_sp900538475	883.418416371975	-1.03921026469673	1.95025286189401	-0.532859243538034	0.596596301665536	0.997444297409245	FALSE	47.8675288206528	883.418416371975	-2.70798794355236	1.95025286189402	-1.38853171117639	0.17140307826728	0.998594931969027	FALSE	47.8675288213755	883.418416371975	1.5396434098566	2.07850116219286	0.740746956442518	0.462468440031179	0.998995726028431	FALSE	47.8250715420658	883.418416371975	1.41745174998824	2.07978074095267	0.681539030570578	0.498806797330644	0.964371412747828	FALSE	47.984893876904	883.418416371975	0.019561819877795	2.01456700863391	0.0097101857590034	0.992292451883237	0.998962730565047	FALSE	48.3721314441239	883.418416371975	2.26806185810579	2.77109267924104	0.818472032745934	0.416990124788121	0.996443910822679	FALSE	49.7605972872506	883.418416371975
Bacteria;Firmicutes_A;Clostridia;Peptostreptococcales;Peptostreptococcaceae;Romboutsia;NA	723.47830201249	0.340503397193384	1.77940070738651	0.191358470174769	0.84904297611983	0.997444297409245	FALSE	48.5393794531791	723.47830201249	0.235085923325651	1.77940070738651	0.132115224159337	0.895439291508839	0.998594931969027	FALSE	48.5393794552184	723.47830201249	0.684173736154071	1.89643570465697	0.360768221392364	0.719838840950067	0.998995726028431	FALSE	48.5164293768192	723.47830201249	0.615639595779928	1.8974996703328	0.324447801180356	0.74698966757075	0.964371412747828	FALSE	48.6610988504366	723.47830201249	1.39546184034975	1.83775219716354	0.759330796885217	0.451290906012903	0.909424329047665	FALSE	49.019497991558	723.47830201249	2.16874831373324	2.5265308639907	0.858389796318444	0.394742782467938	0.996443910822679	FALSE	50.3812749385189	723.47830201249
Bacteria;Firmicutes_A;Clostridia;Lachnospirales;Lachnospiraceae;Faecalimonas;[Faecalimonas_Bissell_p2_metabat2_high_PE.001.contigs]	217.600608946865	-0.558619420127171	1.92332977093724	-0.290443910643028	0.772750832366297	0.997444297409245	FALSE	47.1311668803698	217.600608946865	-0.378124765194995	1.92332977093724	-0.196599028886625	0.844986637945938	0.998594931969027	FALSE	47.1311668807019	217.600608946865	0.0454338068959191	2.04638338891574	0.0222020014147944	0.982380946209434	0.998995726028431	FALSE	46.9336515298643	217.600608946865	-1.12310764923053	2.04987845035184	-0.54788987563519	0.586360777682281	0.964371412747828	FALSE	46.9922681201022	217.600608946865	-2.34048839025855	1.99115339260114	-1.17544353888328	0.245714922239125	0.819591524126446	FALSE	47.182011654922	217.600608946865	2.15015451267486	2.74637300829072	0.782906948977429	0.437617625814672	0.996443910822679	FALSE	46.895850945304	217.600608946865
Bacteria;Proteobacteria;Gammaproteobacteria;Enterobacterales;Succinivibrionaceae;Anaerobiospirillum;NA	21.740201065126	-0.550908281849375	2.56548245326124	-0.214738666853504	0.83089062173581	0.997444297409245	FALSE	47.486331278483	21.740201065126	2.07764773262054	2.56548245326124	0.809846791187143	0.422068008166304	0.998594931969027	FALSE	47.4863312801571	21.740201065126	-1.37159015648354	2.73257649687007	-0.501940259697974	0.618038674526859	0.998995726028431	FALSE	47.2894651061866	21.740201065126	-3.0558963433303	2.73602244791636	-1.11691201424811	0.269660673899443	0.804225278381182	FALSE	47.4084468089886	21.740201065126	-2.80554369703616	2.65430749070785	-1.05697765117936	0.295845288656315	0.825504980744297	FALSE	47.7030884685074	21.740201065126	0.497127732414275	3.66342394506653	0.13570030110322	0.892627143761239	0.996443910822679	FALSE	47.8790910942844	21.740201065126
Bacteria;Firmicutes_A;Clostridia;Oscillospirales;Ruminococcaceae;UMGS966;NA	3523.50383310012	-0.151704548743734	1.45807215664667	-0.104044609899574	0.917564341665429	0.997444297409245	FALSE	48.3500586191376	3523.50383310012	-1.706880425742	1.45807215664667	-1.17064194522962	0.247480280890715	0.998594931969027	FALSE	48.3500586177979	3523.50383310012	-1.09692917374387	1.5539546131979	-0.705895245863382	0.483637848917832	0.998995726028431	FALSE	48.392497956832	3523.50383310012	-1.10625664010925	1.55451269637068	-0.711642074517645	0.480093079530147	0.964371412747828	FALSE	48.5352836744258	3523.50383310012	-3.23845592426439	1.5047479725508	-2.15215835697366	0.0363436284737359	0.435654348365405	FALSE	48.9455879038679	3523.50383310012	-4.99133645987092	2.06358581439361	-2.41876854602126	0.019192480464653	0.996443910822679	FALSE	50.8378554978592	3523.50383310012
Bacteria;Actinobacteriota;Actinomycetia;Actinomycetales;Bifidobacteriaceae;Bifidobacterium;NA	16.4618816916003	-1.96571660886538	2.43617787390039	-0.806885502871025	0.423736806643701	0.997444297409245	FALSE	47.7088524294734	16.4618816916003	-3.29111729731202	2.43617787390039	-1.35093472959052	0.183088855275283	0.998594931969027	FALSE	47.7088524307249	16.4618816916003	-1.57207220650465	2.59385757185742	-0.606074991765608	0.547350305047183	0.998995726028431	FALSE	47.5032009714043	16.4618816916003	-0.725925028916586	2.59763689474732	-0.279455927956858	0.781105841128201	0.964371412747828	FALSE	47.5936855549483	16.4618816916003	-2.96150758023215	2.52134181499471	-1.17457599862888	0.245978068725483	0.819591524126446	FALSE	47.8394422622065	16.4618816916003	-3.38668247288086	3.48011768070085	-0.973151710260219	0.335381679208499	0.996443910822679	FALSE	47.7542563109941	16.4618816916003
Bacteria;Bacteroidota;Bacteroidia;Bacteroidales;Bacteroidaceae;Phocaeicola;Phocaeicola_coprophilus	2.85944971654071	3.60315232521169	2.46595289929534	1.4611602379921	0.150528224127427	0.997444297409245	FALSE	47.6984881999403	2.85944971654071	2.28453766891725	2.46595289929534	0.92643199696558	0.358885506369079	0.998594931969027	FALSE	47.6984881989538	2.85944971654071	-0.841715791038539	2.62602864040075	-0.320528031602157	0.749974077047904	0.998995726028431	FALSE	47.4961433142371	2.85944971654071	-0.483379324230131	2.6296347301494	-0.183819949853898	0.854935579172534	0.992738488859302	FALSE	47.5978875233191	2.85944971654071	-1.16311937264304	2.55182792925201	-0.455798511847141	0.650596203611798	0.998962730565047	FALSE	47.8622619938329	2.85944971654071	-4.49942175260876	3.52231351643138	-1.27740524278127	0.207619143967331	0.996443910822679	FALSE	47.8768722850213	2.85944971654071
Bacteria;Bacteroidota;Bacteroidia;Bacteroidales;Bacteroidaceae;Prevotellamassilia;Prevotellamassilia_sp900541335	20.0262095012356	1.95007356258727	1.74910575586831	1.11489745891277	0.270608620843355	0.997444297409245	FALSE	46.6218056987431	20.0262095012356	2.16520868361424	1.74910575586831	1.23789466494515	0.221952943733832	0.998594931969027	FALSE	46.6218056975071	20.0262095012356	-0.45537228792436	1.86019723863464	-0.24479785179049	0.80769115388476	0.998995726028431	FALSE	46.4514415292659	20.0262095012356	-1.87085279120401	1.86359411509134	-1.00389498767671	0.320625616674136	0.874097054110877	FALSE	46.4933392074235	20.0262095012356	-0.737772266358733	1.81093698582352	-0.407398088467021	0.685579380059463	0.998962730565047	FALSE	46.6440666377016	20.0262095012356	-1.64987102968911	2.49602167516261	-0.66100028141047	0.511885210627661	0.996443910822679	FALSE	46.339749255769	20.0262095012356
Bacteria;Firmicutes_A;Clostridia;Lachnospirales;Lachnospiraceae;CAG-81;CAG-81_sp000435795	2756.04606940846	-3.72904172321991	2.16683018061655	-1.72096630210257	0.0916575211025505	0.997444297409245	FALSE	48.3014101085324	2756.04606940846	-3.17625764301162	2.16683018061655	-1.46585444093632	0.149168107747764	0.998594931969027	FALSE	48.3014101090693	2756.04606940846	-6.90679187708711	2.30898789424438	-2.99126378891101	0.00436866256038888	0.779806267029415	FALSE	48.1915748102672	2756.04606940846	-2.88644005036753	2.31104156465392	-1.24897799092582	0.21768889505703	0.768474795087209	FALSE	48.330187487907	2756.04606940846	-4.25503995599902	2.24003218928609	-1.89954411206703	0.0634298957145274	0.484242461779906	FALSE	48.6496291682321	2756.04606940846	-1.66593285240962	3.087500776512	-0.539573257789315	0.591915087621523	0.996443910822679	FALSE	49.40433121221	2756.04606940846
Bacteria;Fusobacteriota;Fusobacteriia;Fusobacteriales;Fusobacteriaceae;Cetobacterium_A;[Cetobacterium_A_Charlie_p2_metabat2_low_PE.014.contigs]	1.3090190680717	-1.19270694822486	2.04086937738392	-0.584411212908555	0.561687951623219	0.997444297409245	FALSE	47.8700151223264	1.3090190680717	-0.0413447891215294	2.04086937738392	-0.0202584200535789	0.983921431502569	0.998594931969027	FALSE	47.8700151229783	1.3090190680717	3.16238013173712	2.17265048336451	1.45554020582268	0.152074290541291	0.998995726028431	FALSE	47.6692932660958	1.3090190680717	2.81838662717949	2.17594701603629	1.29524598090328	0.201462812472311	0.768474795087209	FALSE	47.7496259807812	1.3090190680717	1.10708786369172	2.11239146016054	0.524092188673962	0.602627448042977	0.998962730565047	FALSE	47.9758060075826	1.3090190680717	0.20491339120124	2.91541768319741	0.0702861179659535	0.944258968095336	0.996443910822679	FALSE	47.8327645481627	1.3090190680717
Bacteria;Firmicutes_A;Clostridia;Lachnospirales;Lachnospiraceae;Blautia_A;[Blautia_A_Oklahoma_p2_maxbin2_low_prob.020.contigs]	28.2041715653021	1.53948505288994	0.914447811192265	1.68351330064724	0.0991412805076421	0.997444297409245	FALSE	45.3968791443681	28.2041715653021	0.119342006193401	0.914447811192265	0.130507181200206	0.896741780946281	0.998594931969027	FALSE	45.3968791438989	28.2041715653021	1.84022427383771	0.971613782641226	1.89398741219506	0.0646168897900835	0.998995726028431	FALSE	45.3399675070367	28.2041715653021	-0.31789055349491	0.973578700470877	-0.326517572068042	0.745534969884826	0.964371412747828	FALSE	45.3501077214977	28.2041715653021	1.27557258414019	0.946810083022706	1.34723172789617	0.184592328985003	0.767871865682447	FALSE	45.3950670586198	28.2041715653021	0.587386557965774	1.30252087955867	0.450961337498711	0.654170188273375	0.996443910822679	FALSE	45.2695375091114	28.2041715653021
Bacteria;Actinobacteriota;Actinomycetia;Actinomycetales;Bifidobacteriaceae;Bifidobacterium;Bifidobacterium_animalis	7.09654756708121	-0.871086136259587	2.21163402044418	-0.393865408203767	0.695437687764417	0.997444297409245	FALSE	47.6443184358348	7.09654756708121	-2.22691914975152	2.21163402044418	-1.0069112381009	0.319064053034475	0.998594931969027	FALSE	47.6443184359971	7.09654756708121	-2.04403488668044	2.35418106402739	-0.868257296736399	0.38962480824688	0.998995726028431	FALSE	47.4392183204998	7.09654756708121	-1.07372185702001	2.35785368899479	-0.455381036589156	0.650909279910311	0.964371412747828	FALSE	47.5159788841461	7.09654756708121	-1.69628770288968	2.28926600037431	-0.740974488160103	0.462338313193803	0.909424329047665	FALSE	47.73826434734	7.09654756708121	-1.70594840926056	3.15924625195253	-0.53998589321938	0.591726742593337	0.996443910822679	FALSE	47.5530716976702	7.09654756708121
Bacteria;Firmicutes_A;Clostridia;Peptostreptococcales;Peptostreptococcaceae;NA;NA	1633.00394281667	0.360624432125058	0.986182056772834	0.36567734086053	0.716210125816649	0.997444297409245	FALSE	48.0711216864225	1633.00394281667	0.225817488114565	0.986182056772835	0.228981542062859	0.819854670571283	0.998594931969027	FALSE	48.071121684123	1633.00394281667	-0.019499764761199	1.0508474903643	-0.0185562271785404	0.985272125367846	0.998995726028431	FALSE	47.9483954586113	1633.00394281667	0.906139611019447	1.05182346173678	0.861494009197347	0.393241457532178	0.89680510306274	FALSE	48.0891793705089	1633.00394281667	0.436237441398689	1.01959854340208	0.427852162227597	0.67065601599751	0.998962730565047	FALSE	48.4139605262577	1633.00394281667	0.476756670303843	1.4056450442503	0.339172874584508	0.735925242453479	0.996443910822679	FALSE	49.1227893558686	1633.00394281667
Bacteria;Proteobacteria;Gammaproteobacteria;Burkholderiales;Burkholderiaceae;CAG-521;NA	108.758768282559	1.8793287663013	1.93599765113774	0.970728846285973	0.336658068413192	0.997444297409245	FALSE	46.948854877452	108.758768282559	2.34198417648033	1.93599765113774	1.20970403817587	0.232448611902647	0.998594931969027	FALSE	46.948854876348	108.758768282559	0.38489133054018	2.06039413006508	0.186804711255911	0.852622389341444	0.998995726028431	FALSE	46.7316427655005	108.758768282559	-1.51417109145689	2.06374494695042	-0.733700689949292	0.4667906188755	0.964371412747828	FALSE	46.8049096005407	108.758768282559	-3.94943702588068	2.00410805353069	-1.97067070257157	0.0546639474033885	0.484242461779906	FALSE	47.0274053581087	108.758768282559	0.646677873419451	2.76518166549145	0.233864516566769	0.816110751200296	0.996443910822679	FALSE	46.7738447260021	108.758768282559
Bacteria;Firmicutes_A;Clostridia;Peptostreptococcales;Peptostreptococcaceae;Romboutsia;[Romboutsia_Bissell_p1_maxbin2_high_prob.028.contigs]	782.424086139865	0.491775328087856	1.04245594089862	0.471746870821165	0.63926783995133	0.997444297409245	FALSE	47.4892785025305	782.424086139865	0.674319195142604	1.04245594089862	0.646856302206238	0.520839368220637	0.998594931969027	FALSE	47.4892785011843	782.424086139865	0.903656246148413	1.10940903119005	0.814538390028309	0.419419872912715	0.998995726028431	FALSE	47.2875256118206	782.424086139865	1.91435300461811	1.11122308287015	1.72274409533824	0.0914603766847353	0.768474795087209	FALSE	47.3546570223888	782.424086139865	0.934426365577436	1.07914082945474	0.865898444459351	0.390893081849869	0.857970299251239	FALSE	47.5597736735878	782.424086139865	1.09806785481739	1.48890513867502	0.737500211594785	0.464459881911108	0.996443910822679	FALSE	47.3177005614772	782.424086139865
Bacteria;Fusobacteriota;Fusobacteriia;Fusobacteriales;Fusobacteriaceae;Fusobacterium_A;Fusobacterium_A_sp900015295	1.8529065563745	-0.240851159720651	1.58789385144606	-0.151679634946198	0.880091461916421	0.997444297409245	FALSE	46.8098739444557	1.8529065563745	-0.210680637857271	1.58789385144606	-0.132679295700659	0.89501573433397	0.998594931969027	FALSE	46.8098739443742	1.8529065563745	1.63828872405261	1.68865800195894	0.970172007684268	0.336964411296969	0.998995726028431	FALSE	46.6486214372906	1.8529065563745	2.46860311444858	1.6917631030398	1.45918959339694	0.151208794777696	0.768474795087209	FALSE	46.6874791806035	1.8529065563745	1.9234308027783	1.64403694111017	1.16994378573967	0.24794365435758	0.819591524126446	FALSE	46.8289757053717	1.8529065563745	0.300487677910254	2.26576962613678	0.132620578210591	0.89506525682215	0.996443910822679	FALSE	46.535745729032	1.8529065563745
Bacteria;Firmicutes_A;Clostridia;Lachnospirales;Lachnospiraceae;Faecalimonas;[Faecalimonas_Skinner_p2_maxbin2_high_prob.019.contigs]	814.630690380136	0.130246492036306	0.915785853224643	0.142223743223031	0.887512286399875	0.997444297409245	FALSE	46.916796517403	814.630690380136	0.173709909651396	0.915785853224643	0.189683984568809	0.850375051784283	0.998594931969027	FALSE	46.9167965153252	814.630690380136	1.38675376303665	0.973985286374181	1.42379333901344	0.161146961612194	0.998995726028431	FALSE	46.748589511175	814.630690380136	0.100384647516446	0.9757552373321	0.102878922577876	0.918498731010009	0.999961053553627	FALSE	46.7905530049838	814.630690380136	1.45565803669268	0.948154467158373	1.53525410374883	0.131434960873528	0.653341336619741	FALSE	46.9402269913213	814.630690380136	0.753111685085404	1.30692796240579	0.576245750912756	0.567219454288751	0.996443910822679	FALSE	46.6435770293881	814.630690380136
Bacteria;Firmicutes;Bacilli;Erysipelotrichales;Erysipelotrichaceae;Ileibacterium;[Ileibacterium_Reeses_p1_metabat2_low_PE.018.contigs]	1.67669847029327	0.0265501802708221	1.72355623619255	0.0154043017067278	0.987774510752503	0.997444297409245	FALSE	47.2375090211839	1.67669847029327	-0.0988762791051503	1.72355623619255	-0.0573675967333533	0.954494359569419	0.998594931969027	FALSE	47.2375090220483	1.67669847029327	-1.76536181929969	1.8335838810792	-0.962793051093274	0.340573541358858	0.998995726028431	FALSE	47.0523519697146	1.67669847029327	0.966229684499946	1.83678582895059	0.52604373861703	0.601325917160999	0.964371412747828	FALSE	47.1040740559264	1.67669847029327	0.341197078093269	1.78439130071552	0.191212027292699	0.849178306736801	0.998962730565047	FALSE	47.2770222765904	1.67669847029327	-0.307789124582896	2.46069338779381	-0.125082274008486	0.900992050807154	0.996443910822679	FALSE	46.9869315388514	1.67669847029327
Bacteria;Firmicutes_A;Clostridia;Lachnospirales;Lachnospiraceae;Schaedlerella;NA	1.3652934262652	1.51226883418266	2.03584059682319	0.742822810657409	0.461232888169616	0.997444297409245	FALSE	47.6849896572215	1.3652934262652	0.410299550408596	2.03584059682319	0.201538151390067	0.84113508393615	0.998594931969027	FALSE	47.6849896567397	1.3652934262652	2.15917133184617	2.16716171288383	0.996312974250998	0.32414878192459	0.998995726028431	FALSE	47.4799857452114	1.3652934262652	2.59822548524538	2.17050294788931	1.19706148649648	0.237215491145217	0.768720974953468	FALSE	47.5589396428034	1.3652934262652	3.48987380428107	2.10725358754901	1.65612426757817	0.104249904328305	0.581518997581326	FALSE	47.7848056116549	1.3652934262652	-1.38141109943625	2.90818620629345	-0.475007788857128	0.636953053920881	0.996443910822679	FALSE	47.6159610030575	1.3652934262652
Bacteria;Firmicutes;Bacilli;Erysipelotrichales;Erysipelatoclostridiaceae;NA;NA	705.320153427045	-0.0605735459412099	1.0259638912744	-0.0590406216596654	0.953173010260602	0.997444297409245	FALSE	46.4536022268815	705.320153427045	0.103392660409497	1.0259638912744	0.100776120182034	0.920161886183851	0.998594931969027	FALSE	46.4536022263448	705.320153427045	0.291739329612997	1.090795048856	0.267455678240349	0.790305776947159	0.998995726028431	FALSE	46.3151801143049	705.320153427045	-1.30179364342937	1.09286381707963	-1.19117645134234	0.239649202309272	0.768720974953468	FALSE	46.3455550107547	705.320153427045	0.409100165506876	1.06226335124355	0.385121227262485	0.701905040337048	0.998962730565047	FALSE	46.4627647047938	705.320153427045	0.232730512816607	1.4632905351629	0.159046004347112	0.874325993651971	0.996443910822679	FALSE	46.1921649886062	705.320153427045
Bacteria;Firmicutes_A;Clostridia;Lachnospirales;Lachnospiraceae;Faecalimonas;Faecalimonas_sp900551895	17.278597356037	-1.20170048090742	1.94632983574848	-0.617418722580129	0.539954416086371	0.997444297409245	FALSE	46.7502026763652	17.278597356037	-1.08857737182494	1.94632983574848	-0.55929747971331	0.578628455822392	0.998594931969027	FALSE	46.7502026774014	17.278597356037	-1.34275518887793	2.07016786404007	-0.648621405153809	0.51976878800744	0.998995726028431	FALSE	46.5716683302671	17.278597356037	-0.266026661187966	2.07389286871942	-0.128274061404257	0.898483882629495	0.999961053553627	FALSE	46.6174951542222	17.278597356037	0.166545012392329	2.01510206093077	0.0826484254179176	0.934483746449112	0.998962730565047	FALSE	46.7782576054708	17.278597356037	-3.19549635855973	2.77794010805632	-1.15031146614445	0.255900648593648	0.996443910822679	FALSE	46.471819090337	17.278597356037
Bacteria;Bacteroidota;Bacteroidia;Bacteroidales;Tannerellaceae;Parabacteroides;[Parabacteroides_Susan_p2_metabat2_low_PE.031.contigs]	227.43948834952	-1.03875660298377	2.18162682142354	-0.476138536977635	0.636164081347601	0.997444297409245	FALSE	47.3788037637172	227.43948834952	-1.74020702787713	2.18162682142354	-0.797664848446271	0.429044827999042	0.998594931969027	FALSE	47.3788037652849	227.43948834952	-3.34125694319957	2.32239000115519	-1.4387148332268	0.156834723827792	0.998995726028431	FALSE	47.1649785657515	227.43948834952	-2.03872384187184	2.32595580315202	-0.876510137943747	0.385187562853042	0.89680510306274	FALSE	47.248142879918	227.43948834952	-5.048577320079	2.25813528738491	-2.23572845625455	0.0301072159336134	0.435654348365405	FALSE	47.4851440904727	227.43948834952	1.67938682657941	3.11645728388711	0.538876895654009	0.592498392733714	0.996443910822679	FALSE	47.3150328077022	227.43948834952
Bacteria;Actinobacteriota;Coriobacteriia;Coriobacteriales;Eggerthellaceae;Slackia_A;Slackia_A_faecicanis	24.3064671147415	1.25827720516436	2.24666142645812	0.560065344224137	0.578079597546033	0.997444297409245	FALSE	47.2694846964733	24.3064671147415	2.1507255149531	2.24666142645812	0.957298456111269	0.343287388745344	0.998594931969027	FALSE	47.2694846988267	24.3064671147415	-0.0701796704356782	2.39205771203632	-0.0293386192492552	0.976718619185988	0.998995726028431	FALSE	47.0515141057423	24.3064671147415	-1.43690795181861	2.39555050688112	-0.59982369300549	0.551495835897349	0.964371412747828	FALSE	47.1469291661806	24.3064671147415	-2.16602447958304	2.32521084465355	-0.931538954655862	0.356294809017028	0.857970299251239	FALSE	47.4066691519875	24.3064671147415	2.48202248836377	3.2093953498611	0.773361402318725	0.443155438282896	0.996443910822679	FALSE	47.3127324614	24.3064671147415
Bacteria;Firmicutes_A;Clostridia;Clostridiales;Clostridiaceae;Clostridium;Clostridium_sp900766315	27.4621057846409	2.4143936340945	2.89503078990593	0.833978568557108	0.408432213287917	0.997444297409245	FALSE	47.9077091360727	27.4621057846409	-1.68453949477816	2.89503078990593	-0.58187273885018	0.563380643741032	0.998594931969027	FALSE	47.9077091365359	27.4621057846409	-1.13396248161581	3.08542284550577	-0.36752255311376	0.714849163938103	0.998995726028431	FALSE	47.8716907834621	27.4621057846409	3.28334821158917	3.08725981821956	1.06351535177324	0.292866134694241	0.837359894670623	FALSE	48.0308495095362	27.4621057846409	0.719994636935534	2.99030609924195	0.240776232613127	0.810745172872525	0.998962730565047	FALSE	48.4195776632142	27.4621057846409	1.50554473772302	4.11245826553051	0.366093621020323	0.715844454769755	0.996443910822679	FALSE	49.8465021879407	27.4621057846409
Bacteria;Firmicutes_A;Clostridia;Lachnospirales;Lachnospiraceae;Dorea_B;Dorea_B_phocaeensis	218.39450112061	-0.248593582929165	2.26025419371295	-0.109984790038503	0.912884030202736	0.997444297409245	FALSE	47.5803508491797	218.39450112061	-1.3051765752794	2.26025419371295	-0.577446810588754	0.566360276262703	0.998594931969027	FALSE	47.5803508497214	218.39450112061	0.256163617354783	2.40779317291241	0.106389377724223	0.9157224302937	0.998995726028431	FALSE	47.3987906033248	218.39450112061	-0.90541867914145	2.41061811434074	-0.375596065488401	0.708888448786473	0.964371412747828	FALSE	47.5264402200305	218.39450112061	-0.595627892820659	2.33811674283165	-0.254746857549682	0.800010696720549	0.998962730565047	FALSE	47.8333898501934	218.39450112061	1.33048793079179	3.22645231860317	0.412368694593882	0.681899620522532	0.996443910822679	FALSE	48.1470794158042	218.39450112061
Bacteria;Firmicutes_A;Clostridia;Oscillospirales;Oscillospiraceae;CAG-110;[CAG-110_Mya_p2_maxbin2_low_prob.016.contigs]	27.4835369629072	-1.47127006966235	1.44904174301675	-1.01534001815526	0.315222354185809	0.997444297409245	FALSE	46.2830741751659	27.4835369629072	-0.309531350182481	1.44904174301675	-0.213611065156805	0.831788594028816	0.998594931969027	FALSE	46.2830741742278	27.4835369629072	0.384650634095395	1.54065943740856	0.249666230417794	0.80395374083688	0.998995726028431	FALSE	46.1378140416938	27.4835369629072	-0.0346900867496696	1.54356991422867	-0.0224739329458908	0.982166755030543	0.999961053553627	FALSE	46.1700769883057	27.4835369629072	-1.98347748142282	1.500306524178	-1.3220481611313	0.192647579813599	0.767871865682447	FALSE	46.2936302809657	27.4835369629072	-1.47407308847564	2.066840037406	-0.713201342047586	0.479322974272657	0.996443910822679	FALSE	46.012122922063	27.4835369629072
Bacteria;Firmicutes_C;Negativicutes;Selenomonadales;Selenomonadaceae;Megamonas;NA	27.8218961194971	-1.55122231613017	1.79283313511125	-0.865235188791794	0.391332156084845	0.997444297409245	FALSE	46.7072846135088	27.8218961194971	-0.297450457102234	1.79283313511125	-0.16591084316599	0.868943206407847	0.998594931969027	FALSE	46.707284613503	27.8218961194971	-1.47088491855618	1.90703743799113	-0.771293153062381	0.444433255423481	0.998995726028431	FALSE	46.5212513491176	27.8218961194971	-0.0501834233291538	1.91043436837352	-0.0262680697960215	0.979155763083688	0.999961053553627	FALSE	46.5704008818731	27.8218961194971	0.939481484147924	1.85616008382176	0.506142488644388	0.615135735584811	0.998962730565047	FALSE	46.7399882169626	27.8218961194971	-1.38087362552286	2.55912997223179	-0.539587141140243	0.592060304262053	0.996443910822679	FALSE	46.429875896405	27.8218961194971
Bacteria;Bacteroidota;Bacteroidia;Bacteroidales;Bacteroidaceae;CAG-462;NA	51.213515667018	-2.604126578894	1.82568994894881	-1.42637942460788	0.160410821371351	0.997444297409245	FALSE	46.6959037412464	51.213515667018	-0.774932798390616	1.82568994894881	-0.424460242461654	0.673179501792141	0.998594931969027	FALSE	46.6959037419244	51.213515667018	-2.85022307786145	1.94223559691273	-1.46749605577821	0.148973117231489	0.998995726028431	FALSE	46.4983568600797	51.213515667018	-2.75578566031772	1.94562782920425	-1.41639917920213	0.163315535390464	0.768474795087209	FALSE	46.553502812916	51.213515667018	-5.12527409532093	1.89013035982736	-2.71159820732632	0.00933842912519556	0.301121575063101	FALSE	46.738015207424	51.213515667018	0.100215972172932	2.60650447330952	0.0384484174875351	0.969495009228528	0.996443910822679	FALSE	46.4283614055701	51.213515667018
Bacteria;Proteobacteria;Gammaproteobacteria;Enterobacterales;Enterobacteriaceae;NA;NA	18.8444030307705	-3.98342511374907	3.07882965160596	-1.29381146880642	0.201953054168371	0.997444297409245	FALSE	47.7567218333478	18.8444030307705	-3.99840781211173	3.07882965160596	-1.2986778303977	0.20029051096437	0.998594931969027	FALSE	47.7567218342346	18.8444030307705	-1.08045877066789	3.28066283309383	-0.329341607363217	0.743332503524449	0.998995726028431	FALSE	47.9270221990233	18.8444030307705	-2.86744347483983	3.28102183158418	-0.873948306968547	0.386494700284552	0.89680510306274	FALSE	48.0373072693875	18.8444030307705	0.272386069573016	3.17312058689865	0.0858417012885228	0.931945144237693	0.998962730565047	FALSE	48.5709191797397	18.8444030307705	-1.00749425683654	4.32887422533653	-0.232738168029868	0.816886396089729	0.996443910822679	FALSE	51.5465009418003	18.8444030307705
Bacteria;Firmicutes_A;Clostridia;Peptostreptococcales;Peptostreptococcaceae;Peptostreptococcus;Peptostreptococcus_russellii_A	2.3242028892017	-0.769142604094023	1.68395734613558	-0.45674708202027	0.649946802759631	0.997444297409245	FALSE	47.2257476479208	2.3242028892017	-0.207621920131753	1.68395734613558	-0.123294049346448	0.902397493500802	0.998594931969027	FALSE	47.2257476479207	2.3242028892017	0.29372667977024	1.79148112350098	0.163957451695739	0.870467106561074	0.998995726028431	FALSE	47.0392737649995	2.3242028892017	-0.338037226535829	1.79460282250805	-0.188363253582431	0.851401290038373	0.992738488859302	FALSE	47.0916738579881	2.3242028892017	-1.75179090477345	1.74338965566641	-1.00481891645952	0.320100580965642	0.844106801278173	FALSE	47.2663214371905	2.3242028892017	-1.06219727155995	2.40420203093525	-0.441808657464096	0.660654890038255	0.996443910822679	FALSE	46.9762508189064	2.3242028892017
Bacteria;Firmicutes_A;Clostridia;Peptostreptococcales;Peptostreptococcaceae;Romboutsia;Romboutsia_timonensis	179.997060576298	0.328729356895234	2.16755612017673	0.151658983052504	0.880099232750291	0.997444297409245	FALSE	47.4248656175835	179.997060576298	1.30498242394607	2.16755612017673	0.602052427523617	0.550006952711145	0.998594931969027	FALSE	47.4248656175855	179.997060576298	1.28767560930177	2.31012791609394	0.557404462467614	0.579873735483494	0.998995726028431	FALSE	47.4055022609119	179.997060576298	0.188989249826142	2.31137249992232	0.0817649469449402	0.935176656585627	0.999961053553627	FALSE	47.5757142732056	179.997060576298	1.85763395313968	2.23846698877043	0.829868817569681	0.410721084748919	0.862514277972731	FALSE	48.0030665163037	179.997060576298	2.77588836924394	3.07671628591916	0.902224355865381	0.371291447040493	0.996443910822679	FALSE	49.6786337723334	179.997060576298
Bacteria;Fusobacteriota;Fusobacteriia;Fusobacteriales;Fusobacteriaceae;Fusobacterium_B;Fusobacterium_B_sp900541465	124.898691394271	0.38695891564711	1.89864568034413	0.203807861389374	0.839376131422798	0.997444297409245	FALSE	47.4011483489765	124.898691394271	3.2315938435412	1.89864568034413	1.70205208744134	0.0952964379831027	0.998594931969027	FALSE	47.401148349034	124.898691394271	0.445139361662418	2.02130634521512	0.220223600799632	0.826647043839627	0.998995726028431	FALSE	47.1869442276931	124.898691394271	1.4282206825418	2.02434777918729	0.705521401621606	0.48394796788762	0.964371412747828	FALSE	47.2743678722513	124.898691394271	-3.39184068657395	1.96515030690858	-1.72599555089999	0.0908459308945394	0.568982409286852	FALSE	47.5187057663959	124.898691394271	1.89894676065913	2.7122610084898	0.700134225546557	0.487267346891299	0.996443910822679	FALSE	47.37869566061	124.898691394271
Bacteria;Firmicutes_A;Clostridia;Oscillospirales;Oscillospiraceae;CAG-110;NA	33.1225931953683	1.03333949370776	1.37894623690797	0.749368950035957	0.457435351523831	0.997444297409245	FALSE	46.1799005109186	33.1225931953683	0.755938264135899	1.37894623690797	0.548199954358592	0.586195055519083	0.998594931969027	FALSE	46.1799005108078	33.1225931953683	0.270099485725137	1.46606538287968	0.184234270094149	0.854638793200174	0.998995726028431	FALSE	46.0388152924644	33.1225931953683	-2.07516306686976	1.46884963045524	-1.41278114780653	0.164440613567586	0.768474795087209	FALSE	46.0696431169564	33.1225931953683	-0.98566064530556	1.42773559627526	-0.690366373071454	0.493418475827582	0.944831840695772	FALSE	46.1889294091676	33.1225931953683	-2.3405181126659	1.96669146104598	-1.19007895189676	0.240132872289518	0.996443910822679	FALSE	45.912340789689	33.1225931953683
Bacteria;Bacteroidota;Bacteroidia;Bacteroidales;Muribaculaceae;CAG-279;CAG-279_sp900541935	225.749148956504	1.25800087585384	1.33181129198767	0.944578923021692	0.349699169245202	0.997444297409245	FALSE	47.053617582697	225.749148956504	0.22819532741951	1.33181129198767	0.171342087871126	0.864689527681832	0.998594931969027	FALSE	47.0536175825816	225.749148956504	1.15293200554004	1.41697813416453	0.813655467040658	0.419957991241621	0.998995726028431	FALSE	46.8562940372267	225.749148956504	1.40671052705551	1.41941051001492	0.991052635675302	0.326744098462799	0.874097054110877	FALSE	46.914056811661	225.749148956504	-0.726243885168295	1.37878611210997	-0.526727009207336	0.600855067226528	0.998962730565047	FALSE	47.1024017444804	225.749148956504	-2.67309259473701	1.90166052516521	-1.40566234580948	0.166427231019345	0.996443910822679	FALSE	46.8111096694082	225.749148956504
Bacteria;Firmicutes_A;Clostridia;Lachnospirales;Lachnospiraceae;Ruminococcus_B;NA	17.8711057004177	1.92534578982301	1.59449640206602	1.20749459661891	0.233366917476539	0.997444297409245	FALSE	46.3544465170091	17.8711057004177	1.81533536495444	1.59449640206602	1.1385007596143	0.260761401227082	0.998594931969027	FALSE	46.3544465165465	17.8711057004177	-0.417184482206025	1.69531938259658	-0.246080170196047	0.80670997383557	0.998995726028431	FALSE	46.2096689095574	17.8711057004177	1.40703155484422	1.69852009237254	0.828386759251601	0.411706791864948	0.924398268526958	FALSE	46.2418851994075	17.8711057004177	2.55163122972029	1.65090651434164	1.54559401610808	0.129001600745214	0.653341336619741	FALSE	46.3651118106603	17.8711057004177	0.461421886601884	2.27433096046226	0.202882471647002	0.840119994571019	0.996443910822679	FALSE	46.0849092682008	17.8711057004177
Bacteria;Firmicutes_A;Clostridia;Lachnospirales;Lachnospiraceae;Enterocloster;Enterocloster_bolteae	28.7609665646771	-0.452694714195151	0.942626480079858	-0.4802482465343	0.633355466522607	0.997444297409245	FALSE	45.4275361747993	28.7609665646771	-0.247133763884378	0.942626480079858	-0.2621757070345	0.794371223128583	0.998594931969027	FALSE	45.427536174741	28.7609665646771	-1.61046288999999	1.00152101502737	-1.60801707186941	0.114768212791907	0.998995726028431	FALSE	45.3762267369202	28.7609665646771	-1.75295017616417	1.00355227494659	-1.74674525675054	0.087446546915394	0.768474795087209	FALSE	45.3852792171525	28.7609665646771	-1.72978508299603	0.975984903169138	-1.77234819655428	0.0830433203447586	0.552360756479115	FALSE	45.4256926314356	28.7609665646771	-1.40627948099971	1.34255877089904	-1.04746213833007	0.300441831064265	0.996443910822679	FALSE	45.3119888641928	28.7609665646771
Bacteria;Bacteroidota;Bacteroidia;Bacteroidales;Muribaculaceae;CAG-279;NA	44.9562441553014	-0.675885131766908	2.12340785626322	-0.318302077376851	0.751647699533671	0.997444297409245	FALSE	47.6170959345582	44.9562441553014	-2.68406276717073	2.12340785626322	-1.26403543212567	0.212370210952002	0.998594931969027	FALSE	47.6170959333062	44.9562441553014	-2.37261869740756	2.26050702192728	-1.04959580943248	0.299225142013872	0.998995726028431	FALSE	47.4092938961178	44.9562441553014	-2.53169756889847	2.26394146176792	-1.11826988977067	0.269076472912538	0.804225278381182	FALSE	47.4921864315388	44.9562441553014	0.0251573814403255	2.19782843073894	0.0114464719304169	0.990914951426872	0.998962730565047	FALSE	47.7259357643806	44.9562441553014	0.373282441254423	3.03332236244167	0.123060590551263	0.902577521299524	0.996443910822679	FALSE	47.5758522961164	44.9562441553014
Bacteria;Firmicutes;Bacilli;Erysipelotrichales;Erysipelotrichaceae;Amedibacillus;Amedibacillus_dolichus	56.4925985540301	-0.218496766105457	0.377780448096451	-0.57836970443127	0.56589265040556	0.997444297409245	FALSE	45.0845542130543	56.4925985540301	-0.0547777384615052	0.377780448096451	-0.144998871004356	0.885358059109932	0.998594931969027	FALSE	45.0845542122113	56.4925985540301	-0.219157601379582	0.401283228660125	-0.546141940971079	0.587661507267168	0.998995726028431	FALSE	45.0753092623166	56.4925985540301	-0.171913644740642	0.40211424965054	-0.427524378681045	0.671032920467911	0.964371412747828	FALSE	45.0768263646743	56.4925985540301	-0.292552250060823	0.391144679031157	-0.747938718699837	0.458381005096452	0.909424329047665	FALSE	45.0839565913771	56.4925985540301	-0.647296142094257	0.537752458419677	-1.20370652325143	0.234988269695857	0.996443910822679	FALSE	45.0628028056092	56.4925985540301
Bacteria;Firmicutes_A;Clostridia;Oscillospirales;Oscillospiraceae;CAG-110;[CAG-110_Escalade_p2_maxbin2_low_prob.023.contigs]	1335.23291396075	0.229929162534137	1.10992208872501	0.207157930155495	0.836755284215056	0.997444297409245	FALSE	48.4199676667299	1335.23291396075	-0.124358148828669	1.10992208872501	-0.112042232596273	0.911253120514773	0.998594931969027	FALSE	48.419967666483	1335.23291396075	-0.313036781209941	1.18277151067462	-0.264663781960215	0.792394188947124	0.998995726028431	FALSE	48.3201024859765	1335.23291396075	-1.94342052673097	1.18378177889567	-1.64170505187531	0.107126277745216	0.768474795087209	FALSE	48.4583005406757	1335.23291396075	-2.26693522960093	1.14731426375329	-1.97586250011827	0.0538413677724214	0.484242461779906	FALSE	48.7770116734273	1335.23291396075	-1.12184446395031	1.58104620932857	-0.709558302174311	0.481301788279616	0.996443910822679	FALSE	49.5811351548406	1335.23291396075
Bacteria;Firmicutes_A;Clostridia;Lachnospirales;Lachnospiraceae;Blautia;Blautia_sp900120295	498.87904622256	0.0151461585604338	1.09901810073443	0.0137815369467639	0.989062412557067	0.997444297409245	FALSE	47.1585462794994	498.87904622256	0.097396796388125	1.09901810073443	0.0886216490183727	0.929757888497007	0.998594931969027	FALSE	47.1585462779993	498.87904622256	0.0158781487265177	1.1690897627007	0.0135816335349972	0.989221274046194	0.998995726028431	FALSE	46.977612219942	498.87904622256	-1.52642495167084	1.17115520249075	-1.30334984502867	0.198800559069561	0.768474795087209	FALSE	47.0265422517458	498.87904622256	1.40776879469129	1.13782650435682	1.23724380588854	0.222117617609502	0.807559000337489	FALSE	47.1931304696467	498.87904622256	0.9122804244324	1.56888781878003	0.581482253550664	0.563700004475962	0.996443910822679	FALSE	46.898906878704	498.87904622256
Bacteria;Firmicutes_A;Clostridia;Lachnospirales;Lachnospiraceae;Lachnospira;Lachnospira_sp900552795	99.7826462705448	-2.85917926663487	2.0646210849945	-1.38484455448757	0.172568025726577	0.997444297409245	FALSE	47.5179790163196	99.7826462705448	-1.6626150714244	2.0646210849945	-0.805288235942249	0.424664708609971	0.998594931969027	FALSE	47.5179790178775	99.7826462705448	-4.59312365075612	2.19793055531014	-2.08974921416842	0.0420422542195729	0.998995726028431	FALSE	47.3073705651137	99.7826462705448	-1.44453905359191	2.20126756509441	-0.656230563016519	0.514849535555772	0.964371412747828	FALSE	47.391520512534	99.7826462705448	-4.08220272068799	2.13697828117074	-1.91026869887117	0.0621297456722157	0.484242461779906	FALSE	47.6286794836157	99.7826462705448	-2.88326966342839	2.94934606476431	-0.977596253581318	0.333229228582002	0.996443910822679	FALSE	47.4776011390627	99.7826462705448
Bacteria;Firmicutes_A;Clostridia;Peptostreptococcales;Peptostreptococcaceae;Peptacetobacter;[Peptacetobacter_Connie_p2_maxbin2_low_prob.021.contigs]	155.167400290004	2.19945963501972	1.43865149814317	1.52883421583233	0.133281895788219	0.997444297409245	FALSE	45.1504843974477	155.167400290004	2.26971909572234	1.43865149814317	1.57767124188993	0.121622644797493	0.998594931969027	FALSE	45.1504843973077	155.167400290004	1.85488409046726	1.53184648302106	1.21088118883109	0.232279310966442	0.998995726028431	FALSE	44.8779184492185	155.167400290004	3.01621370003285	1.53404288906994	1.96618603138372	0.0554639415878807	0.768474795087209	FALSE	45.0022115000733	155.167400290004	0.937250697511376	1.48889275875085	0.629495100975377	0.532184588472165	0.989530719190433	FALSE	45.3364283171451	155.167400290004	3.27812311060462	2.05510316867355	1.59511364712676	0.117647280958139	0.996443910822679	FALSE	45.2574856270642	155.167400290004
Bacteria;Bacteroidota;Bacteroidia;Bacteroidales;Bacteroidaceae;Phocaeicola;Phocaeicola_sp900556845	69.6991418928589	0.672426817335318	1.99115205816027	0.33770741645749	0.7370674376934	0.997444297409245	FALSE	47.6345087464994	69.6991418928589	2.90867706450089	1.99115205816027	1.46080107372029	0.150635170054953	0.998594931969027	FALSE	47.6345087478155	69.6991418928589	1.77145006427689	2.1201363725663	0.835535905708111	0.407605674132966	0.998995726028431	FALSE	47.4273044177617	69.6991418928589	-0.98984204493214	2.12317689053317	-0.466207996773916	0.643196656127161	0.964371412747828	FALSE	47.5218362627325	69.6991418928589	-2.65847988449726	2.06068888583091	-1.2900927950729	0.203228073420521	0.788275065305848	FALSE	47.7753427154232	69.6991418928589	1.89322174832135	2.8443468874908	0.66560859951632	0.50886631669812	0.996443910822679	FALSE	47.7152129578511	69.6991418928589
Bacteria;Firmicutes_A;Clostridia;Oscillospirales;Ruminococcaceae;Faecalibacterium;NA	516.572559318397	-1.611156462929	2.22796932579133	-0.723150199725819	0.473059856297031	0.997444297409245	FALSE	48.5139624322154	516.572559318397	-2.81300946276436	2.22796932579133	-1.26258895497371	0.212772331235129	0.998594931969027	FALSE	48.5139624310884	516.572559318397	-1.74948643493349	2.37412304357728	-0.736897963088468	0.464741170329118	0.998995726028431	FALSE	48.4060174837876	516.572559318397	-3.74154499113801	2.37625355630868	-1.57455629312143	0.121855015534122	0.768474795087209	FALSE	48.5395569077478	516.572559318397	-1.92547302302877	2.30328327353447	-0.835968829866966	0.407243204300497	0.862514277972731	FALSE	48.8471963918541	516.572559318397	-3.56322606033582	3.17482479991558	-1.1223378563852	0.267126686938021	0.996443910822679	FALSE	49.5621363786177	516.572559318397
Bacteria;Firmicutes_C;Negativicutes;Selenomonadales;Selenomonadaceae;Megamonas;[Megamonas_Garnier_p2_metabat2_low_PE.022.contigs]	8.70559454467743	-1.05771245335239	1.45523638808302	-0.726832054238086	0.470970129078618	0.997444297409245	FALSE	46.5270494006686	8.70559454467743	-1.03686001658274	1.45523638808302	-0.712502810590512	0.479711520902253	0.998594931969027	FALSE	46.5270494004799	8.70559454467743	-1.32356525062762	1.54739705710113	-0.855349468679471	0.39675549058645	0.998995726028431	FALSE	46.3740067738826	8.70559454467743	-3.00234888825256	1.55028604616222	-1.93664188340272	0.0588913365993312	0.768474795087209	FALSE	46.4092423181201	8.70559454467743	-1.57646383347178	1.50670815541998	-1.04629674154273	0.300827795982201	0.832523435392602	FALSE	46.5411794155211	8.70559454467743	-1.18212947654488	2.07604657503103	-0.569413755337939	0.571830580198554	0.996443910822679	FALSE	46.2524146789672	8.70559454467743
Bacteria;Firmicutes_A;Clostridia;Peptostreptococcales;Peptostreptococcaceae;GCA-900066495;GCA-900066495_hominis_A	151.192410030411	-0.97542057252449	2.29180834018966	-0.425611756192391	0.672322268075082	0.997444297409245	FALSE	47.272163982512	151.192410030411	0.985095729453511	2.29180834018966	0.429833381866474	0.669269916984665	0.998594931969027	FALSE	47.2721639820293	151.192410030411	0.471717667120247	2.4423197220497	0.193143290315963	0.847676005519318	0.998995726028431	FALSE	47.1697876943788	151.192410030411	0.409134135209713	2.44427230317731	0.16738484279263	0.867780303162837	0.999346994287525	FALSE	47.3358852943012	151.192410030411	-2.19512948715179	2.36867097531712	-0.926734658391254	0.358727694644806	0.857970299251239	FALSE	47.7213632234487	151.192410030411	1.65637037424086	3.2629740774035	0.507625967889673	0.614002608494821	0.996443910822679	FALSE	48.7949868443781	151.192410030411
Bacteria;Firmicutes_A;Clostridia;Lachnospirales;Lachnospiraceae;Blautia_A;[Blautia_A_Peterbilt_p1_metabat2_high_PE.006.contigs]	18.8320104293552	0.372802545992098	0.648239834535309	0.575099717929771	0.568071440647528	0.997444297409245	FALSE	45.2686896880483	18.8320104293552	0.0402806146037826	0.648239834535309	0.0621384439181492	0.950726134916488	0.998594931969027	FALSE	45.2686896867259	18.8320104293552	0.370094461246801	0.688670639816982	0.537404152070656	0.59362252004194	0.998995726028431	FALSE	45.2340089122492	18.8320104293552	-0.231910525367193	0.690079688372415	-0.33606339858251	0.738376812604845	0.964371412747828	FALSE	45.2399456714624	18.8320104293552	-0.00658874959509137	0.671177363657311	-0.00981670412599828	0.992210666226629	0.998962730565047	FALSE	45.2670187960144	18.8320104293552	0.160815031895358	0.923056096991133	0.174220215238883	0.862470576081817	0.996443910822679	FALSE	45.1890958141017	18.8320104293552
Bacteria;Firmicutes;Bacilli;Erysipelotrichales;Erysipelatoclostridiaceae;Faecalibacillus;Faecalibacillus_intestinalis	10.2899220093021	0.620909100870751	2.22497171311294	0.279063817850539	0.781407904497568	0.997444297409245	FALSE	47.4762893992855	10.2899220093021	-1.00041854359086	2.22497171311294	-0.449632027991574	0.655021969178699	0.998594931969027	FALSE	47.4762893981818	10.2899220093021	-2.64438435726605	2.36900337379351	-1.11624339016097	0.269960865775353	0.998995726028431	FALSE	47.2641815402723	10.2899220093021	-1.95121005712871	2.37244532751887	-0.822446795505003	0.414944594351111	0.925845126145916	FALSE	47.3581074221111	10.2899220093021	-1.83096261254092	2.30273846035799	-0.795123998691661	0.430487376232159	0.898736803011	FALSE	47.6126818652657	10.2899220093021	-0.85951259654454	3.17839938890699	-0.270423093946074	0.78800561259911	0.996443910822679	FALSE	47.5294264269279	10.2899220093021
Bacteria;Actinobacteriota;Coriobacteriia;Coriobacteriales;Atopobiaceae;NM07-P-09;[NM07-P-09_Trix_p1_metabat2_low_PE.013.contigs]	1.91990697025424	-0.378846623661735	1.45295166432883	-0.260742757631059	0.795428914353209	0.997444297409245	FALSE	47.0434079388659	1.91990697025424	-0.426656536801127	1.45295166432883	-0.293648128341706	0.77031843818396	0.998594931969027	FALSE	47.0434079389522	1.91990697025424	-1.84998579530483	1.54545775799443	-1.19704714395144	0.237308059686918	0.998995726028431	FALSE	46.867412086926	1.91990697025424	-2.46089525026365	1.54822310831826	-1.58949652478496	0.118665705342775	0.768474795087209	FALSE	46.913321403826	1.91990697025424	-0.0550638296869818	1.50428120628759	-0.0366047448155478	0.970954953171306	0.998962730565047	FALSE	47.0728641066512	1.91990697025424	-1.12100513095292	2.07387950598642	-0.540535324119385	0.591392647084013	0.996443910822679	FALSE	46.7755482144931	1.91990697025424
Bacteria;Firmicutes_A;Clostridia;Clostridiales;Clostridiaceae;Dwaynesavagella;Dwaynesavagella_sp001655775	4.71868367739051	2.25938622104437	2.10622007745116	1.07272086389878	0.288972311679108	0.997444297409245	FALSE	46.1627951976625	4.71868367739051	3.44166434991576	2.10622007745116	1.63404783135516	0.109051326929544	0.998594931969027	FALSE	46.1627951979739	4.71868367739051	2.15240842987263	2.24062847510122	0.960627098062473	0.341767040443658	0.998995726028431	FALSE	45.955118481474	4.71868367739051	1.36062555205446	2.24455445149097	0.606189594175652	0.547367982728125	0.964371412747828	FALSE	46.0125662321705	4.71868367739051	1.96615834871319	2.1805715140055	0.901671115157121	0.371907813263159	0.857970299251239	FALSE	46.2057942280425	4.71868367739051	-1.73161868289195	3.00692931450365	-0.575876085460223	0.567513333442154	0.996443910822679	FALSE	45.8768441531796	4.71868367739051
Bacteria;Firmicutes_A;Clostridia;Oscillospirales;Ruminococcaceae;Fournierella;Fournierella_sp002160145	38.0919052899208	0.0917625953846845	1.87954326629416	0.0488217520874687	0.961268279168953	0.997444297409245	FALSE	46.988640731727	38.0919052899208	-0.891404810587613	1.87954326629416	-0.474266714990377	0.637506334330179	0.998594931969027	FALSE	46.9886407312544	38.0919052899208	2.25802721140022	2.00040190560743	1.12878677283331	0.264744534733529	0.998995726028431	FALSE	46.7704773230547	38.0919052899208	1.47690799303942	2.00362460253614	0.737118116422602	0.464726507188368	0.964371412747828	FALSE	46.8458466517876	38.0919052899208	-0.446198327835796	1.94563492115069	-0.229333017713264	0.819603650525712	0.998962730565047	FALSE	47.0721696394444	38.0919052899208	0.933464281048902	2.68464024620737	0.347705537964583	0.72961936142969	0.996443910822679	FALSE	46.8301145746188	38.0919052899208
Bacteria;Firmicutes;Bacilli;Lactobacillales;Lactobacillaceae;Lactobacillus;Lactobacillus_acidophilus	10.0412058396842	-2.87888536923227	1.90584874001853	-1.51055291471047	0.137501788121255	0.997444297409245	FALSE	47.6805800425697	10.0412058396842	-4.16493171244823	1.90584874001853	-2.18534221787598	0.0338094479160163	0.998594931969027	FALSE	47.6805800416823	10.0412058396842	-4.16941540999187	2.02908948568394	-2.05482086394356	0.0454222559084507	0.998995726028431	FALSE	47.4739570416788	10.0412058396842	-4.31995458534714	2.03209499113543	-2.12586252325408	0.0387344034461122	0.768474795087209	FALSE	47.561467164461	10.0412058396842	-4.21388331865192	1.97254170406301	-2.13627083775833	0.0378055816979395	0.435654348365405	FALSE	47.8025209486523	10.0412058396842	-3.78650380036432	2.72255504461856	-1.3907905398823	0.17074461430215	0.996443910822679	FALSE	47.6912247001021	10.0412058396842
Bacteria;Firmicutes;Bacilli;Erysipelotrichales;Erysipelatoclostridiaceae;[Erysipelatoclostridiaceae_Snoopy_p2_metabat2_low_PE.005.contigs];[Erysipelatoclostridiaceae_Snoopy_p2_metabat2_low_PE.005.contigs]	61.7766207815657	-0.89434530089429	2.34067301781691	-0.382088952231536	0.704085630299155	0.997444297409245	FALSE	47.892882267775	61.7766207815657	0.474394530519812	2.34067301781691	0.20267441326011	0.840248088930434	0.998594931969027	FALSE	47.8928822682696	61.7766207815657	2.66564688628097	2.49355559729349	1.06901441827657	0.290440644778365	0.998995726028431	FALSE	47.7234093729191	61.7766207815657	0.0285212244556729	2.49641328651598	0.0114248808920086	0.990931965775047	0.999961053553627	FALSE	47.8485104916217	61.7766207815657	2.95682310810604	2.42117224685714	1.22123616440103	0.227943140696382	0.807559000337489	FALSE	48.1469403571236	61.7766207815657	0.457550324530863	3.34082067513853	0.136957463157429	0.891631491357495	0.996443910822679	FALSE	48.490867625503	61.7766207815657
Bacteria;Proteobacteria;Gammaproteobacteria;Enterobacterales;Succinivibrionaceae;Succinivibrio;[Succinivibrio_Freddie_p2_metabat2_high_PE.038.contigs]	0.701294045655515	-0.109694858771376	0.400926084119836	-0.273603696831531	0.785633105310614	0.997444297409245	FALSE	45.2904812029575	0.701294045655515	-0.00617353130322212	0.400926084119836	-0.0153981782372056	0.987782150100984	0.998594931969027	FALSE	45.2904812025132	0.701294045655515	-0.428494115094133	0.425913960862972	-1.00605792359079	0.319735937983516	0.998995726028431	FALSE	45.2630764715043	0.701294045655515	-0.539389200010539	0.426788455499341	-1.26383268586648	0.212759761811525	0.768474795087209	FALSE	45.2677109839478	0.701294045655515	-0.205398274417977	0.415111698200769	-0.494802423801211	0.623131581049069	0.998962730565047	FALSE	45.2890287485497	0.701294045655515	-0.124593315757919	0.570840243043518	-0.218263020654661	0.828206050522938	0.996443910822679	FALSE	45.2271218120109	0.701294045655515
Bacteria;Firmicutes_A;Clostridia;Lachnospirales;Lachnospiraceae;Blautia_A;Blautia_A_faecis	415.716510140067	1.12677988333921	1.0698868443057	1.05317668811082	0.29762577843109	0.997444297409245	FALSE	47.1649092007503	415.716510140067	0.0143353627983593	1.0698868443057	0.0133989523047759	0.989366020842328	0.998594931969027	FALSE	47.1649092007451	415.716510140067	0.0558102164113548	1.1381037798368	0.049037897422112	0.961096965589124	0.998995726028431	FALSE	46.9839239122536	415.716510140067	-1.73753145917903	1.14011376372501	-1.52399831881876	0.134205532474	0.768474795087209	FALSE	47.0329166168524	415.716510140067	-0.150139084677911	1.10766607477143	-0.135545439277711	0.892757071243069	0.998962730565047	FALSE	47.1996245240695	415.716510140067	-0.307190579318192	1.52730696881477	-0.201132179444306	0.841464885701698	0.996443910822679	FALSE	46.9056409628303	415.716510140067
Bacteria;Actinobacteriota;Coriobacteriia;Coriobacteriales;Coriobacteriaceae;Collinsella;NA	159.882193144036	-0.411414334316557	1.62699093983554	-0.252868239302023	0.801493698064517	0.997444297409245	FALSE	46.1216027034992	159.882193144036	0.295568221701701	1.62699093983554	0.181665560922901	0.856641254285179	0.998594931969027	FALSE	46.1216027042046	159.882193144036	0.322668350307973	1.73191884508181	0.186306853363404	0.853025563317348	0.998995726028431	FALSE	45.8747727369305	159.882193144036	0.530447650582283	1.73459690590502	0.305804564032428	0.761134077664152	0.964371412747828	FALSE	45.9690998587124	159.882193144036	-0.667441866461153	1.68407205980582	-0.396326191967173	0.693687470746051	0.998962730565047	FALSE	46.2401774047985	159.882193144036	0.495625690783451	2.32413722035277	0.213251475189671	0.832072498899327	0.996443910822679	FALSE	46.0317090013399	159.882193144036
Bacteria;Firmicutes;Bacilli;Erysipelotrichales;Erysipelatoclostridiaceae;Faecalibacillus;NA	10.1567432096804	-0.77559357773785	2.33274620394396	-0.332480908736046	0.740980654464835	0.997444297409245	FALSE	47.7744457048831	10.1567432096804	-1.18427476385504	2.33274620394396	-0.50767407180978	0.614017809579994	0.998594931969027	FALSE	47.7744457049675	10.1567432096804	-2.66986608512616	2.48454525860825	-1.07458943477718	0.287977832470595	0.998995726028431	FALSE	47.5813352482538	10.1567432096804	-1.99123850730656	2.48775867225403	-0.800414658188048	0.427439904187779	0.930463693872178	FALSE	47.6919374485394	10.1567432096804	-1.90841689822133	2.41365423468926	-0.790675346449127	0.433025298691617	0.898779253679693	FALSE	47.9692153981655	10.1567432096804	-1.18025452385323	3.33142070549232	-0.354279638686106	0.724678065305843	0.996443910822679	FALSE	48.0914463043559	10.1567432096804
Bacteria;Actinobacteriota;Coriobacteriia;Coriobacteriales;Eggerthellaceae;Adlercreutzia;Adlercreutzia_equolifaciens	1.63679132750365	0.0595924915170575	1.89384843218646	0.0314663467805909	0.975028996843767	0.997444297409245	FALSE	47.6744276633628	1.63679132750365	1.13756145624839	1.89384843218646	0.600661297343139	0.550910665437888	0.998594931969027	FALSE	47.6744276638904	1.63679132750365	-0.204667318773053	2.01575368200541	-0.101533893054551	0.919554298058391	0.998995726028431	FALSE	47.4724069839159	1.63679132750365	1.2322183124834	2.01895660734516	0.610324317026169	0.544553452128459	0.964371412747828	FALSE	47.5446734817093	1.63679132750365	0.272458259284177	1.96039367798094	0.13898140069743	0.890049260921898	0.998962730565047	FALSE	47.7581462658022	1.63679132750365	-0.583776244933417	2.70518680720027	-0.215798865860061	0.830067546567369	0.996443910822679	FALSE	47.5515952980146	1.63679132750365
Bacteria;Firmicutes_A;Clostridia;Oscillospirales;Oscillospiraceae;CAG-110;[CAG-110_Charlie_p1_metabat2_high_PE.022.contigs]	8.26259555553672	-0.0103352907619788	1.63566541130259	-0.0063187071699145	0.99498525026726	0.999232216770771	FALSE	46.8747262126672	8.26259555553672	-0.046367412747869	1.63566541130259	-0.0283477369072343	0.9775051564843	0.998594931969027	FALSE	46.8747262126694	8.26259555553672	1.84130090129821	1.73983977200421	1.05831636391271	0.295355658606548	0.998995726028431	FALSE	46.693254289234	8.26259555553672	0.120753712104275	1.7429436969707	0.0692814761108747	0.945061125688128	0.999961053553627	FALSE	46.7409910862768	8.26259555553672	-0.46266876376571	1.6934439532582	-0.273211736872384	0.785889822118105	0.998962730565047	FALSE	46.9061005067582	8.26259555553672	-0.640478098965113	2.33474859996143	-0.274324224447846	0.785047863229928	0.996443910822679	FALSE	46.6021920520702	8.26259555553672
Bacteria;Actinobacteriota;Actinomycetia;Actinomycetales;Bifidobacteriaceae;Bifidobacterium;[Bifidobacterium_Dunbar_p2_maxbin2_low_prob.030.contigs]	3.85682530244883	-0.318194450010757	1.97002328083674	-0.161518116616169	0.872368667169394	0.997444297409245	FALSE	47.6214783667189	3.85682530244883	-1.55224784862045	1.97002328083674	-0.78793375881383	0.434640068790372	0.998594931969027	FALSE	47.6214783647964	3.85682530244883	-0.0443359373196448	2.09685116419683	-0.021144055465962	0.983219466986189	0.998995726028431	FALSE	47.4177036179307	3.85682530244883	-0.458179629643101	2.10017602633042	-0.218162489190806	0.828237256179001	0.988775777716662	FALSE	47.4909733216303	3.85682530244883	-1.19716165661516	2.03923723727351	-0.587063454282435	0.559929279059588	0.997837577142239	FALSE	47.7069194371694	3.85682530244883	-1.00209580807238	2.81401107888182	-0.356109403972414	0.723335445887251	0.996443910822679	FALSE	47.5012799043513	3.85682530244883
Bacteria;Firmicutes_A;Clostridia;Clostridiales;Clostridiaceae;Clostridium;NA	53.0719523415878	-0.889200304622415	2.69070992043679	-0.330470519273988	0.74248693139815	0.997444297409245	FALSE	47.8565638519083	53.0719523415878	-2.50105052939028	2.69070992043679	-0.929513252392617	0.357288214948513	0.998594931969027	FALSE	47.8565638532653	53.0719523415878	-0.715566605708183	2.86739910991702	-0.249552496279073	0.804003676322821	0.998995726028431	FALSE	47.7590684895563	53.0719523415878	2.0036901154879	2.86972272128127	0.698217322750017	0.488416403125182	0.964371412747828	FALSE	47.9120300736976	53.0719523415878	-1.50878593629816	2.78103317654646	-0.542527125897791	0.589951841959909	0.998962730565047	FALSE	48.2662529623452	53.0719523415878	-2.56599944840993	3.83130574133972	-0.669745413612608	0.506149258925671	0.996443910822679	FALSE	49.2327593803871	53.0719523415878
Bacteria;Firmicutes;Bacilli;Erysipelotrichales;Erysipelotrichaceae;Dubosiella;NA	2.15164549782451	-1.90599040924068	2.07398818610936	-0.918997717540604	0.362676917373451	0.997444297409245	FALSE	48.159007679703	2.15164549782451	-1.77762525719659	2.07398818610936	-0.8571048133747	0.395632147938572	0.998594931969027	FALSE	48.1590076797894	2.15164549782451	-0.621188925586536	2.20894492268804	-0.281215216914788	0.779754661993174	0.998995726028431	FALSE	47.9762115345222	2.15164549782451	-0.0500290535165139	2.21180424658644	-0.0226191145051492	0.982047709405864	0.999961053553627	FALSE	48.0807325180032	2.15164549782451	0.0657108171500026	2.14592563583126	0.0306211995666608	0.975697707753862	0.998962730565047	FALSE	48.3427481537323	2.15164549782451	-1.88117639885137	2.96189468413493	-0.635126025556441	0.528334077614269	0.996443910822679	FALSE	48.4568378318652	2.15164549782451
Bacteria;Firmicutes_A;Clostridia;Lachnospirales;Lachnospiraceae;Blautia_A;[Blautia_A_Scooby_p1_metabat2_low_PE.018.contigs]	17.5240212892155	0.313920940141474	0.615417100447823	0.510094600739956	0.612465016675175	0.997444297409245	FALSE	45.2395692163425	17.5240212892155	-0.0232978249287213	0.615417100447823	-0.0378569671069721	0.969968288186343	0.998594931969027	FALSE	45.2395692172313	17.5240212892155	0.299150110552325	0.653794332401039	0.457559963014218	0.649460202373739	0.998995726028431	FALSE	45.2064779583914	17.5240212892155	-0.25359568212005	0.655133121040722	-0.387090308786703	0.700505493536606	0.964371412747828	FALSE	45.2121265144944	17.5240212892155	-0.0462848078269519	0.637192914387065	-0.0726386103515834	0.942413919174515	0.998962730565047	FALSE	45.2379373932048	17.5240212892155	0.109053310727122	0.876298678527783	0.124447649413709	0.901513104968126	0.996443910822679	FALSE	45.1634917245746	17.5240212892155
Bacteria;Firmicutes_A;Clostridia;Lachnospirales;Lachnospiraceae;Blautia_A;Blautia_A_wexlerae	357.011933969267	0.510103016987113	1.56518538585255	0.325905813840232	0.745910527151693	0.997444297409245	FALSE	48.0576183064347	357.011933969267	-0.102990729804275	1.56518538585255	-0.0658009784241475	0.947809252171623	0.998594931969027	FALSE	48.0576183065762	357.011933969267	-0.446395893341087	1.66671365714731	-0.267829984728825	0.789981025203204	0.998995726028431	FALSE	47.864016235279	357.011933969267	-2.11023747937589	1.66903927921551	-1.26434261053925	0.21221743525816	0.768474795087209	FALSE	47.9579823097912	357.011933969267	-0.477419277741718	1.61974929990518	-0.294748871180043	0.769451410536951	0.998962730565047	FALSE	48.2047428793478	357.011933969267	-0.265278996464377	2.23575635006302	-0.11865290976671	0.906043552496025	0.996443910822679	FALSE	48.1921144950352	357.011933969267
Bacteria;Firmicutes;Bacilli;Haloplasmatales_A;Turicibacteraceae;Turicibacter;Turicibacter_sanguinis	2.11679590309506	-0.655270753806507	2.11479637032948	-0.3098505194164	0.758014337420283	0.997444297409245	FALSE	48.0554861726053	2.11679590309506	3.3614663606978	2.11479637032948	1.58949883206679	0.118506039114878	0.998594931969027	FALSE	48.0554861721628	2.11679590309506	4.1938375408688	2.25209871374842	1.86219081573406	0.0687211780331009	0.998995726028431	FALSE	47.8634529673662	2.11679590309506	4.23440838767236	2.25518037461574	1.87763623492594	0.0665192175879935	0.768474795087209	FALSE	47.960782108398	2.11679590309506	2.09809738193702	2.18842529107196	0.958724700585646	0.342480744361475	0.857970299251239	FALSE	48.2129796977943	2.11679590309506	3.66880646724636	3.02070264624788	1.21455399517841	0.230449104701395	0.996443910822679	FALSE	48.2328148836341	2.11679590309506
Bacteria;Firmicutes;Bacilli;Lactobacillales;Streptococcaceae;Streptococcus;Streptococcus_alactolyticus	9.23396776455245	-3.99352170492549	2.33454669915277	-1.71061975602149	0.093523670540348	0.997444297409245	FALSE	48.6363048302243	9.23396776455245	-2.9350924084515	2.33454669915277	-1.25724296263454	0.214669600148886	0.998594931969027	FALSE	48.6363048315984	9.23396776455245	2.5983288808471	2.48809372642427	1.04430506505929	0.301509610965969	0.998995726028431	FALSE	48.6129287844203	9.23396776455245	-1.42243952624259	2.48949654778616	-0.571376380299674	0.570369276650597	0.964371412747828	FALSE	48.7553070285073	9.23396776455245	-2.55940694777179	2.41112543885082	-1.06149887788154	0.293655941100725	0.825504980744297	FALSE	49.1074961010292	9.23396776455245	-5.83621978849621	3.3148950335422	-1.7606047037513	0.0843673215787432	0.996443910822679	FALSE	50.4407827682524	9.23396776455245
Bacteria;Bacteroidota;Bacteroidia;Bacteroidales;UBA932;RC9;NA	1.39461506086441	0.0283795707554059	1.56209563043661	0.0181676270021149	0.985581595707393	0.997444297409245	FALSE	47.2708057833361	1.39461506086441	1.81524095465264	1.56209563043661	1.16205494675462	0.2510468550886	0.998594931969027	FALSE	47.2708057843165	1.39461506086441	1.86497879492422	1.66191024181436	1.1221898439522	0.267472191167336	0.998995726028431	FALSE	47.0821358154903	1.39461506086441	1.26535884909892	1.6647857716665	0.760073080052968	0.450996012867725	0.958366527343915	FALSE	47.1361923342988	1.39461506086441	-1.77591959207466	1.61721125869814	-1.09813704457158	0.277701645415415	0.825504980744297	FALSE	47.3144680853943	1.39461506086441	1.09005923846771	2.23034545773409	0.488740089427738	0.627297233312658	0.996443910822679	FALSE	47.0279723731429	1.39461506086441
Bacteria;Firmicutes_A;Clostridia;Peptostreptococcales;Peptostreptococcaceae;Peptacetobacter;[Peptacetobacter_Freddie_p1_maxbin2_high_prob.035.contigs]	367.934822200571	-1.10312706370323	1.49629217785994	-0.737240413353608	0.464588547484554	0.997444297409245	FALSE	47.6833534395616	367.934822200571	-1.07021145778476	1.49629217785994	-0.71524229934519	0.477946984410852	0.998594931969027	FALSE	47.6833534402952	367.934822200571	-0.734894608218828	1.59254181118546	-0.461460165791054	0.646575578724975	0.998995726028431	FALSE	47.4829889179012	367.934822200571	-1.39655756185735	1.59509533525163	-0.875532346558478	0.385685421441121	0.89680510306274	FALSE	47.5530580670278	367.934822200571	-0.152672847117984	1.54889407464908	-0.0985689400048702	0.921893057242532	0.998962730565047	FALSE	47.7621804020454	367.934822200571	0.909122777216853	2.13725774578619	0.425368806831688	0.67248702230333	0.996443910822679	FALSE	47.5458373984776	367.934822200571
Bacteria;Firmicutes_A;Clostridia;Lachnospirales;Lachnospiraceae;Blautia_A;[Blautia_A_Oklahoma_p2_maxbin2_low_prob.011.contigs]	328.996626873125	1.21234558837409	1.71661037102138	0.706243891357099	0.483432898671106	0.997444297409245	FALSE	48.250744191143	328.996626873125	0.0713828952039691	1.71661037102138	0.0415836327270332	0.967002220817752	0.998594931969027	FALSE	48.2507441897731	328.996626873125	-0.511212486172228	1.82858647646973	-0.279567027729076	0.781008846913992	0.998995726028431	FALSE	48.0816621766177	328.996626873125	-1.25399023402702	1.83078416929781	-0.684947059875435	0.496658480757877	0.964371412747828	FALSE	48.1947388235648	328.996626873125	-1.31480916733589	1.77584554467126	-0.740384866961657	0.462638139894542	0.909424329047665	FALSE	48.4687657523056	328.996626873125	-4.01757021083772	2.45071898226247	-1.63934349059016	0.107585298077798	0.996443910822679	FALSE	48.710637010054	328.996626873125
Bacteria;Firmicutes_A;Clostridia;Oscillospirales;Oscillospiraceae;CAG-110;[CAG-110_Scrappy_p2_metabat2_low_PE.034.contigs]	175.439957103311	-2.39173814817704	1.87606307846344	-1.27487085889242	0.208534094056301	0.997444297409245	FALSE	47.6687847039616	175.439957103311	-1.66164176971888	1.87606307846344	-0.885706770094223	0.380221892328958	0.998594931969027	FALSE	47.6687847047615	175.439957103311	-2.1359941042832	1.99724348484148	-1.0694710587341	0.290266497539483	0.998995726028431	FALSE	47.4621605112863	175.439957103311	-4.59056353588855	2.00025737515731	-2.29498643169733	0.0261913152522906	0.768474795087209	FALSE	47.5459273503204	175.439957103311	-3.48366575829042	1.94178807819047	-1.7940504411464	0.0791339742405316	0.543285169305188	FALSE	47.7806086372453	175.439957103311	-4.74630603371092	2.67999780286143	-1.77101116599547	0.0829561137648012	0.996443910822679	FALSE	47.6413330306744	175.439957103311
Bacteria;Firmicutes_A;Clostridia;Peptostreptococcales;Peptostreptococcaceae;Romboutsia;[Romboutsia_Skinner_p2_metabat2_high_PE.010.contigs]	11.7399841616053	-0.346192918188782	2.8238944065853	-0.122594144236223	0.902947417857968	0.997444297409245	FALSE	47.344478233232	11.7399841616053	-1.8904702528709	2.8238944065853	-0.66945500811303	0.506457093167959	0.998594931969027	FALSE	47.3444782338164	11.7399841616053	2.81174223423815	3.00963497057914	0.934246930848593	0.354914959524562	0.998995726028431	FALSE	47.3668133252774	11.7399841616053	1.34865805716341	3.01091422938738	0.447923107207811	0.656243518023549	0.964371412747828	FALSE	47.5358650276612	11.7399841616053	1.02925211839433	2.91506938975912	0.353079800436374	0.72557473948516	0.998962730565047	FALSE	47.9936421496165	11.7399841616053	-1.12437121378775	4.00133522473307	-0.280999004241829	0.779870658004287	0.996443910822679	FALSE	50.0029882508036	11.7399841616053
Bacteria;Firmicutes;Bacilli;Lactobacillales;Lactobacillaceae;Ligilactobacillus;Ligilactobacillus_animalis	3.71260851952059	-1.48620201380667	2.28086333760187	-0.65159625713011	0.517761442526103	0.997444297409245	FALSE	48.1249917495454	3.71260851952059	-2.71617653245831	2.28086333760187	-1.19085457145983	0.239551385930634	0.998594931969027	FALSE	48.1249917500467	3.71260851952059	-1.72919389940653	2.42980488950997	-0.711659568581766	0.480123074318008	0.998995726028431	FALSE	47.9594882967513	3.71260851952059	2.26908885865474	2.43261476243151	0.93277772284284	0.355595543320969	0.887745517241859	FALSE	48.0794009615173	3.71260851952059	-0.371740273003041	2.35935570523609	-0.157560079719239	0.875459413940899	0.998962730565047	FALSE	48.366157244705	3.71260851952059	-2.44266981995301	3.25561755366415	-0.75029384738506	0.456688853829916	0.996443910822679	FALSE	48.6821296180838	3.71260851952059
Bacteria;Firmicutes;Bacilli;Erysipelotrichales;Erysipelotrichaceae;Ileibacterium;[Ileibacterium_LinusII_BA0109CM-p1_maxbin2_low_prob.011.contigs]	1.53501688401142	-0.232319367558258	1.57403695001817	-0.147594608598976	0.883289815680009	0.997444297409245	FALSE	47.3197848664253	1.53501688401142	-1.37310024765981	1.57403695001817	-0.872343084222999	0.387426239764437	0.998594931969027	FALSE	47.3197848673499	1.53501688401142	-1.73073132690362	1.67465194505827	-1.03348718640362	0.306650111149329	0.998995726028431	FALSE	47.1306754269744	1.53501688401142	0.731608717940741	1.67753877457907	0.436120302569053	0.664738385479099	0.964371412747828	FALSE	47.1854107942911	1.53501688401142	0.273791598337543	1.62956531712274	0.168015111429204	0.867286761719059	0.998962730565047	FALSE	47.3649389991084	1.53501688401142	-0.602831694331938	2.24745894741409	-0.268228122709673	0.789695482944657	0.996443910822679	FALSE	47.0815066372198	1.53501688401142
Bacteria;Actinobacteriota;Actinomycetia;Actinomycetales;Bifidobacteriaceae;Bifidobacterium;Bifidobacterium_gallinarum	26.5474669327299	-3.3165953740111	2.38122491516293	-1.39281062989557	0.170140043509093	0.997444297409245	FALSE	47.6640683186351	26.5474669327299	-1.88478534994622	2.38122491516293	-0.791519246226792	0.432562454865367	0.998594931969027	FALSE	47.6640683195857	26.5474669327299	-3.81668696977128	2.53665115446192	-1.50461641643464	0.139045831848918	0.998995726028431	FALSE	47.4841419229053	26.5474669327299	-2.34287527901823	2.5396336975705	-0.922524882726005	0.360906509395575	0.888576716236001	FALSE	47.6100796736919	26.5474669327299	-1.44078409808408	2.46326720257698	-0.584907758515511	0.561354265284506	0.997837577142239	FALSE	47.9131002312693	26.5474669327299	-2.08942187708825	3.39917352591738	-0.614685264272981	0.541652493467234	0.996443910822679	FALSE	48.2190205329019	26.5474669327299
Bacteria;Bacteroidota;Bacteroidia;Bacteroidales;Bacteroidaceae;Prevotellamassilia;[Prevotellamassilia_Reeses_p1_maxbin2_low_prob.019.contigs]	3.25604597261848	0.0265764900174905	1.78547532665476	0.014884826253681	0.988186365340599	0.997444297409245	FALSE	47.534749722333	3.25604597261848	0.219022583181162	1.78547532665476	0.122669061796289	0.902886339185473	0.998594931969027	FALSE	47.5347497221418	3.25604597261848	-0.977445667402291	1.90024280285014	-0.514379355067803	0.609380313305246	0.998995726028431	FALSE	47.3320676610783	3.25604597261848	1.8002954193291	1.90331868307033	0.945871774045196	0.349010922748554	0.884449578933494	FALSE	47.4012714897455	3.25604597261848	-1.37753514199247	1.84827486310894	-0.745308595321884	0.459748935545539	0.909424329047665	FALSE	47.6101404129254	3.25604597261848	-1.19847929401081	2.55023604677009	-0.469948378123154	0.6405478473533	0.996443910822679	FALSE	47.3793977573624	3.25604597261848
Bacteria;Firmicutes_A;Clostridia;Lachnospirales;Lachnospiraceae;Blautia_A;[Blautia_A_Bissell_p1_metabat2_low_PE.033.contigs]	17.4598514040296	0.142836574412544	0.915040992149221	0.156098552565447	0.876645173348508	0.997444297409245	FALSE	45.546240848761	17.4598514040296	-0.184889442465007	0.915040992149221	-0.202055912304808	0.840772824933516	0.998594931969027	FALSE	45.5462408490389	17.4598514040296	0.219873273737056	0.97235080938058	0.226125459675528	0.82211720123856	0.998995726028431	FALSE	45.4724595963683	17.4598514040296	-1.9572520339114	0.974297848292785	-2.0088846930546	0.0505066320092699	0.768474795087209	FALSE	45.4860524718445	17.4598514040296	-0.270461880086326	0.947426839519388	-0.28546993689088	0.77657841086403	0.998962730565047	FALSE	45.5449408552758	17.4598514040296	-0.475966270169296	1.30368219530205	-0.365093787339037	0.716737332209305	0.996443910822679	FALSE	45.3848562951026	17.4598514040296
Bacteria;Bacteroidota;Bacteroidia;Bacteroidales;UBA932;RC9;[RC9_Charlie_p1_maxbin2_low_prob.001.contigs]	8.05866131577655	-2.56475488053283	2.02799504244499	-1.26467512338724	0.212126290095373	0.997444297409245	FALSE	47.7450032806801	8.05866131577655	0.31740146878703	2.02799504244499	0.15650998259067	0.876290981091789	0.998594931969027	FALSE	47.7450032804769	8.05866131577655	-1.13661797856084	2.15931094812988	-0.526379945206702	0.601071567998875	0.998995726028431	FALSE	47.5405955418712	8.05866131577655	-2.17579590844497	2.16243250486328	-1.00617980147433	0.319413340066704	0.874097054110877	FALSE	47.6321700419017	8.05866131577655	-1.43465759371185	2.09885458236876	-0.683543112402144	0.497558504343992	0.944831840695772	FALSE	47.8792821500431	8.05866131577655	-0.842343409731168	2.89700257650572	-0.290763776519377	0.772489688249515	0.996443910822679	FALSE	47.8070741633001	8.05866131577655
Bacteria;Firmicutes_A;Clostridia;Clostridiales;Clostridiaceae;Clostridium;Clostridium_cuniculi	3.10136010819807	1.7766449813618	2.68906103513526	0.660693438396588	0.511995196242706	0.997444297409245	FALSE	47.5815242546429	3.10136010819807	2.00303759490584	2.68906103513526	0.744883648505616	0.460005589031773	0.998594931969027	FALSE	47.5815242556475	3.10136010819807	5.32264288772389	2.86534519124383	1.85759220354646	0.0694390828223145	0.998995726028431	FALSE	47.4461474235513	3.10136010819807	3.95476646966449	2.86805325628843	1.37890273166767	0.174370867691738	0.768474795087209	FALSE	47.5956857057355	3.10136010819807	2.45674248589387	2.78029037296266	0.883628023096013	0.381306909435742	0.857970299251239	FALSE	47.9412045624365	3.10136010819807	0.7670933574887	3.83330444683286	0.200112818621147	0.842226166364349	0.996443910822679	FALSE	48.6701899756319	3.10136010819807
Bacteria;Firmicutes_A;Clostridia;Peptostreptococcales;Anaerovoracaceae;Eubacterium_M;NA	12.1128490638292	-3.52157270649884	2.02194935619065	-1.74167206301026	0.0880319619873795	0.997444297409245	FALSE	47.5516816443914	12.1128490638292	-0.307212702163021	2.02194935619065	-0.151938870883399	0.879877971977676	0.998594931969027	FALSE	47.5516816433656	12.1128490638292	-3.48631484913415	2.15281223125451	-1.61942356073598	0.111999628110732	0.998995726028431	FALSE	47.3415897784875	12.1128490638292	-1.00549443517947	2.15595166399059	-0.466380787646386	0.643077830318741	0.964371412747828	FALSE	47.433837896311	12.1128490638292	-3.52460633635369	2.09263654604901	-1.68428977454699	0.0986613682162522	0.571843355741718	FALSE	47.6846094632105	12.1128490638292	-0.995430987012122	2.88838766368371	-0.344632058753013	0.731889212382048	0.996443910822679	FALSE	47.5961643329378	12.1128490638292
Bacteria;Bacteroidota;Bacteroidia;Bacteroidales;Bacteroidaceae;Bacteroides;Bacteroides_fluxus	3.38677621389065	1.20040126478593	1.31924146905429	0.909917776952877	0.367589010423219	0.997444297409245	FALSE	46.1974813837432	3.38677621389065	0.123920193467921	1.31924146905429	0.0939329124915657	0.925568671074075	0.998594931969027	FALSE	46.1974813846868	3.38677621389065	1.62124232561806	1.40243310268396	1.1560211481855	0.253632292034426	0.998995726028431	FALSE	46.0711602218299	3.38677621389065	-1.69772844472996	1.40512983075516	-1.20823599895929	0.233118355943759	0.768720974953468	FALSE	46.0977107309392	3.38677621389065	-2.05832455159271	1.36592654984825	-1.50690719923511	0.13864180937634	0.659935012631376	FALSE	46.203036454527	3.38677621389065	-1.39250486223047	1.88113649857895	-0.740246581405652	0.462916228055509	0.996443910822679	FALSE	45.9488411806969	3.38677621389065
Bacteria;Actinobacteriota;Coriobacteriia;Coriobacteriales;Coriobacteriaceae;Collinsella;[Collinsella_X13_Wolf_metabat2_high_PE.009.contigs]	113.47132737621	-0.21162521680512	1.70366567685193	-0.124217573717965	0.901678311453954	0.997444297409245	FALSE	46.5104449075064	113.47132737621	-0.512894539818657	1.70366567685193	-0.301053514658108	0.764715490571062	0.998594931969027	FALSE	46.5104449076459	113.47132737621	-1.11181438829121	1.8131690590832	-0.613188484946563	0.542753603744748	0.998995726028431	FALSE	46.2810087930262	113.47132737621	-2.31338559915493	1.81610586939089	-1.27381648732341	0.209077903364951	0.768474795087209	FALSE	46.3591861101611	113.47132737621	-0.603000870869405	1.76358976682449	-0.341916744025548	0.733950920208004	0.998962730565047	FALSE	46.5955363618737	113.47132737621	0.194685626715966	2.43337973128567	0.080006266269467	0.936576845759714	0.996443910822679	FALSE	46.3333324915296	113.47132737621
Bacteria;Firmicutes;Bacilli;Erysipelotrichales;Erysipelatoclostridiaceae;Erysipelatoclostridium;NA	109.064760354385	1.67741238377166	1.45161236220905	1.15555118393934	0.253682421826427	0.997444297409245	FALSE	47.187945774766	109.064760354385	0.400519614612058	1.45161236220905	0.27591361512143	0.783819191958777	0.998594931969027	FALSE	47.1879457751485	109.064760354385	-0.144955345376429	1.54452191556927	-0.0938512713320759	0.925626340776196	0.998995726028431	FALSE	46.990240479702	109.064760354385	1.53362757212549	1.54714905679767	0.991260386571824	0.326629173699936	0.874097054110877	FALSE	47.0495633068927	109.064760354385	1.72904918920871	1.50279225697188	1.15055769098301	0.255705085834394	0.819719172185369	FALSE	47.2404835795641	109.064760354385	3.14845475211101	2.07285239488603	1.5188996379475	0.135492484868925	0.996443910822679	FALSE	46.958475483778	109.064760354385
Bacteria;Firmicutes;Bacilli;Erysipelotrichales;Erysipelatoclostridiaceae;Erysipelatoclostridium;Erysipelatoclostridium_spiroforme	111.597047631478	1.53943118977754	1.75125822845058	0.879042944534545	0.383792298060854	0.997444297409245	FALSE	47.6196243908753	111.597047631478	0.315002482656638	1.75125822845057	0.179872092841121	0.85801622928937	0.998594931969027	FALSE	47.6196243921805	111.597047631478	-1.61603337727315	1.86421506555902	-0.866870677707215	0.390378903239829	0.998995726028431	FALSE	47.4128679398359	111.597047631478	-0.0403563413535587	1.86709207432202	-0.0216145426937302	0.982845991382702	0.999961053553627	FALSE	47.4923046578619	111.597047631478	1.59836164647048	1.81269219149474	0.881761202464533	0.382325952158155	0.857970299251239	FALSE	47.7197943811918	111.597047631478	2.68916854386996	2.50165858142884	1.07495425788039	0.287819905775558	0.996443910822679	FALSE	47.5481066564384	111.597047631478
Bacteria;Proteobacteria;Gammaproteobacteria;Enterobacterales;Enterobacteriaceae;Escherichia;Escherichia_coli_D	2.29913729870381	-3.43105254007934	2.67748940035118	-1.28144393013445	0.205513181100143	0.997444297409245	FALSE	53.9999999983545	2.29913729870381	-1.87154908289018	2.67748940035118	-0.698994021281544	0.487555614738487	0.998594931969027	FALSE	53.9999999983545	2.29913729870381	-0.0309616222237869	2.85181378376304	-0.0108568176506014	0.991377694476218	0.998995726028431	FALSE	53.9999999989074	2.29913729870381	-1.46749588375653	2.85181378376304	-0.514583347661688	0.608944021414843	0.964371412747828	FALSE	53.9999999987956	2.29913729870381	2.50032490451269	2.75511386336575	0.907521441403586	0.368163342634578	0.857970299251239	FALSE	53.9999999984938	2.29913729870381	0.792183867523444	3.73044180585471	0.212356581003397	0.832628420676132	0.996443910822679	FALSE	53.9999999985757	2.29913729870381
Bacteria;Firmicutes;Bacilli;Erysipelotrichales;Erysipelatoclostridiaceae;Faecalibacillus;[Faecalibacillus_Snoopy_p1_metabat2_high_PE.009.contigs]	3.4399504853348	0.158038073300809	2.21023964017416	0.0715026870517787	0.943293691647219	0.997444297409245	FALSE	48.1776818538437	3.4399504853348	-0.223339259026143	2.21023964017416	-0.101047531211839	0.919932091242644	0.998594931969027	FALSE	48.1776818527366	3.4399504853348	-1.67024864005759	2.35416446795678	-0.7094868106251	0.481454903462598	0.998995726028431	FALSE	47.9981374577681	3.4399504853348	-1.02165401576904	2.3571522220593	-0.433427254382615	0.666641849940498	0.964371412747828	FALSE	48.1052105038383	3.4399504853348	-0.955409747748364	2.28679888191711	-0.417793517087697	0.677946945308203	0.998962730565047	FALSE	48.370933023264	3.4399504853348	-0.242323540788797	3.15623287181773	-0.0767761919446831	0.939117318665107	0.996443910822679	FALSE	48.5191240601296	3.4399504853348
Bacteria;Firmicutes;Bacilli;Lactobacillales;Lactobacillaceae;Limosilactobacillus;Limosilactobacillus_reuteri	2.32668460360329	-0.720501313443132	1.98197615614717	-0.36352673124168	0.717808834429197	0.997444297409245	FALSE	47.9654116779506	2.32668460360329	-2.06471852551284	1.98197615614717	-1.04174740907404	0.302751301203896	0.998594931969027	FALSE	47.9654116776468	2.32668460360329	-0.0861118215259369	2.11055201509691	-0.0408006156256626	0.967624903652302	0.998995726028431	FALSE	47.7693422653388	2.32668460360329	1.40457784924733	2.11349121520339	0.664577093646524	0.509510263641774	0.964371412747828	FALSE	47.8649166211778	2.32668460360329	-2.03969833619583	2.05106099512652	-0.994460106765382	0.324973949658934	0.844106801278173	FALSE	48.1155829621642	2.32668460360329	-1.35169563822261	2.83110116029032	-0.477445192415519	0.635207318824794	0.996443910822679	FALSE	48.1060215932261	2.32668460360329
Bacteria;Firmicutes;Bacilli;Lactobacillales;Streptococcaceae;Streptococcus;NA	1.74534514061498	-3.10709366647092	1.79475566150849	-1.73120705681987	0.0897581942571319	0.997444297409245	FALSE	48.610042128919	1.74534514061498	-2.97939778182319	1.79475566150849	-1.66005760322774	0.103341259041315	0.998594931969027	FALSE	48.6100421321679	1.74534514061498	-2.03367667925258	1.91237068931581	-1.06343225746687	0.292853429813716	0.998995726028431	FALSE	48.4891175655725	1.74534514061498	-0.605199194562313	1.91422333483102	-0.316159135431152	0.753235177487307	0.964371412747828	FALSE	48.6158009939341	1.74534514061498	-1.43938730018607	1.85575041405978	-0.775636254358769	0.441698277983811	0.906243018621958	FALSE	48.9085061877962	1.74534514061498	-4.13403824894931	2.55890081948508	-1.61555235649235	0.112548938238406	0.996443910822679	FALSE	49.4915327655618	1.74534514061498
Bacteria;Firmicutes_A;Clostridia;Lachnospirales;Lachnospiraceae;Blautia_A;[Blautia_A_Skinner_p2_maxbin2_high_prob.029.contigs]	13.5495364422019	0.223999879578607	0.883448532447748	0.253551702619253	0.800981570323615	0.997444297409245	FALSE	45.6026542262641	13.5495364422019	-0.054212207514264	0.883448532447748	-0.0613643076230594	0.951337236478388	0.998594931969027	FALSE	45.6026542275652	13.5495364422019	0.325609307110423	0.938788935678461	0.346839736532584	0.730309810909111	0.998995726028431	FALSE	45.5277159204929	13.5495364422019	-1.78738264152055	0.940667061463749	-1.90012249258441	0.0637591429452289	0.768474795087209	FALSE	45.5415641723967	13.5495364422019	-0.183086684020604	0.914716387727944	-0.200156776982395	0.84224793610126	0.998962730565047	FALSE	45.6014329667075	13.5495364422019	-0.376696484433347	1.25869867970106	-0.299274552764934	0.766095191268228	0.996443910822679	FALSE	45.4390875454628	13.5495364422019
Bacteria;Firmicutes;Bacilli;Erysipelotrichales;Erysipelotrichaceae;Allobaculum;[Allobaculum_Michael_p1_maxbin2_low_prob.009.contigs]	1.46862917987743	-1.48701794153143	1.43260883276633	-1.03797904041959	0.304568523479011	0.997444297409245	FALSE	47.1971836017608	1.46862917987743	-1.38026809641353	1.43260883276633	-0.963464739881763	0.340225008290751	0.998594931969027	FALSE	47.1971836012969	1.46862917987743	-1.66789965872796	1.52400472367918	-1.09441895606556	0.279346758237404	0.998995726028431	FALSE	47.0141439620768	1.46862917987743	0.785301655921485	1.52668221509664	0.51438449217264	0.609390314556523	0.964371412747828	FALSE	47.0644222234165	1.46862917987743	0.235173050772304	1.48318639198637	0.158559336872924	0.874692056556851	0.998962730565047	FALSE	47.2341129530584	1.46862917987743	-0.777376825653046	2.04520492113893	-0.38009727906392	0.705587640825646	0.996443910822679	FALSE	46.9416449461163	1.46862917987743
Bacteria;Firmicutes_A;Clostridia;Lachnospirales;Lachnospiraceae;Blautia_A;[Blautia_A_Scooby_p2_maxbin2_low_prob.008.contigs]	281.570398832919	-2.53031051402629	1.5092212079294	-1.67656702724035	0.100183922629235	0.997444297409245	FALSE	47.5994342345862	281.570398832919	-2.54237298316573	1.5092212079294	-1.68455953958782	0.0986206092279661	0.998594931969027	FALSE	47.5994342355359	281.570398832919	-0.399309772582617	1.60635997240029	-0.248580504646135	0.804759284255801	0.998995726028431	FALSE	47.3955226433269	281.570398832919	-1.89202496371861	1.60891538598887	-1.17596299979177	0.245473924775057	0.768720974953468	FALSE	47.4682509273641	281.570398832919	-0.115584449202779	1.5622549782794	-0.0739856494681031	0.941331309848522	0.998962730565047	FALSE	47.6833852755887	281.570398832919	-3.42488957022665	2.15577557940823	-1.58870413179409	0.118765809285116	0.996443910822679	FALSE	47.4733695230401	281.570398832919
Bacteria;Firmicutes_A;Clostridia;Lachnospirales;Lachnospiraceae;Blautia_A;[Blautia_A_Pinky_p2_maxbin2_low_prob.005.contigs]	172.519729642226	-2.16012024056039	2.04701060165997	-1.05525601030532	0.296760263893371	0.997444297409245	FALSE	46.501068195348	172.519729642226	-1.01808655045615	2.04701060165997	-0.497352846942054	0.621283891386656	0.998594931969027	FALSE	46.5010681941331	172.519729642226	1.26321288985158	2.1815806669465	0.579035608900802	0.565354946359626	0.998995726028431	FALSE	46.5797438292096	172.519729642226	0.254821317059099	2.18225287551887	0.116769839058414	0.907542573963401	0.999961053553627	FALSE	46.7568866623808	172.519729642226	0.214296538620407	2.11206804629439	0.101462895097717	0.91961191189397	0.998962730565047	FALSE	47.2993957454569	172.519729642226	-5.98207521253638	2.89414382587728	-2.0669585108553	0.0439402293024034	0.996443910822679	FALSE	49.9509050116345	172.519729642226
Bacteria;Fusobacteriota;Fusobacteriia;Fusobacteriales;Fusobacteriaceae;NA;NA	46.811473133574	0.355730446153756	1.82027344002648	0.195426927807386	0.845893262070057	0.997444297409245	FALSE	47.4463825228025	46.811473133574	1.78724184877336	1.82027344002648	0.981853500399019	0.331152388365257	0.998594931969027	FALSE	47.4463825215875	46.811473133574	0.932436344284778	1.93746728304655	0.481265594750368	0.632549679822308	0.998995726028431	FALSE	47.2376969876835	46.811473133574	1.44372287389111	1.94053701584343	0.743981105283693	0.460566988321807	0.964371412747828	FALSE	47.3128724842619	46.811473133574	-0.404875784076146	1.88422339880775	-0.214876741437524	0.830782657247467	0.998962730565047	FALSE	47.5342803419771	46.811473133574	4.1200892473241	2.60011141118612	1.5845818104558	0.119721835302743	0.996443910822679	FALSE	47.3247120931378	46.811473133574
Bacteria;Firmicutes_A;Clostridia;Peptostreptococcales;Peptostreptococcaceae;Romboutsia;Romboutsia_ilealis	14.4418204408526	0.406441085150595	2.1739146457095	0.186962761372788	0.852482601545066	0.997444297409245	FALSE	47.7113109251289	14.4418204408526	-2.22095788909866	2.1739146457095	-1.02163987600985	0.31210385481388	0.998594931969027	FALSE	47.7113109260723	14.4418204408526	0.928851909068806	2.31594980792198	0.401067374556892	0.690167554361383	0.998995726028431	FALSE	47.5399779899437	14.4418204408526	3.04408104967281	2.31857066284924	1.31291277788014	0.195497854508896	0.768474795087209	FALSE	47.6697962619726	14.4418204408526	2.40254070078604	2.2486120214592	1.06845497482796	0.290661797433006	0.825504980744297	FALSE	47.9784220695145	14.4418204408526	4.98130553011674	3.10258627196195	1.60553328528936	0.114888255435296	0.996443910822679	FALSE	48.3555970500807	14.4418204408526
Bacteria;Proteobacteria;Gammaproteobacteria;Burkholderiales;Burkholderiaceae;Sutterella;[Sutterella_Magnolia_p2_metabat2_high_PE.017.contigs]	1.55917754082468	-0.276845912742412	1.87221225411159	-0.147871007752688	0.883066003172108	0.997444297409245	FALSE	47.8444079258863	1.55917754082468	2.2993300731366	1.87221225411159	1.22813536130159	0.225403741995798	0.998594931969027	FALSE	47.8444079266956	1.55917754082468	0.138109742620247	1.99333042385218	0.0692859251871275	0.945052026249704	0.998995726028431	FALSE	47.6424555894924	1.55917754082468	0.0391756366126491	1.9962605537758	0.0196245107075581	0.984424720914573	0.999961053553627	FALSE	47.7295213549987	1.55917754082468	0.833209818466756	1.93769726064274	0.429999998137159	0.669121320573613	0.998962730565047	FALSE	47.9677268360967	1.55917754082468	4.96687556745578	2.67449806122596	1.85712438511883	0.0694516631437922	0.996443910822679	FALSE	47.8704832536829	1.55917754082468
Bacteria;Firmicutes;Bacilli;Erysipelotrichales;Erysipelotrichaceae;Ileibacterium;Ileibacterium_valens	1.31759653682921	-0.0809338835157901	1.45967301570149	-0.0554465847112306	0.956016310009477	0.997444297409245	FALSE	47.2842404016379	1.31759653682921	-1.19826832661398	1.45967301570149	-0.820915584329079	0.415814038266961	0.998594931969027	FALSE	47.2842404027142	1.31759653682921	-1.4871208181483	1.55291606157848	-0.957631165612836	0.343139019346963	0.998995726028431	FALSE	47.0971796813537	1.31759653682921	0.630267690249511	1.55561069449374	0.405157725181767	0.687194051419065	0.964371412747828	FALSE	47.150357653086	1.31759653682921	0.37147757057749	1.5111808835124	0.245819395037656	0.806885013147586	0.998962730565047	FALSE	47.3264778352439	1.31759653682921	-0.526513047925036	2.08406049218883	-0.252638083154704	0.801648639391882	0.996443910822679	FALSE	47.0396078261231	1.31759653682921
Bacteria;Firmicutes_A;Clostridia;Peptostreptococcales;NA;NA;NA	87.193737470846	-0.159306016852403	1.7764966744564	-0.0896742555969883	0.928929963740436	0.997444297409245	FALSE	46.6521571068324	87.193737470846	-0.36649454586887	1.7764966744564	-0.206301847416076	0.83745285198564	0.998594931969027	FALSE	46.6521571064553	87.193737470846	-1.51942672969551	1.89179927068316	-0.803164877607132	0.425972831087817	0.998995726028431	FALSE	46.4211970058562	87.193737470846	2.36733220995198	1.89440588657309	1.24964360949828	0.217678264381308	0.768474795087209	FALSE	46.5364259014269	87.193737470846	-0.561613436379607	1.83837571392872	-0.305494373171089	0.761343295493551	0.998962730565047	FALSE	46.8369003816922	87.193737470846	1.9465110977827	2.53752968430431	0.767088995972223	0.446877453941199	0.996443910822679	FALSE	46.8468012369733	87.193737470846
Bacteria;Bacteroidota;Bacteroidia;Bacteroidales;Bacteroidaceae;Paraprevotella;Paraprevotella_xylaniphila	0.719694078080637	-0.130378367894148	2.06242294942189	-0.0632161157490481	0.949854284101381	0.997444297409245	FALSE	48.490846890829	0.719694078080637	0.991533380565777	2.06242294942189	0.480761417459841	0.632848181591978	0.998594931969027	FALSE	48.4908468890954	0.719694078080637	0.0459085213149134	2.1973502157605	0.0208926738148678	0.983417256799943	0.998995726028431	FALSE	48.3490083593811	0.719694078080637	-0.469948013584871	2.19969482581936	-0.213642368963532	0.831722097037409	0.988775777716662	FALSE	48.4703898612142	0.719694078080637	1.23833198151492	2.13299446100218	0.580560336257554	0.564210782273782	0.997837577142239	FALSE	48.7546110244001	0.719694078080637	-1.47315958914545	2.9424230884965	-0.500662054653125	0.618841904526587	0.996443910822679	FALSE	49.189127921053	0.719694078080637
Bacteria;Firmicutes_A;Clostridia;Oscillospirales;Ruminococcaceae;Fournierella;[Fournierella_Flurry_p2_maxbin2_high_prob.020.contigs]	42.565555414309	0.811736210174219	2.03633735147509	0.398625605716169	0.691958236713205	0.997444297409245	FALSE	47.4252245522089	42.565555414309	-1.76336436393992	2.0363373514751	-0.865949034752302	0.390877891972294	0.998594931969027	FALSE	47.425224552875	42.565555414309	0.717175387784997	2.16896516470461	0.330653253199052	0.742368941970627	0.998995726028431	FALSE	47.2266971243376	42.565555414309	-1.22308954058843	2.17170166424265	-0.563194089099235	0.575960318747867	0.964371412747828	FALSE	47.3465604625757	42.565555414309	-0.966956728001705	2.10684404691949	-0.458959802656269	0.648350114766907	0.998962730565047	FALSE	47.6434765289327	42.565555414309	1.1097740478508	2.90782808892454	0.381650501306371	0.704411280407832	0.996443910822679	FALSE	47.8199939211143	42.565555414309
Bacteria;Firmicutes_C;Negativicutes;Veillonellales;Dialisteraceae;Allisonella;Allisonella_histaminiformans	1.20703586046613	0.273133787202367	1.34699933762724	0.20277202784932	0.840183343867178	0.997444297409245	FALSE	47.2787016151202	1.20703586046613	0.272907490750583	1.34699933762724	0.202604027431308	0.840313915388606	0.998594931969027	FALSE	47.2787016146043	1.20703586046613	-1.70270128190674	1.43299006116913	-1.18821569531163	0.240706214944841	0.998995726028431	FALSE	47.0944232159029	1.20703586046613	0.51478784491654	1.43549202619725	0.358614214166177	0.72148464636931	0.964371412747828	FALSE	47.1459254575105	1.20703586046613	0.16834096071913	1.39454303224851	0.120714066777633	0.90442865592284	0.998962730565047	FALSE	47.3180882265561	1.20703586046613	-0.189831458682117	1.92309201061602	-0.0987115840709615	0.921786816446238	0.996443910822679	FALSE	47.0295388673596	1.20703586046613
Bacteria;Proteobacteria;Gammaproteobacteria;Enterobacterales;Enterobacteriaceae;Escherichia;Escherichia_albertii	2.93501247280816	-3.64474579184937	2.20389709511789	-1.65377312757627	0.10482344914316	0.997444297409245	FALSE	47.1054898922285	2.93501247280816	-3.51704990720164	2.20389709511789	-1.59583218063705	0.11721427286456	0.998594931969027	FALSE	47.1054898944257	2.93501247280816	-0.374018999529234	2.34886622494153	-0.15923384463436	0.874165485242004	0.998995726028431	FALSE	47.1010780281551	2.93501247280816	-1.91937717672874	2.35003091008254	-0.816745502577807	0.418170510051119	0.927247652722048	FALSE	47.2778073726754	2.93501247280816	0.652949708291357	2.27565448846394	0.28692831517323	0.775409081248657	0.998962730565047	FALSE	47.7328906119259	2.93501247280816	1.19850357107974	3.12634991339443	0.383355543774837	0.703094320509107	0.996443910822679	FALSE	49.6024415000753	2.93501247280816
Bacteria;Firmicutes_A;Clostridia;Lachnospirales;Lachnospiraceae;Mediterraneibacter;Mediterraneibacter_massiliensis	86.8036400285317	-1.9034679314845	1.73388457107562	-1.09780544981935	0.277812426471995	0.997444297409245	FALSE	47.5947508041224	86.8036400285317	-0.819654458048453	1.73388457107562	-0.472727234397143	0.638568494038731	0.998594931969027	FALSE	47.5947508032527	86.8036400285317	0.502604087881146	1.84576737164489	0.272300884500542	0.786573697936368	0.998995726028431	FALSE	47.3868446140485	86.8036400285317	-1.70884355735437	1.84859790464704	-0.92439981299267	0.359953791374797	0.888576716236001	FALSE	47.4679520340951	86.8036400285317	-0.121937688529051	1.79468661356307	-0.0679437221002963	0.946114452914773	0.998962730565047	FALSE	47.6987600305081	86.8036400285317	0.434724797108476	2.47686029191414	0.175514460192874	0.861420943834785	0.996443910822679	FALSE	47.5351352729714	86.8036400285317
Bacteria;Firmicutes;Bacilli;Haloplasmatales_A;Turicibacteraceae;Turicibacter;NA	3.45515120657915	1.28507123869964	2.22322503992968	0.578021214955496	0.565938603807123	0.997444297409245	FALSE	48.2368194276936	3.45515120657915	0.647841508711115	2.22322503992968	0.291397180706279	0.771997003998538	0.998594931969027	FALSE	48.236819428352	3.45515120657915	0.428772046577972	2.36899534587875	0.180993199215815	0.857133157777256	0.998995726028431	FALSE	48.1160625423103	3.45515120657915	4.02506269542226	2.37120683812655	1.69747431168948	0.0960486842923033	0.768474795087209	FALSE	48.2530538064005	3.45515120657915	3.0609311402346	2.29858529973621	1.33165871224613	0.189188519931014	0.767871865682447	FALSE	48.5690620733961	3.45515120657915	3.4044648517088	3.16896844262948	1.07431327049881	0.287917547049725	0.996443910822679	FALSE	49.2513225043803	3.45515120657915
Bacteria;Firmicutes;Bacilli;Erysipelotrichales;Erysipelotrichaceae;Allobaculum;[Allobaculum_Dunbar_p2_metabat2_high_PE.044.contigs]	1.55037003000172	-1.51704733179344	0.74081993141782	-2.04779497345602	0.0463369683509483	0.997444297409245	FALSE	45.8194655208896	1.55037003000172	-1.49916104137204	0.74081993141782	-2.0236510625502	0.0488610819133039	0.998594931969027	FALSE	45.8194655209808	1.55037003000172	-1.6981525045382	0.787255556855601	-2.15705369082543	0.0362913267611252	0.998995726028431	FALSE	45.7403086992193	1.55037003000172	-1.51293923699028	0.788825005965019	-1.91796561410906	0.0613691137593059	0.768474795087209	FALSE	45.7551094427014	1.55037003000172	-1.68191502412693	0.767040136466486	-2.19273404893124	0.0334427045180565	0.435654348365405	FALSE	45.8185818601927	1.55037003000172	-1.42365695450116	1.0555740771436	-1.34870397571111	0.184085406744218	0.996443910822679	FALSE	45.6481214586728	1.55037003000172
Bacteria;Firmicutes;Bacilli;Erysipelotrichales;Erysipelotrichaceae;Allobaculum;[Allobaculum_Rahab_p1_metabat2_low_PE.036.contigs]	0.532352737463124	1.39197187818211	1.32119188785795	1.05357283145215	0.297452713004365	0.997444297409245	FALSE	47.1073173617081	0.532352737463124	0.206297705501952	1.32119188785795	0.156145149995148	0.876585852904851	0.998594931969027	FALSE	47.1073173592943	0.532352737463124	-0.0509868293098769	1.40530536231066	-0.0362816727789627	0.971211644382818	0.998995726028431	FALSE	46.9329384960406	0.532352737463124	2.15217370064603	1.40782091623392	1.52872689688639	0.13303813727812	0.768474795087209	FALSE	46.9783764317796	0.532352737463124	1.47984759438117	1.36786726723785	1.08186490738202	0.284816368757031	0.825504980744297	FALSE	47.1363759227872	0.532352737463124	0.722948183696067	1.88580367052012	0.383363440742838	0.703184761160157	0.996443910822679	FALSE	46.8414543353761	0.532352737463124
Bacteria;Firmicutes_A;Clostridia;Lachnospirales;Lachnospiraceae;Roseburia;Roseburia_sp900548205	0.547552881272171	1.49975759277442	1.85316220017659	0.809296451563448	0.42235840473845	0.997444297409245	FALSE	47.7585507288572	0.547552881272171	3.08292712128777	1.85316220017659	1.66360349946378	0.102741002705261	0.998594931969027	FALSE	47.7585507298554	0.547552881272171	2.71762697476176	1.97298433526663	1.37741943825139	0.174831425972071	0.998995726028431	FALSE	47.5541384370451	0.547552881272171	0.535366034584555	1.97591166045038	0.270946341023427	0.787602823682622	0.964371412747828	FALSE	47.6403755931586	0.547552881272171	0.883705430667341	1.91801817699653	0.460738819509602	0.647072032727191	0.998962730565047	FALSE	47.8782558373818	0.547552881272171	-2.06957397435492	2.64729161340114	-0.781770305877263	0.438207676058267	0.996443910822679	FALSE	47.7656102033794	0.547552881272171
Bacteria;Firmicutes_A;Clostridia;Lachnospirales;Lachnospiraceae;Schaedlerella;[Schaedlerella_Snoopy_p2_maxbin2_low_prob.037.contigs]	20.3998294169141	-1.68283181804009	1.84192198382449	-0.913628173624338	0.365565286449451	0.997444297409245	FALSE	47.103349415257	20.3998294169141	-2.98382451912657	1.84192198382449	-1.61995162950989	0.111919322415993	0.998594931969027	FALSE	47.1033494146906	20.3998294169141	-1.21567131462565	1.96091099373001	-0.619952317322278	0.538291026297243	0.998995726028431	FALSE	46.88096146317	20.3998294169141	-1.35963754727486	1.96386442642309	-0.692327601122268	0.492140212924658	0.964371412747828	FALSE	46.9715055612816	20.3998294169141	1.66234640080803	1.90644351255385	0.871962053877576	0.387640768582334	0.857970299251239	FALSE	47.2248739958662	20.3998294169141	-4.97016904786662	2.6312288016061	-1.88891556858637	0.0650720333949579	0.996443910822679	FALSE	47.0779189627286	20.3998294169141
Bacteria;Firmicutes;Bacilli;Erysipelotrichales;Erysipelatoclostridiaceae;Erysipelatoclostridium;Erysipelatoclostridium_ramosum	3.64384388906886	-0.341228380507182	1.67494962096924	-0.203724563554171	0.839448377846956	0.997444297409245	FALSE	46.9947488697592	3.64384388906886	-1.50757197986377	1.67494962096924	-0.900070044489691	0.372672254282011	0.998594931969027	FALSE	46.9947488680661	3.64384388906886	-1.22077415356802	1.78179849773414	-0.685135920318963	0.496637244328795	0.998995726028431	FALSE	46.8074475687211	3.64384388906886	-0.279878523830053	1.78493098150767	-0.156800754051369	0.876075531771	0.999961053553627	FALSE	46.8587970077944	3.64384388906886	-0.31740783978676	1.73408439567071	-0.183040595128586	0.855552948702214	0.998962730565047	FALSE	47.0323052654333	3.64384388906886	-2.1612011930583	2.39115853738209	-0.903830155663559	0.370721202340684	0.996443910822679	FALSE	46.7323999481465	3.64384388906886
Bacteria;Firmicutes_A;Clostridia;Peptostreptococcales;Peptostreptococcaceae;Terrisporobacter;[Terrisporobacter_SAMEA103957793_metabat2_high_PE.001.contigs]	0.881486521784674	2.91540618764147	2.2971039419239	1.26916598523605	0.210488194933641	0.997444297409245	FALSE	48.1056397223398	0.881486521784674	1.7854984584703	2.2971039419239	0.777282397145202	0.440797959403046	0.998594931969027	FALSE	48.1056397213482	0.881486521784674	2.41648290885782	2.44750676348633	0.987324302800164	0.328438370537457	0.998995726028431	FALSE	47.9637520759412	0.881486521784674	3.76843967890328	2.45000886191967	1.53813308085366	0.130569624405552	0.768474795087209	FALSE	48.09647421734	0.881486521784674	2.59862796249705	2.37546772091705	1.09394370616572	0.279393712349148	0.825504980744297	FALSE	48.4051966373994	0.881486521784674	3.26564162829018	3.27633063827354	0.99673750571493	0.323794485245336	0.996443910822679	FALSE	48.9432555823612	0.881486521784674
Bacteria;Proteobacteria;Gammaproteobacteria;Enterobacterales;Succinivibrionaceae;Anaerobiospirillum_A;Anaerobiospirillum_A_thomasii	3.63776720073195	0.737049536736047	2.13594918131159	0.345068854252168	0.73155871463139	0.997444297409245	FALSE	47.728655067049	3.63776720073195	1.19001533749885	2.13594918131159	0.55713654047149	0.580037613516308	0.998594931969027	FALSE	47.7286550672767	3.63776720073195	0.0120163994199532	2.27602532590226	0.00527955435433904	0.995809608747476	0.998995726028431	FALSE	47.6020510183236	3.63776720073195	0.322277396427414	2.27811738252902	0.141466545534033	0.888096543663307	0.999961053553627	FALSE	47.7506093198266	3.63776720073195	-4.69958069246515	2.20827290769476	-2.12817024385409	0.038474249597592	0.435654348365405	FALSE	48.0934094305283	3.63776720073195	0.69446257000576	3.0442275471564	0.228124395843686	0.820501600845657	0.996443910822679	FALSE	48.8577924311186	3.63776720073195
Bacteria;Bacteroidota;Bacteroidia;Bacteroidales;Muribaculaceae;CAG-279;[CAG-279_Escalade_p1_maxbin2_low_prob.003.contigs]	6.99611604016741	-0.611221979035951	1.52494988750772	-0.400814468752735	0.690381521532567	0.997444297409245	FALSE	46.7814148315715	6.99611604016741	-0.490573771110287	1.52494988750772	-0.321698289975973	0.749114328615778	0.998594931969027	FALSE	46.7814148306759	6.99611604016741	-1.94744550966564	1.62259092345338	-1.20020732368012	0.23612851986152	0.998995726028431	FALSE	46.5721737595311	6.99611604016741	-3.67061119879497	1.62533953586629	-2.25836578622237	0.0286426417280526	0.768474795087209	FALSE	46.6356398244047	6.99611604016741	-3.46981680025825	1.57870554778419	-2.19788725334395	0.0329361892479291	0.435654348365405	FALSE	46.8387995488542	6.99611604016741	-1.18839137409252	2.17763354431294	-0.545726059922293	0.587860352792652	0.996443910822679	FALSE	46.5450716723888	6.99611604016741
Bacteria;Firmicutes_A;Clostridia;Oscillospirales;Ruminococcaceae;UMGS966;[UMGS966_Peterbilt_p2_maxbin2_low_prob.036.contigs]	361.472877647122	-1.013734734805	2.02302949236877	-0.501097358505644	0.618521974661744	0.997444297409245	FALSE	49.5401134580685	361.472877647122	-0.899113265150244	2.02302949236876	-0.444439029950806	0.658660775789117	0.998594931969027	FALSE	49.5401134580945	361.472877647122	-3.00829685937224	2.15504620022686	-1.39593149281698	0.168934906217669	0.998995726028431	FALSE	49.7411322408576	361.472877647122	-5.78212569905392	2.15506699067837	-2.68303756869935	0.00987694962686086	0.768474795087209	FALSE	49.7696729058601	361.472877647122	-6.8046400795675	2.08263967767534	-3.26731510616512	0.00196147306926365	0.147457850130487	FALSE	50.2205204250892	361.472877647122	-7.13489151873291	2.82653848423445	-2.52425061909792	0.0146341702653536	0.996443910822679	FALSE	52.8543057267544	361.472877647122
Bacteria;Bacteroidota;Bacteroidia;Bacteroidales;Bacteroidaceae;Phocaeicola;Phocaeicola_sp002161565	5.28748947378205	1.56625137431675	1.52571248926288	1.02657046156413	0.309972370793674	0.997444297409245	FALSE	46.1603664048403	5.28748947378205	2.74405034146853	1.52571248926288	1.79853698569005	0.0786326410147785	0.998594931969027	FALSE	46.1603664027732	5.28748947378205	0.91785023461316	1.62232605604463	0.56576187702425	0.574305157107695	0.998995726028431	FALSE	46.0018802274207	5.28748947378205	-0.553549538358715	1.62535732423351	-0.340570980980911	0.734975817591574	0.964371412747828	FALSE	46.0382777801362	5.28748947378205	-3.23362011336073	1.57967792812581	-2.04701227749458	0.046372171534693	0.435654348365405	FALSE	46.1747906180194	5.28748947378205	1.17211166743941	2.1765631141274	0.538514899858219	0.592825197062454	0.996443910822679	FALSE	45.8752378158282	5.28748947378205
Bacteria;Firmicutes_A;Clostridia;Lachnospirales;Lachnospiraceae;Blautia_A;[Blautia_A_Burrito_p2_maxbin2_low_prob.027.contigs]	12.8214138623697	0.0432502538783163	1.00613285657939	0.0429866230841093	0.965899213714858	0.997444297409245	FALSE	45.7627826951112	12.8214138623697	-0.273044868288691	1.00613285657939	-0.271380530417204	0.787318851215753	0.998594931969027	FALSE	45.7627826951142	12.8214138623697	0.0830200465438101	1.06938212258595	0.0776336585308284	0.938458696838094	0.998995726028431	FALSE	45.6572624442966	12.8214138623697	-1.75558297291074	1.07147872143468	-1.63846741684245	0.108195206621488	0.768474795087209	FALSE	45.6781045053477	12.8214138623697	-0.36595415888769	1.0417432177931	-0.351290176539813	0.72698286523002	0.998962730565047	FALSE	45.7642380405255	12.8214138623697	-0.198521556230567	1.43413228401827	-0.138426251499153	0.890513804738294	0.996443910822679	FALSE	45.5437330967185	12.8214138623697
Bacteria;Firmicutes;Bacilli;Erysipelotrichales;Erysipelotrichaceae;Allobaculum;[Allobaculum_Cam_p2_metabat2_low_PE.009.contigs]	1.42936296635121	-1.24496019917937	1.80634600246338	-0.689214689478969	0.493976346406845	0.997444297409245	FALSE	48.4425483226981	1.42936296635121	-1.38585334353026	1.80634600246338	-0.767213668721451	0.446677791576984	0.998594931969027	FALSE	48.4425483236361	1.42936296635121	-1.3610218510353	1.92455537755828	-0.707187679245714	0.482847928797422	0.998995726028431	FALSE	48.3024592812724	1.42936296635121	-1.1626676890646	1.92657838609578	-0.60348839032745	0.549000295116474	0.964371412747828	FALSE	48.4261244179654	1.42936296635121	0.512949709054444	1.86808954283096	0.274585183040586	0.784796088748377	0.998962730565047	FALSE	48.7149047763992	1.42936296635121	-1.564468342104	2.57683697045164	-0.607127404660681	0.546559444170555	0.996443910822679	FALSE	49.1782251875346	1.42936296635121
Bacteria;Bacteroidota;Bacteroidia;Bacteroidales;Bacteroidaceae;Prevotellamassilia;[Prevotellamassilia_Rahab_p1_maxbin2_low_prob.034.contigs]	2.99197114735549	-1.29365233308614	1.53198057975024	-0.844431287305904	0.402666471899817	0.997444297409245	FALSE	47.4443018255302	2.99197114735549	-0.0369500814939634	1.53198057975024	-0.0241191578942778	0.980858721831022	0.998594931969027	FALSE	47.4443018256993	2.99197114735549	-1.38023929943109	1.63033036290951	-0.846600990101103	0.401485790626597	0.998995726028431	FALSE	47.2426334893752	2.99197114735549	-1.45963086075469	1.63301060926932	-0.893828155475241	0.375938563821898	0.89680510306274	FALSE	47.3088128742159	2.99197114735549	-2.85759046537019	1.58590692280278	-1.80186518154543	0.0779132297847959	0.543285169305188	FALSE	47.5123840454438	2.99197114735549	-0.575218156838066	2.18802573465722	-0.262893688920976	0.79377515255404	0.996443910822679	FALSE	47.2639298801331	2.99197114735549
Bacteria;Deferribacterota;Deferribacteres;Deferribacterales;Mucispirillaceae;Mucispirillum;[Mucispirillum_Rahab_p1_metabat2_high_PE.009.contigs]	4.28849708569505	-3.29200507484398	2.30077822516227	-1.43082242297029	0.158946645205601	0.997444297409245	FALSE	48.096194393418	4.28849708569505	-0.238939329401296	2.30077822516227	-0.103851525882919	0.917719024442948	0.998594931969027	FALSE	48.0961943915881	4.28849708569505	2.58423060328201	2.45180075314019	1.054013300213	0.297154456363567	0.998995726028431	FALSE	47.992854142828	4.28849708569505	-0.511888861978697	2.45387873536485	-0.208603976472614	0.835637575798683	0.988775777716662	FALSE	48.1384816775859	4.28849708569505	-1.97952556343483	2.37824789425239	-0.832346185702017	0.409295553177748	0.862514277972731	FALSE	48.4746225407082	4.28849708569505	-4.85243278106186	3.2771895792783	-1.480668927957	0.145053504726175	0.996443910822679	FALSE	49.3340321075185	4.28849708569505
Bacteria;Firmicutes_A;Clostridia;Lachnospirales;Lachnospiraceae;Blautia;Blautia_stercoris	72.5512966786306	-1.81951194264801	1.89360143219339	-0.960873767686393	0.341460164875697	0.997444297409245	FALSE	47.7114082095546	72.5512966786306	-0.663059984095687	1.89360143219339	-0.350158155154992	0.727761153963072	0.998594931969027	FALSE	47.7114082083776	72.5512966786306	-0.0984281926967901	2.01592320879881	-0.0488253680830623	0.9612631655714	0.998995726028431	FALSE	47.5059482879937	72.5512966786306	-1.7315132633194	2.01896183451917	-0.857625554735543	0.39539790305222	0.89680510306274	FALSE	47.5894687950722	72.5512966786306	-1.24454557152491	1.95993633415408	-0.634992856572589	0.528459622226848	0.98774913683238	FALSE	47.8232006122381	72.5512966786306	-0.0606308506761783	2.70505319229735	-0.0224139217849116	0.982211303362022	0.996443910822679	FALSE	47.6863817851243	72.5512966786306
Bacteria;Firmicutes_A;Clostridia;Peptostreptococcales;Anaerovoracaceae;Eubacterium_M;[Eubacterium_M_Strawberry_p1_metabat2_low_PE.016.contigs]	9.9315802049641	-4.43248974394675	2.05258949112403	-2.1594623587006	0.0358478615521835	0.997444297409245	FALSE	47.9309232054869	9.9315802049641	-1.34961761305227	2.05258949112403	-0.657519498608171	0.513992313661183	0.998594931969027	FALSE	47.9309232038776	9.9315802049641	-3.08863843431137	2.18700700082548	-1.41226728270443	0.164350619317556	0.998995726028431	FALSE	47.7875346764481	9.9315802049641	-0.787568451097672	2.18921982682821	-0.359748455338411	0.720615729134425	0.964371412747828	FALSE	47.9245877106183	9.9315802049641	-3.25424642301535	2.12256077456255	-1.53316996244125	0.131766319990536	0.653341336619741	FALSE	48.2430268855212	9.9315802049641	-1.51282418749875	2.92738125246909	-0.516784134701541	0.60764046217051	0.996443910822679	FALSE	48.8141455304702	9.9315802049641
Bacteria;Bacteroidota;Bacteroidia;Bacteroidales;Tannerellaceae;Parabacteroides;Parabacteroides_merdae	1.70278219987645	-3.04134774110706	2.24199206343533	-1.35653813887588	0.181204986537651	0.997444297409245	FALSE	48.5332259827913	1.70278219987645	-0.138169409515017	2.24199206343533	-0.0616279654903436	0.951112204109802	0.998594931969027	FALSE	48.5332259826973	1.70278219987645	1.99328214536907	2.38944416050059	0.834203275523073	0.408256137907279	0.998995726028431	FALSE	48.5045084165708	1.70278219987645	0.369912189783333	2.39083266574265	0.154721070647757	0.877681342970872	0.999961053553627	FALSE	48.6492645387681	1.70278219987645	-0.396343078291722	2.31566774146743	-0.171157144522193	0.864804989553268	0.998962730565047	FALSE	49.0045729444812	1.70278219987645	-2.4690665992569	3.18420887224837	-0.775409748014893	0.441726174875201	0.996443910822679	FALSE	50.3249991197219	1.70278219987645
Bacteria;Firmicutes;Bacilli;Erysipelotrichales;Erysipelotrichaceae;Faecalitalea;[Faecalitalea_Kit_p2_metabat2_low_PE.059.contigs]	1.14931118001417	1.46524792955693	1.26856766344218	1.15504121047912	0.253936927061733	0.997444297409245	FALSE	46.8009354228175	1.14931118001417	1.50449572077048	1.26856766344218	1.18597987646013	0.241616586824646	0.998594931969027	FALSE	46.8009354240969	1.14931118001417	1.18260851942967	1.34908402246491	0.876601086171734	0.385196361930684	0.998995726028431	FALSE	46.6382662953969	1.14931118001417	-0.410590444384501	1.3515608706016	-0.303789827979958	0.762638104645893	0.964371412747828	FALSE	46.6776453598229	1.14931118001417	-0.34901061576304	1.31341848789669	-0.265726894344197	0.79161615273729	0.998962730565047	FALSE	46.8206460977513	1.14931118001417	0.885121100319891	1.81015845464217	0.488974375723842	0.627157038171834	0.996443910822679	FALSE	46.5260002509961	1.14931118001417
Bacteria;Bacteroidota;Bacteroidia;Bacteroidales;Bacteroidaceae;Prevotellamassilia;[Prevotellamassilia_Dunbar_p2_maxbin2_low_prob.003.contigs]	2.79256293023773	-1.23053026532387	1.52807691855247	-0.8052803169683	0.424674375237481	0.997444297409245	FALSE	47.4568590160022	2.79256293023773	0.0620569428364227	1.52807691855247	0.0406111381455906	0.967776280010737	0.998594931969027	FALSE	47.4568590150795	2.79256293023773	-1.21708752869221	1.626200583064	-0.748423989861717	0.457913465830731	0.998995726028431	FALSE	47.2547954980638	2.79256293023773	-1.26050738172595	1.62886598335583	-0.773855795753696	0.442865085699948	0.946723566436415	FALSE	47.321621569843	2.79256293023773	-2.79606530928494	1.581857682367	-1.76758335497102	0.0835503665262527	0.552360756479115	FALSE	47.5264093677294	2.79256293023773	-0.414086379736483	2.18247940214243	-0.18973209063508	0.850331279209349	0.996443910822679	FALSE	47.2810944426308	2.79256293023773
Bacteria;Firmicutes;Bacilli;Erysipelotrichales;Erysipelotrichaceae;Allobaculum;[Allobaculum_Mummy_p2_metabat2_high_PE.041.contigs]	0.524540027651755	1.33275580558338	1.27948619821437	1.04163359279948	0.302899941491242	0.997444297409245	FALSE	47.0912823650947	0.524540027651755	0.192865204364414	1.27948619821437	0.150736447672178	0.880827461522304	0.998594931969027	FALSE	47.0912823659033	0.524540027651755	-0.0582582932950821	1.36092501187005	-0.0428078643473746	0.966036360162284	0.998995726028431	FALSE	46.9178631487579	0.524540027651755	2.08756816393106	1.36336617877962	1.5311867027534	0.132432307263846	0.768474795087209	FALSE	46.9627838625023	0.524540027651755	1.40287890528791	1.32469132445009	1.05902324518527	0.294988000826479	0.825504980744297	FALSE	47.1195200035231	0.524540027651755	0.687686900275875	1.82623508715225	0.376559899168417	0.708201715247444	0.996443910822679	FALSE	46.8244686625642	0.524540027651755
Bacteria;Bacteroidota;Bacteroidia;Bacteroidales;UBA932;RC9;[RC9_Belle_p2_metabat2_low_PE.009.contigs]	3.25038874067114	-1.65215641771595	2.02701468726766	-0.815068794564579	0.419055081887912	0.997444297409245	FALSE	48.0451037286965	3.25038874067114	0.118822121562263	2.02701468726766	0.0586192701555759	0.953498499087898	0.998594931969027	FALSE	48.0451037293427	3.25038874067114	0.723186111804579	2.15945446310279	0.334892966793788	0.739168540025841	0.998995726028431	FALSE	47.8818457629231	3.25038874067114	-1.21075683979896	2.16189633251741	-0.560043893681569	0.578053693280528	0.964371412747828	FALSE	48.0057491627065	3.25038874067114	-4.54128576171094	2.0966606570119	-2.16596126155344	0.0352802864125938	0.435654348365405	FALSE	48.300105501663	3.25038874067114	0.25233910353502	2.89291950296529	0.0872264517821421	0.930849476420244	0.996443910822679	FALSE	48.6608029410885	3.25038874067114
Bacteria;Firmicutes_A;Clostridia;Oscillospirales;NA;NA;NA	88.4920652454933	-3.6111270668527	1.78184701267913	-2.02662015378252	0.0482988785914838	0.997444297409245	FALSE	47.8090655690189	88.4920652454933	-1.50163191934998	1.78184701267913	-0.842738971788704	0.403570882441575	0.998594931969027	FALSE	47.8090655691386	88.4920652454933	-0.00743295384546014	1.89714316812021	-0.00391797201727539	0.996890290925175	0.998995726028431	FALSE	47.6061545719476	88.4920652454933	-3.57593439252984	1.89992155272764	-1.88214844312704	0.0659249491197171	0.768474795087209	FALSE	47.6943885487636	88.4920652454933	-1.71141337825863	1.84415683714897	-0.928019430768396	0.358047013258454	0.857970299251239	FALSE	47.93503643073	88.4920652454933	-3.24797563216938	2.54540445654596	-1.27601553608372	0.208110181489888	0.996443910822679	FALSE	47.8430458479774	88.4920652454933
Bacteria;Bacteroidota;Bacteroidia;Bacteroidales;Bacteroidaceae;Prevotella;Prevotella_sp002265625	2.80229915574748	-1.25435406405159	1.54519107382286	-0.811779258437129	0.420967202641727	0.997444297409245	FALSE	47.507446011128	2.80229915574748	0.0570421723320051	1.54519107382286	0.0369159344098984	0.970706721149341	0.998594931969027	FALSE	47.50744601039	2.80229915574748	-1.23216966413792	1.64451437189419	-0.749260502186239	0.457410158048043	0.998995726028431	FALSE	47.3040056669505	2.80229915574748	-1.1897335096839	1.64717600116679	-0.722286816248625	0.473668715361037	0.964371412747828	FALSE	47.3734880167221	2.80229915574748	-2.77680020089695	1.59953889500821	-1.73600042459906	0.0890356613200394	0.567602340915251	FALSE	47.583173810384	2.80229915574748	-0.601786435879247	2.20703337769032	-0.27266757356838	0.786294355813278	0.996443910822679	FALSE	47.3517101782372	2.80229915574748
Bacteria;Bacteroidota;Bacteroidia;Bacteroidales;Muribaculaceae;CAG-279;[CAG-279_Red_p2_maxbin2_low_prob.017.contigs]	2.4578174783784	1.38342892520004	1.88763534502016	0.732889924343549	0.467206755774919	0.997444297409245	FALSE	47.7705893307709	2.4578174783784	1.49998351326326	1.88763534502016	0.794636271894581	0.430755379764524	0.998594931969027	FALSE	47.7705893330016	2.4578174783784	-0.530704208772021	2.00979424486	-0.264058975255445	0.792875192479276	0.998995726028431	FALSE	47.5666315556207	2.4578174783784	0.42325649852225	2.01272993867246	0.210289761378229	0.834338057298528	0.988775777716662	FALSE	47.6558551007029	2.4578174783784	-1.18417444054743	1.95363373320465	-0.606139431573476	0.547284137372265	0.997837577142239	FALSE	47.8986784661436	2.4578174783784	-1.54235516521915	2.69652092650633	-0.571979675758519	0.570015469467694	0.996443910822679	FALSE	47.8102688996414	2.4578174783784
Bacteria;Firmicutes;Bacilli;Erysipelotrichales;Erysipelotrichaceae;Ileibacterium;[Ileibacterium_Charlie_p1_maxbin2_low_prob.026.contigs]	0.52086840714491	0.0659822743402518	0.990440027511701	0.0666191515967102	0.947170712173594	0.997444297409245	FALSE	46.4677450223439	0.52086840714491	0.213299701730858	0.990440027511701	0.215358523288618	0.8304302767612	0.998594931969027	FALSE	46.4677450212801	0.52086840714491	0.0271693682399763	1.05295989450336	0.0258028519241856	0.979525390964263	0.998995726028431	FALSE	46.3374596115198	0.52086840714491	2.07580077953926	1.05497134191872	1.96763712629759	0.0551081515009549	0.768474795087209	FALSE	46.3654166849061	0.52086840714491	1.36453906418386	1.02548653937918	1.3306260119318	0.189804212498783	0.767871865682447	FALSE	46.4748454223573	0.52086840714491	0.545801445552336	1.41245420962823	0.386420630015324	0.700958573600341	0.996443910822679	FALSE	46.2161985352067	0.52086840714491
Bacteria;Firmicutes_A;Clostridia;Lachnospirales;Lachnospiraceae;Blautia_A;[Blautia_A_Virginia_p1_maxbin2_low_prob.025.contigs]	24.878377295895	-0.905410386106879	2.34390035467332	-0.386283650796695	0.701008451207713	0.997444297409245	FALSE	47.5856610726272	24.878377295895	-0.906189550204456	2.34390035467332	-0.38661607281968	0.700763945391923	0.998594931969027	FALSE	47.585661072875	24.878377295895	0.889740721395555	2.49787765808105	0.356198678713145	0.723269205854685	0.998995726028431	FALSE	47.4958546520463	24.878377295895	1.3078454428627	2.49979807417085	0.5231804346023	0.603272936074727	0.964371412747828	FALSE	47.6568910041867	24.878377295895	0.066828978050291	2.42230463666584	0.0275890063696848	0.978104261380168	0.998962730565047	FALSE	48.03194307945	24.878377295895	-3.92787575688938	3.33614319015124	-1.17737025451576	0.244720385465558	0.996443910822679	FALSE	49.1268806072097	24.878377295895
Bacteria;Proteobacteria;Gammaproteobacteria;Burkholderiales;Burkholderiaceae;Parasutterella;Parasutterella_excrementihominis	1.41996600354548	-1.44615991709337	1.52422080629627	-0.9487863642325	0.347508719466059	0.997444297409245	FALSE	47.7295978344699	1.41996600354548	-2.73397177400409	1.52422080629627	-1.79368485373678	0.079199937693194	0.998594931969027	FALSE	47.729597834725	1.41996600354548	0.0295379259416278	1.62238283169987	0.0182065079613048	0.985550328222434	0.998995726028431	FALSE	47.5281683079397	1.41996600354548	0.555668947586918	1.62494292781165	0.34196213176253	0.733884590146555	0.964371412747828	FALSE	47.6014711737631	1.41996600354548	-0.0694340875949018	1.5777578141223	-0.0440080771417555	0.965081234062022	0.998962730565047	FALSE	47.8163436028038	1.41996600354548	-1.04381781725039	2.1772463826992	-0.479421082310554	0.633833629691226	0.996443910822679	FALSE	47.6193689748217	1.41996600354548
Bacteria;Firmicutes_A;Clostridia;Lachnospirales;Lachnospiraceae;Blautia_A;[Blautia_A_Tibetan_p2_metabat2_low_PE.011.contigs]	12.4312917454136	-0.180737885204122	1.37272287612573	-0.131663781778172	0.895818945244168	0.997444297409245	FALSE	46.4449988527774	12.4312917454136	-0.506167869361375	1.37272287612573	-0.368732741447382	0.714002498648287	0.998594931969027	FALSE	46.4449988518203	12.4312917454136	0.0259265267136309	1.46001174410911	0.0177577521675698	0.98590847219725	0.998995726028431	FALSE	46.2638470212588	12.4312917454136	-3.466213367463	1.4626522439136	-2.36981372837366	0.0220180095282374	0.768474795087209	FALSE	46.3096637248213	12.4312917454136	-0.579796785719449	1.42123493074404	-0.407952811443999	0.685181802988149	0.998962730565047	FALSE	46.4717979323528	12.4312917454136	-0.513809707441906	1.95913649650323	-0.262263353451371	0.794285406072163	0.996443910822679	FALSE	46.1564675800839	12.4312917454136
Bacteria;Firmicutes;Bacilli;Erysipelotrichales;Erysipelotrichaceae;Allobaculum;[Allobaculum_Strait_p2_maxbin2_low_prob.024.contigs]	0.544850568157847	1.2294433528948	1.47870734716418	0.831431151845287	0.409880709520599	0.997444297409245	FALSE	47.610481959539	0.544850568157847	0.135416583003075	1.47870734716418	0.09157767645016	0.927417821938404	0.998594931969027	FALSE	47.6104819603227	0.544850568157847	-0.0880203710500226	1.57361935436064	-0.0559349825013972	0.955628650966263	0.998995726028431	FALSE	47.4137625112557	0.544850568157847	2.08121329650833	1.57621216943095	1.32038905476774	0.193035274031941	0.768474795087209	FALSE	47.4779506988732	0.544850568157847	1.32576913395862	1.53076427243918	0.86608314410558	0.390782274158422	0.857970299251239	FALSE	47.6759241861158	0.544850568157847	0.444022922345546	2.11191759448247	0.210246329452241	0.834375998266621	0.996443910822679	FALSE	47.4309739542267	0.544850568157847
Bacteria;Bacteroidota;Bacteroidia;Bacteroidales;Bacteroidaceae;Phocaeicola;[Phocaeicola_Snoopy_p1_metabat2_high_PE.014.contigs]	1.09863936773119	1.36309011524669	1.96419828556145	0.693967673868048	0.49107425862519	0.997444297409245	FALSE	47.618185361815	1.09863936773119	1.59784674573981	1.96419828556145	0.813485459938216	0.419988911331573	0.998594931969027	FALSE	47.6181853604693	1.09863936773119	1.73139720576448	2.09126388163133	0.827919049801533	0.411864658795934	0.998995726028431	FALSE	47.4098289435802	1.09863936773119	0.477978610835051	2.09433942663727	0.228224042748652	0.820451730840366	0.988775777716662	FALSE	47.499549174389	1.09863936773119	-1.26182753868049	2.03290274161773	-0.620702364578623	0.537747356490538	0.989566011686196	FALSE	47.745178108009	1.09863936773119	0.282865397075541	2.8059027911713	0.100810832779229	0.920123670306016	0.996443910822679	FALSE	47.64407939402	1.09863936773119
Bacteria;Firmicutes_A;Clostridia;Peptostreptococcales;Anaerovoracaceae;Eubacterium_M;[Eubacterium_M_Reeses_p1_metabat2_high_PE.038.contigs]	9.8426286532616	-4.41734772528559	2.04222215433396	-2.16301038352326	0.0355499018991498	0.997444297409245	FALSE	48.0107177309379	9.8426286532616	-1.37713260824972	2.04222215433396	-0.674330461711621	0.503335407986372	0.998594931969027	FALSE	48.0107177317974	9.8426286532616	-3.03520027947852	2.17622424657567	-1.39470933855022	0.169538376114218	0.998995726028431	FALSE	47.8987063977845	9.8426286532616	-0.790619714862837	2.17813488496537	-0.362980144306081	0.718211850755922	0.964371412747828	FALSE	48.0442606190261	9.8426286532616	-4.48117163637162	2.11115273625844	-2.12261839676911	0.0389296579469565	0.435654348365405	FALSE	48.3799086903679	9.8426286532616	-1.72275172456599	2.90966978617347	-0.592078088294547	0.556510003276091	0.996443910822679	FALSE	49.191535001823	9.8426286532616
Bacteria;Firmicutes;Bacilli;Erysipelotrichales;Erysipelotrichaceae;Allobaculum;[Allobaculum_Trix_p1_maxbin2_low_prob.010.contigs]	1.42560950273385	-1.459377528617	1.5124225601753	-0.96492710902689	0.339453814095797	0.997444297409245	FALSE	47.6435902790909	1.42560950273385	-1.37015204533256	1.5124225601753	-0.905932033421765	0.369530740189211	0.998594931969027	FALSE	47.6435902780592	1.42560950273385	-1.54758055337364	1.6096623866499	-0.961431767436982	0.341209802171691	0.998995726028431	FALSE	47.443257671494	1.42560950273385	0.235964040447539	1.61225978326035	0.14635609155391	0.884259512206038	0.999961053553627	FALSE	47.5122051712032	1.42560950273385	0.259339762472162	1.56560943690839	0.165647802292429	0.869133931275826	0.998962730565047	FALSE	47.7195126119838	1.42560950273385	-1.07620548264462	2.16025244453699	-0.498185054883846	0.62065276919131	0.996443910822679	FALSE	47.4953043490192	1.42560950273385
Bacteria;Firmicutes_A;Clostridia;Lachnospirales;Lachnospiraceae;Eubacterium_I;Eubacterium_I_ramulus	4.96469797167775	0.0877911334698892	1.0785296926514	0.081398902661704	0.935478938041574	0.997444297409245	FALSE	45.860281724863	4.96469797167775	0.325677433584329	1.0785296926514	0.301964272104276	0.764044493829171	0.998594931969027	FALSE	45.8602817249446	4.96469797167775	-0.205491436463788	1.14622920343619	-0.179276043436828	0.85851226462448	0.998995726028431	FALSE	45.7688134193198	4.96469797167775	0.238455244117703	1.14849612846045	0.207623898948053	0.836443374987204	0.988775777716662	FALSE	45.7863736995578	4.96469797167775	-0.0124933780367733	1.11670312150906	-0.0111877344982168	0.991122193821874	0.998962730565047	FALSE	45.8603413597661	4.96469797167775	1.17545686757349	1.53704241388155	0.764752395221848	0.44835308867905	0.996443910822679	FALSE	45.6661208403594	4.96469797167775
Bacteria;Bacteroidota;Bacteroidia;Bacteroidales;Bacteroidaceae;Prevotellamassilia;[Prevotellamassilia_Glacier_p1_maxbin2_low_prob.005.contigs]	2.67151446410152	-1.20337934624435	1.50375732158054	-0.80024837051468	0.427553305371783	0.997444297409245	FALSE	47.4753779809828	2.67151446410152	0.0307649923159797	1.50375732158054	0.0204587481467048	0.983763163888428	0.998594931969027	FALSE	47.4753779809934	2.67151446410152	-1.1758358737539	1.60034955882009	-0.734736899993788	0.466129036254621	0.998995726028431	FALSE	47.272925546848	2.67151446410152	-1.26785076989989	1.60296255557599	-0.790942224751043	0.432922508195383	0.936686881368192	FALSE	47.3405413860007	2.67151446410152	-2.71191421263633	1.55667184944349	-1.74212324428288	0.0879528531893761	0.567602340915251	FALSE	47.5467714696582	2.67151446410152	-0.490148796921116	2.1477795559351	-0.228211873777574	0.820465140053223	0.996443910822679	FALSE	47.3056324132966	2.67151446410152
Bacteria;Bacteroidota;Bacteroidia;Bacteroidales;Tannerellaceae;Parabacteroides;Parabacteroides_distasonis	0.593403432884117	-0.320944435611439	1.20580930771164	-0.266165166879099	0.791271226973567	0.997444297409245	FALSE	47.2025235690714	0.593403432884117	2.35266331135474	1.20580930771164	1.95110727401796	0.0569937691951726	0.998594931969027	FALSE	47.2025235697198	0.593403432884117	-0.0280464223161581	1.28268701140762	-0.0218653670511405	0.982647873361355	0.998995726028431	FALSE	47.0227630404824	0.593403432884117	-1.98163967530149	1.28495389977911	-1.54218737002326	0.129724738174098	0.768474795087209	FALSE	47.0713311429025	0.593403432884117	-0.388222908652043	1.24838923224134	-0.310979058955061	0.757184754134868	0.998962730565047	FALSE	47.2367690742903	0.593403432884117	-0.0787395769238632	1.72133072020957	-0.0457434332632353	0.963708784966381	0.996443910822679	FALSE	46.9441501078787	0.593403432884117
Bacteria;Firmicutes_A;Clostridia;Lachnospirales;Lachnospiraceae;Enterocloster;Enterocloster_clostridioformis	16.3722895394185	-1.7008109242613	2.14097350209046	-0.794410076818146	0.43090529262134	0.997444297409245	FALSE	47.5328823101652	16.3722895394185	-2.61877822540244	2.14097350209046	-1.2231717127024	0.227294481215449	0.998594931969027	FALSE	47.5328823122854	16.3722895394185	0.764356142502715	2.27959900711848	0.335302893235112	0.738878534038339	0.998995726028431	FALSE	47.3224846680127	16.3722895394185	-0.229746824710539	2.28289710892617	-0.100638273977493	0.920261945060752	0.999961053553627	FALSE	47.4165616423095	16.3722895394185	1.46945242649662	2.215784401545	0.663174822185776	0.510412886259938	0.962510531843076	FALSE	47.670652930251	16.3722895394185	0.0624180659189588	3.05839535491892	0.0204087629869597	0.983802614018283	0.996443910822679	FALSE	47.5949836620192	16.3722895394185
Bacteria;Campylobacterota;Campylobacteria;Campylobacterales;Helicobacteraceae;Helicobacter_C;Helicobacter_C_magdeburgensis	1.60635332721437	0.915127144085832	1.87344002470047	0.488474214290444	0.627458042456795	0.997444297409245	FALSE	47.5756134738375	1.60635332721437	2.910777307131	1.87344002470047	1.55370722774879	0.126881975740775	0.998594931969027	FALSE	47.5756134744908	1.60635332721437	-0.155030042332323	1.99449440724304	-0.0777289932573028	0.938371058963979	0.998995726028431	FALSE	47.3661999943622	1.60635332721437	-1.83026571795419	1.99748645200185	-0.916284421413686	0.364151098117953	0.890424260466501	FALSE	47.4522854451472	1.60635332721437	-0.724821609253444	1.93904979382903	-0.373802473541509	0.710207935263407	0.998962730565047	FALSE	47.6921684524178	1.60635332721437	-6.94022082686035	2.67625680647801	-2.59325667479339	0.0125957301326536	0.996443910822679	FALSE	47.5598651436434	1.60635332721437
Bacteria;Proteobacteria;Gammaproteobacteria;Burkholderiales;Burkholderiaceae;Sutterella;[Sutterella_George_p2_metabat2_high_PE.005.contigs]	1.62492751478549	-0.489526890033716	1.95973395107337	-0.249792524013577	0.803810390182768	0.997444297409245	FALSE	48.1527860002023	1.62492751478549	0.92427519621671	1.95973395107337	0.471632996770033	0.639318874984871	0.998594931969027	FALSE	48.1527859981295	1.62492751478549	0.0734302530373618	2.08754405701045	0.0351754267368712	0.972085793168417	0.998995726028431	FALSE	47.9800643352921	1.62492751478549	-0.102146505426817	2.09006969501742	-0.0488722963020451	0.96122346577651	0.999961053553627	FALSE	48.0939817660331	1.62492751478549	-0.787052453582789	2.02739013786884	-0.388209668618655	0.699564237675375	0.998962730565047	FALSE	48.3707985427859	1.62492751478549	3.87126125344811	2.79790601092809	1.38362805552713	0.172794298189932	0.996443910822679	FALSE	48.6044758734881	1.62492751478549
Bacteria;Firmicutes;Bacilli;Erysipelotrichales;Erysipelotrichaceae;Allobaculum;[Allobaculum_Ash_p2_metabat2_high_PE.029.contigs]	0.548167985558572	1.19777449847417	1.47145582682977	0.814006425904583	0.419692863108052	0.997444297409245	FALSE	47.623752983885	0.548167985558572	0.105062358245981	1.47145582682977	0.0714002801377575	0.943378194603817	0.998594931969027	FALSE	47.6237529833627	0.548167985558572	-0.124516691984927	1.56592507231766	-0.0795163792866765	0.936956481966406	0.998995726028431	FALSE	47.4266872157514	0.548167985558572	2.01861675247481	1.56849779100298	1.28697455874898	0.204340770029088	0.768474795087209	FALSE	47.4914678767131	0.548167985558572	1.32472032556686	1.52325001255957	0.869667037350547	0.388838557350645	0.857970299251239	FALSE	47.6905463509613	0.548167985558572	0.418346069202722	2.10158827396596	0.199061859254311	0.843064925820932	0.996443910822679	FALSE	47.4485224808492	0.548167985558572
Bacteria;Campylobacterota;Campylobacteria;Campylobacterales;Campylobacteraceae;Campylobacter_D;Campylobacter_D_upsaliensis	2.0327372891231	-1.35487820973134	1.89657796561118	-0.714380444304448	0.47864303821268	0.997444297409245	FALSE	45.4760380078199	2.0327372891231	0.285404113797012	1.89657796561118	0.150483723301636	0.881048491486216	0.998594931969027	FALSE	45.4760380111368	2.0327372891231	-0.905047871762718	2.02048167178826	-0.447936689750663	0.656336042078647	0.998995726028431	FALSE	45.2540085125111	2.0327372891231	-2.63807808832295	2.02277672788003	-1.30418649372528	0.198740580962965	0.768474795087209	FALSE	45.4208893331214	2.0327372891231	-1.21870606789455	1.96176310704472	-0.621229986188524	0.537526834901599	0.989566011686196	FALSE	45.819345492243	2.0327372891231	-2.68219759272759	2.70683234502884	-0.990899047609472	0.326885290923207	0.996443910822679	FALSE	46.3006022855132	2.0327372891231
Bacteria;Firmicutes_A;Clostridia;Lachnospirales;Lachnospiraceae;Enterocloster;NA	5.48436087009135	-0.163147228413491	0.348488317231298	-0.468156952031212	0.641927236516781	0.997444297409245	FALSE	45.0963526786547	5.48436087009135	0.131713574285631	0.348488317231298	0.377956929322857	0.707235832321206	0.998594931969027	FALSE	45.0963526794514	5.48436087009135	-0.169121496850837	0.370172058563512	-0.456872670258067	0.649956269039321	0.998995726028431	FALSE	45.0855347210701	5.48436087009135	-0.13527439424586	0.370938106829777	-0.364681847874791	0.717053878910495	0.964371412747828	FALSE	45.087314411503	5.48436087009135	-0.312180729826239	0.360816526654873	-0.865206293959047	0.391505092432201	0.857970299251239	FALSE	45.0956637041322	5.48436087009135	-0.529103410966034	0.496066922225805	-1.06659683857169	0.291834150260806	0.996443910822679	FALSE	45.0709364973405	5.48436087009135
Bacteria;Firmicutes_A;Clostridia;Oscillospirales;Ruminococcaceae;Faecalibacterium;Faecalibacterium_prausnitzii	5.94640296348387	-1.27887872687097	1.06350102520788	-1.2025176248617	0.235290000063854	0.997444297409245	FALSE	46.2002168728353	5.94640296348387	-0.286966937238578	1.06350102520788	-0.269832308983891	0.788490891274532	0.998594931969027	FALSE	46.2002168735164	5.94640296348387	0.0449682823022195	1.1305815388379	0.0397744707103933	0.96844479036351	0.998995726028431	FALSE	46.0720580772876	5.94640296348387	-0.331663480672138	1.1327521692224	-0.29279439023261	0.770993229451063	0.964371412747828	FALSE	46.0991261910952	5.94640296348387	-0.534264707106281	1.10113530645315	-0.485194420681317	0.629831026236218	0.998962730565047	FALSE	46.2061678284106	5.94640296348387	-0.752982193961375	1.51651223742211	-0.496522332877019	0.621893086141923	0.996443910822679	FALSE	45.9490886974623	5.94640296348387
Bacteria;Firmicutes_A;Clostridia;Lachnospirales;Lachnospiraceae;Blautia_A;[Blautia_A_George_p2_metabat2_high_PE.031.contigs]	12.999951858476	-0.374474898362224	1.57322795042106	-0.238029649970304	0.812898174489955	0.997444297409245	FALSE	46.7557669325903	12.999951858476	-1.81503093788769	1.57322795042106	-1.15369863432817	0.254487233922066	0.998594931969027	FALSE	46.7557669340443	12.999951858476	-0.0381461761156335	1.67408730856088	-0.0227862524974434	0.981918190130432	0.998995726028431	FALSE	46.5409891557918	12.999951858476	-3.56565765420339	1.67688391632201	-2.12635926643277	0.038799205936082	0.768474795087209	FALSE	46.608577548488	12.999951858476	-2.06663843002984	1.62864957506547	-1.2689276205698	0.210739056280723	0.796222716215922	FALSE	46.8209202802812	12.999951858476	-0.757625555797009	2.24675839009222	-0.33720829045882	0.737476102681017	0.996443910822679	FALSE	46.5362582023451	12.999951858476
Bacteria;Proteobacteria;Gammaproteobacteria;Enterobacterales;Enterobacteriaceae;Escherichia;Escherichia_dysenteriae	0.668985921745089	-0.350876609268331	2.2947879771846	-0.152901537203803	0.879045841311713	0.997444297409245	FALSE	53.999999998816	0.668985921745089	-1.52231178865533	2.2947879771846	-0.663377969464094	0.509910706867738	0.998594931969027	FALSE	53.9999999988133	0.668985921745089	1.57408131264892	2.44419566452453	0.644007898179103	0.522296404242035	0.998995726028431	FALSE	53.9999999993232	0.668985921745089	0.141476524648323	2.44419566452453	0.057882651009384	0.954055764757261	0.999961053553627	FALSE	53.9999999988593	0.668985921745089	1.01561361483013	2.36131734773519	0.430104668398018	0.668831139673859	0.998962730565047	FALSE	53.9999999990633	0.668985921745089	2.74181221265374	3.19723880308897	0.857556279501167	0.39492766115918	0.996443910822679	FALSE	53.9999999987229	0.668985921745089
Bacteria;Firmicutes_A;Clostridia;Lachnospirales;Anaerotignaceae;Anaerotignum;[Anaerotignum_Elaine_p2_metabat2_high_PE.037.contigs]	1.83503636497928	0.471582228283996	2.15618771024459	0.218711119650386	0.827807440645945	0.997444297409245	FALSE	47.7384119854033	1.83503636497928	2.2817057145306	2.15618771024459	1.0582129300198	0.295283771352387	0.998594931969027	FALSE	47.7384119856691	1.83503636497928	0.509939665848096	2.29719599985072	0.221983525080679	0.825276852653358	0.998995726028431	FALSE	47.5759954966989	1.83503636497928	-0.654291024069887	2.2996918667029	-0.284512474711645	0.777248965710165	0.964371412747828	FALSE	47.7098729703489	1.83503636497928	-0.288802989699727	2.23006231440243	-0.129504448299291	0.897499391401813	0.998962730565047	FALSE	48.0248987843574	1.83503636497928	-1.07373641487215	3.07654174171646	-0.349007588719759	0.728594998036938	0.996443910822679	FALSE	48.4781626285869	1.83503636497928
Bacteria;Firmicutes_A;Clostridia;Clostridiales;Clostridiaceae;NA;NA	2.1692275407689	-1.74699375057124	2.05985527314181	-0.84811480367095	0.400778153104821	0.997444297409245	FALSE	45.8696830199659	2.1692275407689	-1.60553933466891	2.05985527314181	-0.779442786880871	0.439722079374702	0.998594931969027	FALSE	45.8696830204782	2.1692275407689	1.41168716350896	2.19489410585065	0.643168688523975	0.52332861536517	0.998995726028431	FALSE	45.7049177008808	2.1692275407689	4.46291494022385	2.19696530158545	2.03139983003062	0.0480295674078387	0.768474795087209	FALSE	45.8875440567098	2.1692275407689	0.746261152681388	2.12973051940091	0.350401680345601	0.727626089978666	0.998962730565047	FALSE	46.3106551842859	2.1692275407689	-1.34928469898923	2.93632806217728	-0.459514288055653	0.647973892533591	0.996443910822679	FALSE	47.2116974320602	2.1692275407689
Bacteria;Firmicutes_A;Clostridia;Oscillospirales;Ruminococcaceae;Faecalibacterium;Faecalibacterium_prausnitzii_A	8.22274717237316	-1.67719397534785	1.61118193259462	-1.04097119103547	0.303185502079838	0.997444297409245	FALSE	47.2570967156275	8.22274717237316	-0.748297842028695	1.61118193259462	-0.464440313592425	0.644464994948876	0.998594931969027	FALSE	47.2570967160137	8.22274717237316	0.0279647988931682	1.71462006863778	0.0163096183257586	0.987056349796692	0.998995726028431	FALSE	47.0504020166848	8.22274717237316	-2.17246126634956	1.71743764021787	-1.26494331757743	0.212112140004694	0.768474795087209	FALSE	47.1183025931544	8.22274717237316	-2.27655672973838	1.66789493843134	-1.36492813622871	0.178729744350977	0.761632417707721	FALSE	47.3270868258653	8.22274717237316	-1.87207895428699	2.30114830169717	-0.813541201541107	0.420003965167885	0.996443910822679	FALSE	47.0729681670269	8.22274717237316
Bacteria;Proteobacteria;Gammaproteobacteria;Burkholderiales;Burkholderiaceae;Sutterella;[Sutterella_Tim_p2_maxbin2_low_prob.019.contigs]	4.63810797620906	1.47767290448647	1.44859093548622	1.02007603961051	0.313006971202184	0.997444297409245	FALSE	46.1788351188344	4.63810797620906	1.43205490094291	1.44859093548622	0.988584745259532	0.328018134495189	0.998594931969027	FALSE	46.1788351164531	4.63810797620906	0.729409029178234	1.54030901300495	0.473547205800768	0.638061559491376	0.998995726028431	FALSE	46.0215928788459	4.63810797620906	-1.87864476503574	1.54318975851582	-1.21737767806504	0.229661304528492	0.768720974953468	FALSE	46.057601766024	4.63810797620906	-3.13018854952276	1.49982958111852	-2.08702947916815	0.0424310794790096	0.435654348365405	FALSE	46.192895084615	4.63810797620906	1.31516921777599	2.06651377311266	0.636419284926918	0.527664652480571	0.996443910822679	FALSE	45.8950366990754	4.63810797620906
Bacteria;Firmicutes_A;Clostridia;Lachnospirales;Lachnospiraceae;Blautia_A;[Blautia_A_Garnier_p1_metabat2_high_PE.036.contigs]	10.8874516490336	-3.08474169250256	2.28303263303141	-1.35115970217501	0.182986104409825	0.997444297409245	FALSE	47.9447717842674	10.8874516490336	0.125290708382768	2.28303263303141	0.0548790703076405	0.956462857324086	0.998594931969027	FALSE	47.9447717852434	10.8874516490336	-0.876134636225559	2.43305851651121	-0.36009599862886	0.72035931872953	0.998995726028431	FALSE	47.8693928456433	10.8874516490336	2.08130396882239	2.43483858659861	0.854801620229742	0.396905339730849	0.89680510306274	FALSE	48.0241976485673	10.8874516490336	0.929219370330425	2.35915128881788	0.393878669305705	0.695401075808936	0.998962730565047	FALSE	48.3868901894399	10.8874516490336	-6.2655512464248	3.24826829303778	-1.92888969789046	0.0594880133178574	0.996443910822679	FALSE	49.5039595021359	10.8874516490336
Bacteria;Firmicutes_A;Clostridia;Lachnospirales;Lachnospiraceae;Clostridium_Q;Clostridium_Q_sp003024715	33.6827926673398	-1.61753064296232	2.35312909129814	-0.687395625231077	0.495155528058204	0.997444297409245	FALSE	47.7980620370393	33.6827926673398	-1.49237210027932	2.35312909129814	-0.634207492397298	0.528969174675746	0.998594931969027	FALSE	47.7980620361166	33.6827926673398	-2.55124478904216	2.50688307176577	-1.01769596586934	0.313964311689775	0.998995726028431	FALSE	47.6292875547234	33.6827926673398	-1.1008321393534	2.50971267182327	-0.438628752889734	0.662908497154371	0.964371412747828	FALSE	47.7578545596927	33.6827926673398	-1.05228468475291	2.43396960536746	-0.432332713782611	0.667433227067934	0.998962730565047	FALSE	48.0632458981799	33.6827926673398	-3.54673340364229	3.35830919732136	-1.05610686665517	0.296158230431894	0.996443910822679	FALSE	48.4406847624043	33.6827926673398
Bacteria;Firmicutes_A;Clostridia;Lachnospirales;Lachnospiraceae;Blautia_A;[Blautia_A_Mummy_p2_maxbin2_low_prob.032.contigs]	2.31241377020549	1.4965290833056	1.67332856476139	0.894342638272598	0.375647233175785	0.997444297409245	FALSE	47.5082017154854	2.31241377020549	1.23218344597951	1.67332856476139	0.736366707607847	0.46512823385786	0.998594931969027	FALSE	47.5082017148143	2.31241377020549	1.95873304493543	1.78123677811639	1.09964776665275	0.277051230062892	0.998995726028431	FALSE	47.2985966242492	2.31241377020549	-1.83195600916976	1.7839941873941	-1.02688451684123	0.309689194726638	0.863742519667264	FALSE	47.3785274877886	2.31241377020549	0.97565641656771	1.7320391804332	0.563299276130515	0.575874724314711	0.998962730565047	FALSE	47.6081757219717	2.31241377020549	0.859654933132557	2.3903259434658	0.359639209657793	0.720713340393667	0.996443910822679	FALSE	47.429745255248	2.31241377020549
Bacteria;Firmicutes_A;Clostridia;Oscillospirales;Ruminococcaceae;NA;NA	22.3726214467897	-2.76761871509996	2.04361131380503	-1.35427842682417	0.181987142707134	0.997444297409245	FALSE	48.0140800299825	22.3726214467897	-1.86634473524584	2.04361131380503	-0.913258173233961	0.365670001233	0.998594931969027	FALSE	48.0140800279686	22.3726214467897	-0.463617017295462	2.17700605504621	-0.212960830412399	0.832262356572682	0.998995726028431	FALSE	47.8430603147474	22.3726214467897	-3.12259428101543	2.17956218485364	-1.43267042469133	0.158437980710384	0.768474795087209	FALSE	47.9631170427626	22.3726214467897	-1.05831507182225	2.11401463155866	-0.500618612578834	0.618915493166646	0.998962730565047	FALSE	48.2517060935456	22.3726214467897	-3.25324876900276	2.91721226322882	-1.11519096844945	0.270258952698007	0.996443910822679	FALSE	48.5451201382384	22.3726214467897
Bacteria;Proteobacteria;Gammaproteobacteria;Burkholderiales;Burkholderiaceae;Parasutterella;NA	1.33495648850367	-1.40985372047987	1.47597454837328	-0.955201918646707	0.344288670372477	0.997444297409245	FALSE	47.7296955444416	1.33495648850367	-2.63947298138353	1.47597454837328	-1.78829166417034	0.080077460790609	0.998594931969027	FALSE	47.7296955439882	1.33495648850367	0.0508909078913183	1.57102485943173	0.0323934453269737	0.974293945190903	0.998995726028431	FALSE	47.5283540388601	1.33495648850367	0.544571423040015	1.57350557838903	0.346088015523627	0.730801623796317	0.964371412747828	FALSE	47.6015035113061	1.33495648850367	-0.0650829356252088	1.52781887603247	-0.0425985937509948	0.966198905597378	0.998962730565047	FALSE	47.8160838086836	1.33495648850367	-1.00419626404341	2.10832647173029	-0.476300173387887	0.636038812200462	0.996443910822679	FALSE	47.6183202118217	1.33495648850367
Bacteria;Firmicutes_A;Clostridia;Lachnospirales;Lachnospiraceae;Dorea_A;Dorea_A_longicatena	13.6853015432681	-1.4077501623947	1.71901108709698	-0.81893024016039	0.416943039260181	0.997444297409245	FALSE	47.1875784484929	13.6853015432681	-1.54051736320319	1.71901108709698	-0.896164879195035	0.374713864028979	0.998594931969027	FALSE	47.1875784484195	13.6853015432681	-1.26024890101934	1.82968998161623	-0.688777286688817	0.49435163035293	0.998995726028431	FALSE	46.971789984837	13.6853015432681	-2.4744645514525	1.83258730270369	-1.35025739172252	0.1833932111714	0.768474795087209	FALSE	47.049625196872	13.6853015432681	-0.485747646574745	1.77940159931151	-0.27298370798514	0.786054620125463	0.998962730565047	FALSE	47.2787789415436	13.6853015432681	-1.79052463445604	2.45547001483521	-0.729198330111232	0.469493954197448	0.996443910822679	FALSE	47.0628347185104	13.6853015432681
Bacteria;Firmicutes_A;Clostridia;Lachnospirales;Lachnospiraceae;CAG-81;[CAG-81_Garnier_p2_maxbin2_low_prob.042.contigs]	1.68119759826209	-0.613016613982109	1.91275073800343	-0.32048954513644	0.74999711150365	0.997444297409245	FALSE	47.6987304459302	1.68119759826209	-0.103811920313733	1.91275073800343	-0.0542736271125918	0.956943848984434	0.998594931969027	FALSE	47.698730444709	1.68119759826209	-2.52773672682867	2.03687093053313	-1.24099013292269	0.22070412102693	0.998995726028431	FALSE	47.4956765078868	1.68119759826209	0.710210032453571	2.03969028305657	0.348195036449009	0.729229106458525	0.964371412747828	FALSE	47.5959973636133	1.68119759826209	1.1481462746903	1.97939589187008	0.580048831770364	0.564602774741547	0.997837577142239	FALSE	47.858081439649	1.68119759826209	-0.266132451341602	2.73218215410273	-0.0974065550285396	0.922810334047413	0.996443910822679	FALSE	47.8587508386787	1.68119759826209
Bacteria;Bacteroidota;Bacteroidia;Bacteroidales;Bacteroidaceae;CAG-462;[CAG-462_Cinder_p2_metabat2_low_PE.026.contigs]	2.13887822734286	0.182083128092738	1.90499244116054	0.0955820737964772	0.92425118296848	0.997444297409245	FALSE	47.9101000811587	2.13887822734286	0.51593552897757	1.90499244116054	0.270833373314204	0.787682625079332	0.998594931969027	FALSE	47.9101000840796	2.13887822734286	-0.0396244321751895	2.0294429428854	-0.0195247825587314	0.984503839144251	0.998995726028431	FALSE	47.7425647241353	2.13887822734286	-0.613738307803128	2.03175037406992	-0.302073677768649	0.763904502760214	0.964371412747828	FALSE	47.8682826025084	2.13887822734286	-3.70714361551101	1.97047120168777	-1.88134879227655	0.065975695077586	0.484242461779906	FALSE	48.1674741800958	2.13887822734286	3.64356571169717	2.71885636406712	1.34010967252672	0.18645122764461	0.996443910822679	FALSE	48.5252961152214	2.13887822734286
Bacteria;Firmicutes_A;Clostridia;Lachnospirales;Lachnospiraceae;Blautia_A;[Blautia_A_Stewie_p2_metabat2_high_PE.008.contigs]	2.85518224326718	-0.291661989114509	2.22072511645668	-0.131336376102178	0.896059127828988	0.997444297409245	FALSE	47.9156624680946	2.85518224326718	0.0991426167752644	2.22072511645668	0.0446442542755824	0.964576406779906	0.998594931969027	FALSE	47.9156624686391	2.85518224326718	0.0160381995241906	2.36533069671186	0.00678053159606218	0.994618221960601	0.998995726028431	FALSE	47.7290293219818	2.85518224326718	0.639624140821578	2.36833383356736	0.270073471803647	0.788265384992718	0.964371412747828	FALSE	47.8402269780644	2.85518224326718	1.2036324398561	2.29764970503046	0.523853761180773	0.602784996780749	0.998962730565047	FALSE	48.1163360553349	2.85518224326718	-1.34104753129992	3.17121143471097	-0.422881778433717	0.674259588523715	0.996443910822679	FALSE	48.2696951941762	2.85518224326718
Bacteria;Bacteroidota;Bacteroidia;Bacteroidales;Bacteroidaceae;Prevotellamassilia;[Prevotellamassilia_LinusII_BA0109CM-p1_maxbin2_high_prob.004.contigs]	2.40722096293523	-1.11447826128535	1.45781406423968	-0.764485875547236	0.448359143366683	0.997444297409245	FALSE	47.4994507159231	2.40722096293523	0.119906237126295	1.45781406423968	0.0822507067722876	0.934792981332832	0.998594931969027	FALSE	47.4994507158408	2.40722096293523	-1.20633431783521	1.55148490046041	-0.777535325981727	0.440715021593844	0.998995726028431	FALSE	47.2967842476962	2.40722096293523	-1.16257555936694	1.55400815146049	-0.748114196360119	0.458089915412578	0.964371412747828	FALSE	47.3651561154248	2.40722096293523	-2.56921339327568	1.50910154911533	-1.70247879924437	0.0951922800561881	0.571843355741718	FALSE	47.5726919838633	2.40722096293523	-0.301392061507431	2.08219274840533	-0.144747435960602	0.885524837514094	0.996443910822679	FALSE	47.336123179338	2.40722096293523
Bacteria;Firmicutes_A;Clostridia;Lachnospirales;Lachnospiraceae;Faecalimonas;[Faecalimonas_Flurry_p2_metabat2_high_PE.001.contigs]	37.8456816021808	-3.00117121232019	1.95146878752616	-1.53790377355956	0.130776164379409	0.997444297409245	FALSE	47.0123016299127	37.8456816021808	-2.80402397236515	1.95146878752616	-1.43687871939768	0.157374714188599	0.998594931969027	FALSE	47.0123016313268	37.8456816021808	-1.47292658873181	2.07725701039151	-0.70907286934812	0.481797611974881	0.998995726028431	FALSE	46.7897713407037	37.8456816021808	-2.76117581821944	2.08049399931591	-1.32717317095235	0.190880021462096	0.768474795087209	FALSE	46.8732605400916	37.8456816021808	-3.39277654896424	2.01996418692536	-1.67962212940442	0.0996512424046453	0.571843355741718	FALSE	47.1148985412983	37.8456816021808	-4.05872771327044	2.78761452573699	-1.45598599655646	0.152056325998016	0.996443910822679	FALSE	46.9155344749248	37.8456816021808
Bacteria;Bacteroidota;Bacteroidia;Bacteroidales;Bacteroidaceae;Phocaeicola;Phocaeicola_salanitronis	4.20763416258662	1.5423957549473	1.43617682034342	1.07395951048596	0.288412754844375	0.997444297409245	FALSE	46.2453337239159	4.20763416258662	1.51237965233849	1.43617682034342	1.0530595055676	0.297785000905459	0.998594931969027	FALSE	46.2453337209003	4.20763416258662	0.67598098412847	1.52717006904912	0.44263634930284	0.660099482733972	0.998995726028431	FALSE	46.0844117897771	4.20763416258662	-1.90426165711449	1.53001212720766	-1.24460559707449	0.219564227167774	0.768474795087209	FALSE	46.121819157724	4.20763416258662	-3.09632387444446	1.4869707717232	-2.08230311807423	0.0428722383968411	0.435654348365405	FALSE	46.2610726354627	4.20763416258662	1.40456018064203	2.04895080927287	0.685502147872688	0.496470404684242	0.996443910822679	FALSE	45.9597658008153	4.20763416258662
Bacteria;Firmicutes;Bacilli;Erysipelotrichales;Erysipelotrichaceae;Allobaculum;[Allobaculum_Jenna_p1_maxbin2_low_prob.014.contigs]	0.513221520304258	0.0548168849076069	1.12125401803146	0.0488889083348362	0.961215507831795	0.997444297409245	FALSE	46.8837321181113	0.513221520304258	0.0247064827422044	1.12125401803146	0.0220346882551918	0.98251379966312	0.998594931969027	FALSE	46.8837321172836	0.513221520304258	-0.117167852204204	1.19241226448872	-0.0982611934593302	0.922145234136731	0.998995726028431	FALSE	46.7233505589694	0.513221520304258	2.00905024640943	1.19460342226854	1.68177171516406	0.0992807071052938	0.768474795087209	FALSE	46.7620750105104	0.513221520304258	1.5980702756352	1.1608974465239	1.37658178198285	0.175177790584631	0.761632417707721	FALSE	46.9029148991734	0.513221520304258	0.520488713621514	1.59993375482491	0.325318915268761	0.746395532229294	0.996443910822679	FALSE	46.6117489494571	0.513221520304258
Bacteria;Firmicutes_C;Negativicutes;Selenomonadales;Selenomonadaceae;Megamonas;[Megamonas_Belle_p2_maxbin2_low_prob.007.contigs]	1.02712394647848	1.38696221368963	0.996947213433727	1.39120927868648	0.170791804001925	0.997444297409245	FALSE	46.4373130607116	1.02712394647848	1.37358596131225	0.996947213433727	1.37779206642375	0.174871319649028	0.998594931969027	FALSE	46.437313059568	1.02712394647848	0.0512629750210282	1.05988797806142	0.0483664086036621	0.961632243761888	0.998995726028431	FALSE	46.3053723493859	1.02712394647848	0.137185024903541	1.06191047956506	0.129186996026002	0.897768860259516	0.999961053553627	FALSE	46.333779697815	1.02712394647848	-0.0436737417203048	1.03222343253171	-0.0423103567927995	0.966432663220623	0.998962730565047	FALSE	46.4447330537915	1.02712394647848	0.690171337424654	1.42176019999529	0.485434419550456	0.629663233469885	0.996443910822679	FALSE	46.1833967537921	1.02712394647848
Bacteria;Bacteroidota;Bacteroidia;Bacteroidales;Bacteroidaceae;Bacteroides;Bacteroides_uniformis	4.72038087142147	-0.636244936115215	2.10767248985856	-0.301870873760804	0.764057321246696	0.997444297409245	FALSE	47.8990970969088	4.72038087142147	-0.952450429955496	2.10767248985856	-0.451896788774527	0.653383095988196	0.998594931969027	FALSE	47.8990970986735	4.72038087142147	-1.00659561656918	2.24534809759522	-0.448302700880653	0.655963256314438	0.998995726028431	FALSE	47.7304156928301	4.72038087142147	-3.5776190575548	2.2479127337546	-1.59152933467272	0.118075394843201	0.768474795087209	FALSE	47.8557986179484	4.72038087142147	-1.87457357236023	2.18014131349529	-0.859840396930436	0.394137616462754	0.857970299251239	FALSE	48.154598602791	4.72038087142147	-1.62367188669846	3.00820471704696	-0.53974780289965	0.59184042993325	0.996443910822679	FALSE	48.5044549774976	4.72038087142147
Bacteria;Firmicutes;Bacilli;Erysipelotrichales;Erysipelotrichaceae;[Erysipelotrichaceae_Scrappy_p2_maxbin2_low_prob.025.contigs];[Erysipelotrichaceae_Scrappy_p2_maxbin2_low_prob.025.contigs]	5.38119503614016	-1.21778552865584	1.98578862705886	-0.613250328893008	0.542641393619269	0.997444297409245	FALSE	47.4173500526971	5.38119503614016	-1.00960245705405	1.98578862705886	-0.508413857999261	0.613520489025241	0.998594931969027	FALSE	47.4173500540035	5.38119503614016	-0.547147561761463	2.11382722074099	-0.258842140167759	0.796882421735379	0.998995726028431	FALSE	47.2054310649598	5.38119503614016	-0.655952587438845	2.11710681400745	-0.309834432112189	0.758048237045456	0.964371412747828	FALSE	47.2858041206951	5.38119503614016	0.952507385957049	2.05547120938464	0.46340098640555	0.645192615233299	0.998962730565047	FALSE	47.5172750286529	5.38119503614016	3.22030668363554	2.8366606970166	1.13524563830367	0.261988381614522	0.996443910822679	FALSE	47.333671922326	5.38119503614016
Bacteria;Firmicutes;Bacilli;Lactobacillales;Lactobacillaceae;Limosilactobacillus;NA	1.95190114689064	-1.83519005865258	1.73395279985443	-1.05838524486171	0.295176046442293	0.997444297409245	FALSE	48.0103169540064	1.95190114689064	-1.95134051988249	1.73395279985443	-1.12537118660111	0.266026306614116	0.998594931969027	FALSE	48.0103169525948	1.95190114689064	-0.00604518531677356	1.84690610593789	-0.00327314165963176	0.997402029892585	0.998995726028431	FALSE	47.8279531182869	1.95190114689064	-1.48986712014884	1.84922415666836	-0.80567145674381	0.424410703420911	0.930463693872178	FALSE	47.9392957905761	1.95190114689064	-2.12713099677551	1.79396793412099	-1.18571294186357	0.241546538960437	0.819591524126446	FALSE	48.2142135587955	1.95190114689064	-1.99124194958724	2.47597712013118	-0.804224697149763	0.425200993232746	0.996443910822679	FALSE	48.3862318611588	1.95190114689064
Bacteria;Fusobacteriota;Fusobacteriia;Fusobacteriales;Fusobacteriaceae;Cetobacterium_A;Cetobacterium_A_somerae	0.517210880215496	-1.28210745938056	1.85044737117562	-0.69286350930695	0.491658458386151	0.997444297409245	FALSE	49.1167141090312	0.517210880215496	-1.15441157473284	1.85044737117562	-0.623855394492749	0.535609357497321	0.998594931969027	FALSE	49.1167141085385	0.517210880215496	2.09699971982169	1.97177656884567	1.06350777920509	0.292738651459835	0.998995726028431	FALSE	49.2494536461886	0.517210880215496	0.578593167868258	1.97200764336907	0.293403106125777	0.770444636238732	0.964371412747828	FALSE	49.3402385474815	0.517210880215496	1.6066649192322	1.90722698506924	0.842408864707767	0.403589664181884	0.862514277972731	FALSE	49.7643402231282	0.517210880215496	-0.809892265479867	2.60253054973355	-0.311194143547242	0.75689527247915	0.996443910822679	FALSE	52.0803284452512	0.517210880215496
Bacteria;Bacteroidota;Bacteroidia;Bacteroidales;Bacteroidaceae;Bacteroides;Bacteroides_stercoris	2.15748061909362	1.64927221779215	2.25733566519102	0.730627811904343	0.468579736230258	0.997444297409245	FALSE	47.7056594064008	2.15748061909362	1.70502980842827	2.25733566519102	0.755328431974244	0.453765181409807	0.998594931969027	FALSE	47.7056594060225	2.15748061909362	-1.44915397293226	2.40569003664683	-0.602385989407084	0.549774368693013	0.998995726028431	FALSE	47.6320118341711	2.15748061909362	1.00670812200876	2.40741374734278	0.418169964809716	0.677695896564958	0.964371412747828	FALSE	47.7927353992424	2.15748061909362	-2.36341187172054	2.33249518348806	-1.01325477044983	0.316001086087548	0.844106801278173	FALSE	48.1706695353128	2.15748061909362	-3.84058325242812	3.21118955796757	-1.19600016850419	0.237410166486261	0.996443910822679	FALSE	49.3613711540564	2.15748061909362
Bacteria;Firmicutes;Bacilli;Erysipelotrichales;Erysipelotrichaceae;Allobaculum;[Allobaculum_Charlie_p1_metabat2_high_PE.014.contigs]	0.56674742496017	-0.110046960111932	1.12039295026261	-0.098221753435826	0.922173817853956	0.997444297409245	FALSE	47.0109317124845	0.56674742496017	-0.000128605349429878	1.12039295026261	-0.000114785932381789	0.999908899793587	0.999908899793587	FALSE	47.0109317112785	0.56674742496017	-0.12648505317353	1.19162719578954	-0.106144819135086	0.915920727137549	0.998995726028431	FALSE	46.8420217359037	0.56674742496017	1.92581663345605	1.19378469143115	1.61320265478301	0.113412093048925	0.768474795087209	FALSE	46.8846151646207	0.56674742496017	-0.106098456426334	1.15998901460024	-0.0914650527642261	0.927511508039126	0.998962730565047	FALSE	47.0355749530335	0.56674742496017	-0.000798968344673412	1.59899354548502	-0.000499669524576513	0.999603447962054	0.999603447962054	FALSE	46.7406264070653	0.56674742496017
Bacteria;Firmicutes_A;Clostridia;Lachnospirales;Lachnospiraceae;Roseburia;[Roseburia_Garnier_p1_metabat2_high_PE.021.contigs]	0.581289286396153	-0.335527783278751	1.26482566442765	-0.265275913286107	0.79195743376662	0.997444297409245	FALSE	46.9820143240111	0.581289286396153	1.1495134860921	1.26482566442765	0.908831563448916	0.368077750125869	0.998594931969027	FALSE	46.9820143226642	0.581289286396153	1.08608450055946	1.34548811224792	0.807204828249973	0.42363243164372	0.998995726028431	FALSE	46.7959083660664	0.581289286396153	0.25005979489187	1.34786000444699	0.185523566295349	0.853619346982286	0.992738488859302	FALSE	46.8465425929995	0.581289286396153	-0.274518089274333	1.30948542784698	-0.209638139865129	0.834855832972222	0.998962730565047	FALSE	47.0183633026827	0.581289286396153	0.23994356335934	1.80562071208397	0.132887024253508	0.894853470689334	0.996443910822679	FALSE	46.7177926927325	0.581289286396153
Bacteria;Firmicutes_A;Clostridia;Oscillospirales;Ruminococcaceae;Faecalibacterium;Faecalibacterium_prausnitzii_D	3.15902753340081	-0.273458213447853	1.53794277015603	-0.177807795422783	0.859629854376845	0.997444297409245	FALSE	47.511973016596	3.15902753340081	-0.54907585875342	1.53794277015603	-0.357019695016163	0.722657943222169	0.998594931969027	FALSE	47.5119730160784	3.15902753340081	0.080345263702166	1.63706287582366	0.0490789113165503	0.96106305420657	0.998995726028431	FALSE	47.303283423971	3.15902753340081	-2.20708307907367	1.63961875690515	-1.34609528573559	0.184677132533751	0.768474795087209	FALSE	47.3812344559185	3.15902753340081	-0.935285867066556	1.59192947039344	-0.587517151017629	0.559632901075932	0.997837577142239	FALSE	47.6071821141194	3.15902753340081	-3.62336143345361	2.19689730297208	-1.64930851731291	0.105694744334837	0.996443910822679	FALSE	47.4176520567264	3.15902753340081
Bacteria;Bacteroidota;Bacteroidia;Bacteroidales;Bacteroidaceae;Bacteroides;Bacteroides_finegoldii	9.38693452551657	-0.176794781111963	2.01589411077543	-0.0877004303782391	0.930486846069208	0.997444297409245	FALSE	47.0679152642891	9.38693452551657	1.0045098845464	2.01589411077543	0.498294964590182	0.620596703833262	0.998594931969027	FALSE	47.067915264623	9.38693452551657	0.419835868453983	2.14664985722091	0.195577246583432	0.845786919256186	0.998995726028431	FALSE	46.8467543283741	9.38693452551657	-2.05575574836375	2.14964925151004	-0.956321477524612	0.343807992270778	0.884449578933494	FALSE	46.9537318784512	9.38693452551657	-4.53696185053617	2.08617647393918	-2.17477375821871	0.0346877416215625	0.435654348365405	FALSE	47.2352667522419	9.38693452551657	-3.48468032279861	2.87956968130335	-1.21013925984294	0.232248807729453	0.996443910822679	FALSE	47.2182608190312	9.38693452551657
Bacteria;Firmicutes_A;Clostridia;Oscillospirales;Ruminococcaceae;UMGS966;[UMGS966_Oklahoma_p2_metabat2_low_PE.026.contigs]	25.4380253608057	0.273787168010342	2.14775305523307	0.127476092907074	0.899100929691562	0.997444297409245	FALSE	47.5718401240417	25.4380253608057	-0.735407745151311	2.14775305523307	-0.342407961361976	0.733552176491465	0.998594931969027	FALSE	47.5718401254977	25.4380253608057	-2.33574845427788	2.28898411115226	-1.02043017376039	0.312691068361561	0.998995726028431	FALSE	47.5251593954502	25.4380253608057	-3.85671064748168	2.29041099281514	-1.68385091565658	0.0987457721129831	0.768474795087209	FALSE	47.6915354624439	25.4380253608057	-6.15557723477184	2.21863486938812	-2.77448863700114	0.0078492532481978	0.301121575063101	FALSE	48.0937063445611	25.4380253608057	-6.90435595214395	3.05201270372826	-2.26223041067613	0.0281042146737068	0.996443910822679	FALSE	49.5249467117648	25.4380253608057
Bacteria;Firmicutes;Bacilli;Erysipelotrichales;Erysipelotrichaceae;Allobaculum;[Allobaculum_Belle_p2_metabat2_high_PE.033.contigs]	1.31810717041941	-1.38354639365246	0.690122311304682	-2.00478432734171	0.0509120951842536	0.997444297409245	FALSE	45.8468204728628	1.31810717041941	-1.36966459624516	0.690122311304682	-1.98466934601173	0.0531844712315103	0.998594931969027	FALSE	45.8468204732676	1.31810717041941	-1.62150051497352	0.733392189330819	-2.21095961828152	0.0320754901785236	0.998995726028431	FALSE	45.7653729728426	1.31810717041941	-1.3559794456791	0.734851996673705	-1.845241561317	0.0714763131249697	0.768474795087209	FALSE	45.780680651983	1.31810717041941	-1.60048533599979	0.714548268353969	-2.23985615371605	0.0299915205472751	0.435654348365405	FALSE	45.846096559656	1.31810717041941	-1.30441591921699	0.983371287582346	-1.32647346499606	0.191277959355342	0.996443910822679	FALSE	45.6711736485827	1.31810717041941
Bacteria;Firmicutes_A;Clostridia;Lachnospirales;Lachnospiraceae;Blautia_A;[Blautia_A_Glacier_p2_metabat2_high_PE.014.contigs]	3.97451414001963	-0.645521521876725	2.20154483160887	-0.29321298054375	0.770614141183454	0.997444297409245	FALSE	48.352488386038	3.97451414001963	1.65687331265744	2.20154483160887	0.75259576315174	0.455341359177811	0.998594931969027	FALSE	48.3524883853198	3.97451414001963	-1.14180439543581	2.34631678160831	-0.486636930011279	0.628716078097347	0.998995726028431	FALSE	48.3124149391619	3.97451414001963	3.33427490071714	2.34776598964139	1.42019047700168	0.161954094091342	0.768474795087209	FALSE	48.4610426154411	3.97451414001963	2.15386832378073	2.27416061418867	0.947104751679618	0.348249926364651	0.857970299251239	FALSE	48.820554967343	3.97451414001963	-1.15197575387332	3.12822991172441	-0.368251626760484	0.714236971697438	0.996443910822679	FALSE	50.1027509464216	3.97451414001963
Bacteria;Firmicutes_A;Clostridia;Lachnospirales;Lachnospiraceae;Enterocloster;Enterocloster_sp000431375	3.52330500733904	-1.81957021757175	1.8123352340519	-1.00399207794668	0.320476241912163	0.997444297409245	FALSE	47.4392908728659	3.52330500733904	-0.300176999049983	1.8123352340519	-0.165629952676507	0.869152023381926	0.998594931969027	FALSE	47.43929087335	3.52330500733904	0.749814945152303	1.92888745660683	0.388729234867507	0.699223316216027	0.998995726028431	FALSE	47.2328199373339	3.52330500733904	0.843328169995854	1.93198968440987	0.436507594632137	0.664454426638635	0.964371412747828	FALSE	47.3044686869705	3.52330500733904	1.024268026653	1.87605788382895	0.545968243028042	0.587641946324828	0.998962730565047	FALSE	47.5191061634715	3.52330500733904	-0.650650637758337	2.58865854228803	-0.251346644267439	0.80263508621698	0.996443910822679	FALSE	47.2922378733275	3.52330500733904
Bacteria;Firmicutes_A;Clostridia;Lachnospirales;Lachnospiraceae;Blautia_A;[Blautia_A_Burrito_p2_metabat2_high_PE.028.contigs]	1.77182719523455	1.78920719065563	2.35336789096844	0.760275177341419	0.450797109599985	0.997444297409245	FALSE	48.1486507828549	1.77182719523455	1.79862760575859	2.35336789096844	0.764278127810452	0.448430977673903	0.998594931969027	FALSE	48.1486507889388	1.77182719523455	0.0570125882437545	2.50803524388571	0.0227319725202205	0.981957869114103	0.998995726028431	FALSE	48.2262455776984	1.77182719523455	3.47743636614955	2.50872237848752	1.38613837703559	0.172062336901196	0.768474795087209	FALSE	48.3653218403298	1.77182719523455	2.21649602588409	2.42777418372674	0.912974542995457	0.365743550847204	0.857970299251239	FALSE	48.810691513376	1.77182719523455	-3.26525062465035	3.32479638291429	-0.982090404522233	0.330690356383296	0.996443910822679	FALSE	51.0124671280312	1.77182719523455
Bacteria;Bacteroidota;Bacteroidia;Bacteroidales;Muribaculaceae;CAG-279;[CAG-279_Mummy_p2_maxbin2_high_prob.026.contigs]	2.33023488365729	0.808148424596078	1.60806290889254	0.502560204658064	0.617657943161504	0.997444297409245	FALSE	46.2547891968404	2.33023488365729	-0.261285427186653	1.60806290889254	-0.162484580510969	0.871632038873833	0.998594931969027	FALSE	46.2547891997662	2.33023488365729	0.0672182844169252	1.71146370679096	0.0392753198038661	0.968840783981166	0.998995726028431	FALSE	46.0176991881369	2.33023488365729	-2.03671938432027	1.71422128825832	-1.18813095967885	0.240867079273216	0.768720974953468	FALSE	46.099553300944	2.33023488365729	-1.80056564396727	1.66460871853156	-1.08167500501598	0.284993261314638	0.825504980744297	FALSE	46.3455529995914	2.33023488365729	-1.09496807528987	2.29687100359478	-0.476721624147009	0.635813268887198	0.996443910822679	FALSE	46.0822173862442	2.33023488365729
Bacteria;Firmicutes_A;Clostridia;Lachnospirales;Lachnospiraceae;CAG-81;CAG-81_sp900066535	3.71928681043109	-0.857484271874153	1.42159259315439	-0.603185663743133	0.549305845646771	0.997444297409245	FALSE	46.6646095308348	3.71928681043109	-0.500587537538855	1.42159259315439	-0.352131503744047	0.726324984184759	0.998594931969027	FALSE	46.6646095315072	3.71928681043109	-0.090791169682681	1.51181959544904	-0.0600542352777973	0.952369806059063	0.998995726028431	FALSE	46.4994877720791	3.71928681043109	0.195627170992307	1.51459567573685	0.129161316202184	0.897786603190356	0.999961053553627	FALSE	46.5394391146595	3.71928681043109	0.426561554498041	1.47185391201598	0.289812427045687	0.773243076049781	0.998962730565047	FALSE	46.684571168734	3.71928681043109	-2.35500694162515	2.02851017526214	-1.16095397023129	0.251600538444945	0.996443910822679	FALSE	46.3853686260766	3.71928681043109
Bacteria;Firmicutes_A;Clostridia;Lachnospirales;Lachnospiraceae;Blautia_A;[Blautia_A_Scooby_p1_metabat2_low_PE.039.contigs]	1.75170118041171	-0.551535201187499	2.02059577256476	-0.272956723297224	0.786052428343087	0.997444297409245	FALSE	48.2064413511498	1.75170118041171	1.63879085164693	2.02059577256476	0.811043393190315	0.421327108889143	0.998594931969027	FALSE	48.2064413480599	1.75170118041171	1.73501034336932	2.15306583568296	0.805832462070983	0.424306872574812	0.998995726028431	FALSE	48.0834808902243	1.75170118041171	3.3060835573569	2.15509201471255	1.53407999973396	0.131545613331442	0.768474795087209	FALSE	48.2205613129667	1.75170118041171	3.33259509885933	2.08912613395073	1.59521009512101	0.117156851745218	0.610590544529768	FALSE	48.5369053734911	1.75170118041171	-3.4027847813104	2.88030763346541	-1.18139630009464	0.243123503538434	0.996443910822679	FALSE	49.2088369851395	1.75170118041171
Bacteria;Firmicutes;Bacilli;Bacillales_D;Halobacillaceae;Pontibacillus;Pontibacillus_litoralis	5.89308741361792	-0.663518195993864	2.06066754926308	-0.321991869203331	0.748875894031424	0.997444297409245	FALSE	47.3586767707026	5.89308741361792	1.53663622006715	2.06066754926308	0.745698266863411	0.459535050932474	0.998594931969027	FALSE	47.3586767704388	5.89308741361792	0.299279959579863	2.1957223015203	0.136301370793859	0.892162552637009	0.998995726028431	FALSE	47.2151761919099	5.89308741361792	-2.67603833562807	2.19783484378792	-1.21757935688014	0.229414805188856	0.768720974953468	FALSE	47.3677399141591	5.89308741361792	-4.92808531446972	2.13066542660966	-2.31293250123805	0.0250836084260349	0.435654348365405	FALSE	47.7207666490873	5.89308741361792	-4.91125421334936	2.93788749763056	-1.6716958077225	0.101033277744831	0.996443910822679	FALSE	48.4379590543559	5.89308741361792
Bacteria;Actinobacteriota;Actinomycetia;Actinomycetales;Bifidobacteriaceae;Bifidobacterium;Bifidobacterium_sp900551485	1.20961496959935	-1.19481965429352	1.50011645477771	-0.796484599904327	0.429675716704948	0.997444297409245	FALSE	47.9586762748189	1.20961496959935	-1.31223036848224	1.50011645477771	-0.87475233292917	0.386068469253816	0.998594931969027	FALSE	47.9586762737489	1.20961496959935	-1.66836449717954	1.59717012753589	-1.04457532007156	0.30147766833901	0.998995726028431	FALSE	47.7599978272736	1.20961496959935	0.642516332082109	1.59951475568444	0.401694532544135	0.68969754260668	0.964371412747828	FALSE	47.8459235115181	1.20961496959935	0.0255739286501255	1.55258214257726	0.0164718683468002	0.986926108206234	0.998962730565047	FALSE	48.0807096547824	1.20961496959935	-0.998875007380194	2.14294934967434	-0.46612161296859	0.643237455230704	0.996443910822679	FALSE	47.987077301535	1.20961496959935
Bacteria;Firmicutes;Bacilli;NA;NA;NA;NA	3.23874521921368	0.946765172577372	2.31870416908013	0.408316500743159	0.684915011008882	0.997444297409245	FALSE	46.5132703744648	3.23874521921368	-2.82233253971078	2.31870416908013	-1.21720251222494	0.229666906352388	0.998594931969027	FALSE	46.5132703676919	3.23874521921368	-2.70944119725242	2.47089428441465	-1.09654274338745	0.278467429400811	0.998995726028431	FALSE	46.6695401159664	3.23874521921368	1.13075107125065	2.47131321576734	0.457550691687435	0.64939155189248	0.964371412747828	FALSE	46.8197192097819	3.23874521921368	-1.28749640587602	2.39067572962767	-0.538549159938366	0.592717500409575	0.998962730565047	FALSE	47.4146955209673	3.23874521921368	-3.22301807170141	3.26687980324151	-0.986573815327833	0.328541895906529	0.996443910822679	FALSE	50.6427549948265	3.23874521921368
Bacteria;Firmicutes_A;Clostridia;Lachnospirales;Lachnospiraceae;Bariatricus;Bariatricus_comes	2.16298806842917	1.36146074934163	1.89952003501135	0.716739346912706	0.477032129036712	0.997444297409245	FALSE	47.6689397266791	2.16298806842917	1.43270490607	1.89952003501135	0.754245746116302	0.454411619102163	0.998594931969027	FALSE	47.668939728102	2.16298806842917	2.96279575306742	2.02275605583397	1.46473211365365	0.149586716048846	0.998995726028431	FALSE	47.4646804198703	2.16298806842917	0.237347872730026	2.0255684524884	0.11717593273061	0.907214030726707	0.999961053553627	FALSE	47.5645948200316	2.16298806842917	2.22973447532676	1.96572373132795	1.13430714590827	0.262319228542577	0.821473373593861	FALSE	47.8264403325638	2.16298806842917	0.49120389683421	2.71330976326888	0.181034949818051	0.857105273912029	0.996443910822679	FALSE	47.8192742170529	2.16298806842917
Bacteria;Bacteroidota;Bacteroidia;Bacteroidales;Bacteroidaceae;Bacteroides;Bacteroides_clarus	6.83858785538804	1.35524922557604	2.03874626715379	0.664746392138363	0.509447573385471	0.997444297409245	FALSE	47.2013655177332	6.83858785538804	-2.02427386889284	2.03874626715379	-0.992901324459002	0.325820949699167	0.998594931969027	FALSE	47.2013655183881	6.83858785538804	-2.3494629654788	2.17108032654397	-1.08216307648957	0.284702862531819	0.998995726028431	FALSE	46.9852406895223	6.83858785538804	-2.9566196205921	2.17406660992131	-1.35994895791123	0.180321359504894	0.768474795087209	FALSE	47.0934993001964	6.83858785538804	-2.5740900378991	2.10975191581972	-1.22009133803724	0.228469072924612	0.807559000337489	FALSE	47.3752831318479	6.83858785538804	-2.20702434105397	2.91211245909385	-0.757877441910576	0.452276935205032	0.996443910822679	FALSE	47.3877773609541	6.83858785538804
Bacteria;Firmicutes_A;Clostridia;Lachnospirales;Lachnospiraceae;Mediterraneibacter;Mediterraneibacter_torques	2.32257276036634	-1.19498954001844	1.71999325501819	-0.69476408499393	0.490595273835864	0.997444297409245	FALSE	47.3951005557889	2.32257276036634	-1.17483325003577	1.71999325501819	-0.683045265792829	0.497903721579027	0.998594931969027	FALSE	47.3951005559855	2.32257276036634	-0.414754263117354	1.83039346998813	-0.226592953874581	0.821718910744645	0.998995726028431	FALSE	47.1926684033458	2.32257276036634	0.341940454528459	1.83340901371689	0.18650527622052	0.852846861633951	0.992738488859302	FALSE	47.2587343138375	2.32257276036634	2.04437706065228	1.7805441412006	1.14817544443115	0.256650308897417	0.819719172185369	FALSE	47.4625070758662	2.32257276036634	4.60333074609374	2.45652798028031	1.87391748966297	0.0671381390466536	0.996443910822679	FALSE	47.2105680575991	2.32257276036634
Bacteria;Firmicutes_A;Clostridia;Peptostreptococcales;Peptostreptococcaceae;Romboutsia;Romboutsia_hominis	0.658404260785513	2.00339399170015	2.08770050113924	0.959617526846841	0.342137537809402	0.997444297409245	FALSE	47.2031847583199	0.658404260785513	2.08687942799599	2.08770050113924	0.999606709323104	0.322597784042444	0.998594931969027	FALSE	47.2031847607961	0.658404260785513	1.10183729247658	2.22481218184549	0.495249577230651	0.6227266280295	0.998995726028431	FALSE	47.10092294173	0.658404260785513	3.96151766717548	2.22658301893591	1.77919153855251	0.0816387836524941	0.768474795087209	FALSE	47.2686834381217	0.658404260785513	2.77048490616117	2.15769694048808	1.28400094293802	0.20534896659228	0.788275065305848	FALSE	47.6582262798094	0.658404260785513	-1.03184100129045	2.97227433167902	-0.347155371996759	0.729968859311769	0.996443910822679	FALSE	48.7497591207501	0.658404260785513
Bacteria;Firmicutes_A;Clostridia;Lachnospirales;Lachnospiraceae;Blautia_A;Blautia_A_massiliensis	2.9835484946341	-0.346457560815354	1.74786646177551	-0.198217408704906	0.843723140623852	0.997444297409245	FALSE	47.3732205891707	2.9835484946341	-1.38594188228522	1.74786646177551	-0.792933506417511	0.431769975012963	0.998594931969027	FALSE	47.373220588319	2.9835484946341	-0.124361794790459	1.86014061334626	-0.0668561257671487	0.946978829457229	0.998995726028431	FALSE	47.1680090554689	2.9835484946341	0.253975969588901	1.86317717903806	0.136313375048972	0.892152853290605	0.999961053553627	FALSE	47.2365784921272	2.9835484946341	0.763968665253775	1.80937012274052	0.422229070576586	0.674765095863859	0.998962730565047	FALSE	47.4456847042485	2.9835484946341	-1.44926102120382	2.49643668415865	-0.580531855824833	0.564317486713042	0.996443910822679	FALSE	47.2014985031762	2.9835484946341
Bacteria;Bacteroidota;Bacteroidia;Bacteroidales;Bacteroidaceae;Bacteroides;Bacteroides_togonis	0.488642209535621	2.46551760588667	1.7418860314958	1.41542991981483	0.16336407788626	0.997444297409245	FALSE	48.256737550567	0.488642209535621	0.168516371266716	1.7418860314958	0.0967436262876554	0.923330671515347	0.998594931969027	FALSE	48.2567375518176	0.488642209535621	1.72176806404273	1.85545382695678	0.927949830401704	0.35806831282242	0.998995726028431	FALSE	48.0850790908781	0.488642209535621	-0.138243884044297	1.85772129581874	-0.0744158364096102	0.940987521601977	0.999961053553627	FALSE	48.1959458190893	0.488642209535621	1.3130831443767	1.80206369825534	0.728655233246167	0.469718937655722	0.911440173158499	FALSE	48.4664061414937	0.488642209535621	0.871255206300932	2.48700517286738	0.350323037445243	0.727607667573247	0.996443910822679	FALSE	48.6787494991733	0.488642209535621
Archaea;Methanobacteriota;Methanobacteria;Methanobacteriales;Methanobacteriaceae;Methanosphaera;Methanosphaera_cuniculi	0.557078871869731	-0.0552629822836056	1.52634919650826	-0.0362059890423683	0.971267120189966	0.997444297409245	FALSE	48.3700774610295	0.557078871869731	1.04712005770336	1.52634919650826	0.686029160364351	0.495970052352802	0.998594931969027	FALSE	48.3700774614575	0.557078871869731	0.0490412150761344	1.62587059019986	0.0301630494897544	0.976061564182599	0.998995726028431	FALSE	48.2017195447049	0.557078871869731	-1.62496224275011	1.62785347976612	-0.998223896037359	0.323144580159752	0.874097054110877	FALSE	48.3109192032178	0.557078871869731	1.59262085956072	1.57907315439397	1.00857952978875	0.318173967590299	0.844106801278173	FALSE	48.5770490912844	0.557078871869731	-0.392513315517387	2.17924812869431	-0.180114100064668	0.857809025912834	0.996443910822679	FALSE	48.7891245353812	0.557078871869731
Bacteria;Actinobacteriota;Coriobacteriia;Coriobacteriales;NA;NA;NA	1.19948171056958	1.01804759364619	1.65108626742262	0.61659261162373	0.540416389413545	0.997444297409245	FALSE	48.0106671266294	1.19948171056958	-1.17045930555144	1.65108626742262	-0.708902574411539	0.481813228106526	0.998594931969027	FALSE	48.0106671261918	1.19948171056958	-1.56381498828539	1.75801828045881	-0.889532836869742	0.37817055469005	0.998995726028431	FALSE	47.8139497050697	1.19948171056958	0.595754799030079	1.7605500329734	0.338391291285204	0.736547059230652	0.964371412747828	FALSE	47.9028598453586	1.19948171056958	0.291856966563437	1.70876236897661	0.170800207133677	0.865096707751419	0.998962730565047	FALSE	48.1419762932886	1.19948171056958	-1.00128274047456	2.35857679661428	-0.424528360455294	0.6730742993475	0.996443910822679	FALSE	48.0784095638543	1.19948171056958
Bacteria;Firmicutes_A;Clostridia;Lachnospirales;Lachnospiraceae;Blautia_A;Blautia_A_obeum	1.07665993175198	-0.0441004564421306	1.55199702043627	-0.0284152971052314	0.977450532915806	0.997444297409245	FALSE	47.2783787239313	1.07665993175198	0.1928557794785	1.55199702043627	0.12426298307215	0.901633883641894	0.998594931969027	FALSE	47.278378722398	1.07665993175198	1.84207821833067	1.65135803865851	1.11549293079234	0.270300589016533	0.998995726028431	FALSE	47.0818718350225	1.07665993175198	1.82666064999727	1.6541589569832	1.10428362539515	0.27507491506361	0.804932333423841	FALSE	47.1412855029273	1.07665993175198	2.63669039010724	1.60670926695588	1.64105009184567	0.107416442516293	0.589964153512561	FALSE	47.3317339415675	1.07665993175198	2.92597851174811	2.21623895632176	1.32024505002127	0.193139609126967	0.996443910822679	FALSE	47.0545045815823	1.07665993175198
Bacteria;Firmicutes_A;Clostridia;Lachnospirales;Lachnospiraceae;Mediterraneibacter;Mediterraneibacter_faecis	4.04952396748637	-2.07251919048654	1.90892444973163	-1.08569995568861	0.283087730755664	0.997444297409245	FALSE	47.5298583833383	4.04952396748637	1.4248177682996	1.90892444973163	0.746398197424688	0.459103018629298	0.998594931969027	FALSE	47.5298583832824	4.04952396748637	2.57894739303452	2.03228994958938	1.26898595033429	0.210652770243499	0.998995726028431	FALSE	47.3191090671124	4.04952396748637	-0.668290983208375	2.03533117798727	-0.328345082331635	0.744096714111382	0.964371412747828	FALSE	47.4062468707954	4.04952396748637	-0.0799388011278379	1.97576691102973	-0.0404596314887041	0.967895748023915	0.998962730565047	FALSE	47.6485260938818	4.04952396748637	0.842048510301103	2.72694876289461	0.308787800401237	0.758832720884956	0.996443910822679	FALSE	47.5191403836138	4.04952396748637
Bacteria;Proteobacteria;Gammaproteobacteria;Enterobacterales;Enterobacteriaceae;Escherichia;Escherichia_sp002965065	1.57780696515846	-2.99910787105273	1.49491189937575	-2.00621044778968	0.0504805375233423	0.997444297409245	FALSE	48.0489671076546	1.57780696515846	-2.87141198640501	1.49491189937575	-1.92079010649662	0.0607027960136721	0.998594931969027	FALSE	48.0489671066421	1.57780696515846	-1.61480238080918	1.59187611700488	-1.01440204018353	0.315492434694689	0.998995726028431	FALSE	47.8550292164782	1.57780696515846	-1.50438399173302	1.59410005135912	-0.943719931788715	0.350043914319597	0.884449578933494	FALSE	47.9488997357688	1.57780696515846	-0.125302823239893	1.54703021054883	-0.080995718367672	0.935780776756615	0.998962730565047	FALSE	48.1956279713924	1.57780696515846	1.16183466849155	2.13538091453566	0.544087783393994	0.588890225641309	0.996443910822679	FALSE	48.1809638406033	1.57780696515846
Bacteria;Firmicutes_A;Clostridia;Lachnospirales;Lachnospiraceae;Fusicatenibacter;Fusicatenibacter_saccharivorans	7.7895252933537	-0.6285656223967	2.03519105500458	-0.308848459632841	0.758786680291379	0.997444297409245	FALSE	47.525536825607	7.7895252933537	-2.95107882993508	2.03519105500458	-1.45002545224357	0.153619218805252	0.998594931969027	FALSE	47.5255368256037	7.7895252933537	0.420129261534815	2.16745966952001	0.193834869198675	0.847134851316849	0.998995726028431	FALSE	47.3214153122892	7.7895252933537	-1.74590498413247	2.1703555603714	-0.804432700342293	0.425160989814658	0.930463693872178	FALSE	47.4304025092828	7.7895252933537	0.206378366288585	2.10593517268153	0.0979984421960147	0.922344103149503	0.998962730565047	FALSE	47.7087747895374	7.7895252933537	-4.27390072988383	2.90680250521328	-1.47030997882336	0.148033645597169	0.996443910822679	FALSE	47.7740328050527	7.7895252933537
Bacteria;Firmicutes;Bacilli;Erysipelotrichales;Erysipelatoclostridiaceae;[Erysipelatoclostridiaceae_Garnier_p1_maxbin2_low_prob.015.contigs];[Erysipelatoclostridiaceae_Garnier_p1_maxbin2_low_prob.015.contigs]	0.337860624501491	1.78981608513929	1.78294040474335	1.00385637140627	0.32050297453812	0.997444297409245	FALSE	47.7978172696032	0.337860624501491	3.09463241342375	1.78294040474335	1.73569032660361	0.0890619952877046	0.998594931969027	FALSE	47.7978172687973	0.337860624501491	2.70527270161273	1.89815733451781	1.42520994040778	0.16062180911553	0.998995726028431	FALSE	47.5946392374345	0.337860624501491	2.95772743410841	1.90100063132503	1.55587924873378	0.126350442709891	0.768474795087209	FALSE	47.6784616897115	0.337860624501491	3.46574645565787	1.84537516178374	1.87807147697159	0.0664646516168498	0.484242461779906	FALSE	47.9116651846099	0.337860624501491	3.87140316006892	2.54697673422145	1.51999942050995	0.135100783047186	0.996443910822679	FALSE	47.7855144478278	0.337860624501491
Bacteria;Firmicutes_A;Clostridia;Clostridiales;Clostridiaceae;Clostridium;[Clostridium_GCF_015667795.1]	0.795146111620985	-0.660280127215116	1.88957131486796	-0.349433822380636	0.728295233731003	0.997444297409245	FALSE	47.9009479660066	0.795146111620985	-0.636011889036017	1.88957131486796	-0.336590571645326	0.737895770947524	0.998594931969027	FALSE	47.9009479645921	0.795146111620985	0.683124889721348	2.0134961163401	0.339273010847945	0.735890855355117	0.998995726028431	FALSE	47.7782126664981	0.795146111620985	2.38388867384281	2.01533956260207	1.18287196762262	0.242695090972142	0.768720974953468	FALSE	47.9234829641795	0.795146111620985	0.8354092565304	1.95353502516067	0.427639763695402	0.670815696503952	0.998962730565047	FALSE	48.2585699409517	0.795146111620985	-0.190920596497429	2.69300453393003	-0.0708950148772345	0.94376981234677	0.996443910822679	FALSE	49.0109257569909	0.795146111620985
Bacteria;Bacteroidota;Bacteroidia;Bacteroidales;Bacteroidaceae;Phocaeicola;[Phocaeicola_GCF_016902245.1]	0.948675719757066	1.37802322953725	1.82082587272156	0.756812197246269	0.452898935280129	0.997444297409245	FALSE	47.5145428711817	0.948675719757066	1.4828351318243	1.82082587272156	0.814375033900378	0.419493079172319	0.998594931969027	FALSE	47.5145428709785	0.948675719757066	1.93643338366912	1.93852059424182	0.998923297189153	0.322914560016549	0.998995726028431	FALSE	47.3033102755968	0.948675719757066	0.0876745730333004	1.9414121119386	0.0451602070957273	0.964169370206341	0.999961053553627	FALSE	47.3913148307391	0.948675719757066	-1.37325834096835	1.88457090775249	-0.72868488806615	0.469761881964044	0.911440173158499	FALSE	47.6352899763115	0.948675719757066	-0.535717983625654	2.60109869247162	-0.205958345669923	0.837703466716415	0.996443910822679	FALSE	47.5105964454587	0.948675719757066
Bacteria;Firmicutes_A;Clostridia;Lachnospirales;Lachnospiraceae;Blautia_A;[Blautia_A_Kit_p2_metabat2_low_PE.055.contigs]	1.94209792133013	-0.666612016567204	1.89231217638263	-0.352273808141693	0.726183379750936	0.997444297409245	FALSE	47.7391766122245	1.94209792133013	-1.84907454677207	1.89231217638263	-0.977150900284743	0.333420334189729	0.998594931969027	FALSE	47.7391766113983	1.94209792133013	-1.21716670017004	2.01648977640518	-0.603606680486078	0.548969503463474	0.998995726028431	FALSE	47.6247043346827	1.94209792133013	4.31124016827478	2.01824442759474	2.13613381477918	0.0378201830579785	0.768474795087209	FALSE	47.7765122913293	1.94209792133013	0.513845653006077	1.95614358398546	0.262682993831754	0.793916176502086	0.998962730565047	FALSE	48.1268047862411	1.94209792133013	-4.41127089714028	2.69590635323409	-1.6362849146627	0.108189561845246	0.996443910822679	FALSE	48.9873666506747	1.94209792133013
Bacteria;Firmicutes;Bacilli;Erysipelotrichales;Erysipelotrichaceae;[Erysipelotrichaceae_Cinder_p2_metabat2_low_PE.019.contigs];[Erysipelotrichaceae_Cinder_p2_metabat2_low_PE.019.contigs]	0.44889833878018	0.18273220031446	1.04671363017314	0.174577071557034	0.862164129756301	0.997444297409245	FALSE	46.8554118589775	0.44889833878018	0.196515296335314	1.04671363017314	0.187745043792739	0.851887217081222	0.998594931969027	FALSE	46.8554118594882	0.44889833878018	-0.031479211128565	1.11311341438621	-0.0282803268038264	0.977559089287316	0.998995726028431	FALSE	46.6971429273486	0.44889833878018	2.08625309331705	1.11516555463753	1.87080123183607	0.0676414514526669	0.768474795087209	FALSE	46.7349884659349	0.44889833878018	1.56384520844778	1.08372476582028	1.4430280249839	0.155662511818416	0.703436920495882	FALSE	46.8734408350213	0.44889833878018	0.635072503729914	1.49350724783718	0.425222244250636	0.672632599798971	0.996443910822679	FALSE	46.5837437882492	0.44889833878018
Bacteria;Firmicutes_A;Clostridia;Oscillospirales;Ruminococcaceae;Faecalibacterium;Faecalibacterium_prausnitzii_C	1.19184466114954	1.09960279129803	1.80502967624424	0.609188206581732	0.545265820141449	0.997444297409245	FALSE	48.1111030659783	1.19184466114954	-0.175610193834746	1.80502967624424	-0.0972893665660618	0.922900775718202	0.998594931969027	FALSE	48.1111030656667	1.19184466114954	1.61257753788483	1.92295905462286	0.838591718325016	0.405859695729198	0.998995726028431	FALSE	47.9490015431995	1.19184466114954	-0.796518134944845	1.92513840978765	-0.413745905694491	0.680900348501003	0.964371412747828	FALSE	48.0714557715937	1.19184466114954	0.493316265718874	1.86705839721094	0.264221122625732	0.792732264622677	0.998962730565047	FALSE	48.3625267907585	1.19184466114954	0.972085861018258	2.57613970710997	0.377342058870242	0.707558364530831	0.996443910822679	FALSE	48.715574658304	1.19184466114954
Bacteria;Firmicutes;Bacilli;Erysipelotrichales;Erysipelotrichaceae;Allobaculum;[Allobaculum_Jenna_p1_metabat2_low_PE.009.contigs]	0.544939406516451	-0.115927437342163	1.06934623524226	-0.108409637142361	0.914132212066375	0.997444297409245	FALSE	47.0050584401099	0.544939406516451	-0.00425860520185961	1.06934623524226	-0.00398243811172613	0.996839336433645	0.999908899793587	FALSE	47.0050584415142	0.544939406516451	-0.128889669046216	1.13732845472992	-0.113326689849524	0.910255930056233	0.998995726028431	FALSE	46.8365812336882	0.544939406516451	1.81944618464462	1.13938927399563	1.59686090273972	0.117016563318849	0.768474795087209	FALSE	46.8789678843326	0.544939406516451	-0.117023210816836	1.10713916677999	-0.105698736281895	0.916270939810084	0.998962730565047	FALSE	47.0293981288204	0.544939406516451	-0.00772806241421875	1.52612716377228	-0.00506383910703519	0.995981212487081	0.998778912522157	FALSE	46.7345701620273	0.544939406516451
Bacteria;Proteobacteria;Gammaproteobacteria;Enterobacterales;Succinivibrionaceae;Anaerobiospirillum;[Anaerobiospirillum_Bissell_p1_maxbin2_high_prob.011.contigs]	0.430938206777325	1.36258833748433	1.34475848294851	1.01325877825788	0.316052055419707	0.997444297409245	FALSE	47.6702224145638	0.430938206777325	2.54050638199438	1.34475848294851	1.88919156429048	0.0649572641074928	0.998594931969027	FALSE	47.6702224145654	0.430938206777325	1.46024129505631	1.43122365309048	1.0202747082213	0.312769924409917	0.998995726028431	FALSE	47.4704732986583	0.430938206777325	0.0557327536291243	1.43353134344254	0.0388779456299053	0.969150510958793	0.999961053553627	FALSE	47.5393541252627	0.430938206777325	0.0289376439943166	1.39204725526381	0.0207878316521895	0.983501535942233	0.998962730565047	FALSE	47.7462692989814	0.430938206777325	1.8728910446194	1.92077637091373	0.975069806657634	0.334462995051139	0.996443910822679	FALSE	47.523663923139	0.430938206777325
Bacteria;Firmicutes_A;Clostridia;Clostridiales;Clostridiaceae;Clostridium;Clostridium_sp000753455	0.322747444721429	1.91327489879389	1.94670288353608	0.982828409499522	0.33058695014175	0.997444297409245	FALSE	48.3264815895371	0.322747444721429	2.05541995976976	1.94670288353608	1.05584677412929	0.296288163701974	0.998594931969027	FALSE	48.3264815889342	0.322747444721429	0.766458989482455	2.07470604873355	0.369430160937893	0.713422508519471	0.998995726028431	FALSE	48.2812103043957	0.322747444721429	1.42001018049717	2.07602447837237	0.684004545847398	0.497232319591709	0.964371412747828	FALSE	48.4301501768164	0.322747444721429	1.72967658356681	2.01102624311121	0.860096475365169	0.393942772575432	0.857970299251239	FALSE	48.7881173368364	0.322747444721429	3.23938479189765	2.76672615803349	1.1708367965842	0.247210179810601	0.996443910822679	FALSE	50.0378408154146	0.322747444721429
Bacteria;Firmicutes;Bacilli;Erysipelotrichales;Erysipelotrichaceae;Allobaculum;[Allobaculum_LinusII_BA0109CM-p1_metabat2_low_PE.034.contigs]	0.510746876176631	0.0605119335335135	0.364632144803152	0.16595337080383	0.868932176267766	0.997444297409245	FALSE	45.2960698663841	0.510746876176631	0.0696437860086981	0.364632144803152	0.190997384627994	0.849381179433955	0.998594931969027	FALSE	45.2960698679216	0.510746876176631	-0.161551892734247	0.38735998698881	-0.417058803595307	0.678606674345914	0.998995726028431	FALSE	45.2677940038685	0.510746876176631	0.139375046674427	0.388154982868347	0.359070610518737	0.72121156569045	0.964371412747828	FALSE	45.2725829412553	0.510746876176631	-0.151783843052087	0.377533705187015	-0.40204050914315	0.689545144564025	0.998962730565047	FALSE	45.294587778459	0.510746876176631	0.0177167306317511	0.519170970335639	0.0341250409673279	0.972927594049149	0.996443910822679	FALSE	45.2307544581122	0.510746876176631
Bacteria;Actinobacteriota;Coriobacteriia;Coriobacteriales;Coriobacteriaceae;Collinsella;Collinsella_phocaeensis	1.52553354159609	-0.495904755944222	1.9411105390375	-0.255474763528983	0.79944779695685	0.997444297409245	FALSE	48.0095609581725	1.52553354159609	-0.245618538083918	1.9411105390375	-0.126535059773416	0.899836857185875	0.998594931969027	FALSE	48.0095609613913	1.52553354159609	-3.11688744385824	2.06841614382779	-1.50689572461476	0.138369030124245	0.998995726028431	FALSE	48.1619942165509	1.52553354159609	0.627284592736538	2.06868136378437	0.303229198908142	0.763018161890445	0.964371412747828	FALSE	48.274602952071	1.52553354159609	-1.49187612645272	2.0008279912091	-0.745629375942094	0.459469346125711	0.909424329047665	FALSE	48.780210044058	1.52553354159609	-2.60373205576224	2.73115090152707	-0.953346098271761	0.344863301482089	0.996443910822679	FALSE	51.5560694343609	1.52553354159609
Bacteria;Bacteroidota;Bacteroidia;Bacteroidales;Bacteroidaceae;Phocaeicola;Phocaeicola_sp900066445	1.08645635197201	0.0864204887588673	1.47115824988276	0.0587431629233323	0.95340492559522	0.997444297409245	FALSE	47.153739599534	1.08645635197201	0.206964743734973	1.47115824988276	0.140681496196257	0.888720824417025	0.998594931969027	FALSE	47.153739599446	1.08645635197201	-0.829241730284524	1.5654189858681	-0.529725100928599	0.598798689781426	0.998995726028431	FALSE	46.9510851911438	1.08645635197201	-1.42450861086727	1.56805118841924	-0.908457977257316	0.368269846284163	0.89436962669011	FALSE	47.0137829526351	1.08645635197201	-1.52293931506853	1.52300009495697	-0.999960091999573	0.32242753516648	0.844106801278173	FALSE	47.2124133745349	1.08645635197201	1.58563474276347	2.10091335890272	0.75473590381263	0.454177881935313	0.996443910822679	FALSE	46.9363284702473	1.08645635197201
Bacteria;Bacteroidota;Bacteroidia;Bacteroidales;Bacteroidaceae;Prevotella;Prevotella_sp900557255	0.442010112441907	1.31009562109767	1.22279586637924	1.07139356381448	0.289415006502732	0.997444297409245	FALSE	47.4223104503568	0.442010112441907	1.38803652565615	1.22279586637924	1.13513347879249	0.262024271068481	0.998594931969027	FALSE	47.4223104506812	0.442010112441907	1.43341459133136	1.30106492055279	1.10172410975644	0.276164535075934	0.998995726028431	FALSE	47.2301955888328	0.442010112441907	0.127032466497569	1.30327652794112	0.0974716138701976	0.922763844543009	0.999961053553627	FALSE	47.2879464511889	0.442010112441907	-0.00165439928953404	1.26590707526534	-0.00130688841373864	0.998962730565047	0.998962730565047	FALSE	47.4736065950852	0.442010112441907	1.65408401602302	1.74611772305545	0.947292381368543	0.348314630170555	0.996443910822679	FALSE	47.2002586900006	0.442010112441907
Bacteria;Firmicutes;Bacilli;Erysipelotrichales;Erysipelotrichaceae;Allobaculum;[Allobaculum_Cam_p1_metabat2_low_PE.025.contigs]	0.507086267637411	0.0557535918653492	0.361983417331378	0.154022502678098	0.878276204649479	0.997444297409245	FALSE	45.2951886121011	0.507086267637411	0.0618557814545253	0.361983417331378	0.170880152219513	0.865079067581613	0.998594931969027	FALSE	45.2951886125669	0.507086267637411	-0.153882285444022	0.384545963915805	-0.400166169674618	0.690916373415976	0.998995726028431	FALSE	45.2669987638268	0.507086267637411	0.157938594617872	0.385335218058596	0.409873240794343	0.683832042623559	0.964371412747828	FALSE	45.2717724265579	0.507086267637411	-0.126040329161149	0.374791249252021	-0.33629474917755	0.738201688721075	0.998962730565047	FALSE	45.2937093859535	0.507086267637411	0.0223257697677042	0.51539904303411	0.0433174451319782	0.96563915664821	0.996443910822679	FALSE	45.2300661104913	0.507086267637411
Bacteria;Firmicutes;Bacilli;Erysipelotrichales;Erysipelotrichaceae;Clostridium_AQ;Clostridium_AQ_innocuum	1.90347011841643	-2.13997552136835	1.73275729114463	-1.2350116962744	0.222885143305028	0.997444297409245	FALSE	47.6201585014055	1.90347011841643	0.257373078348046	1.73275729114463	0.14853383082753	0.88254869854767	0.998594931969027	FALSE	47.6201585022599	1.90347011841643	-1.17327856274973	1.8443763104573	-0.636138382442584	0.527745155002963	0.998995726028431	FALSE	47.4152783448719	1.90347011841643	2.48343301320614	1.84727687728862	1.34437508731839	0.185213862078366	0.768474795087209	FALSE	47.4904577381076	1.90347011841643	1.51840903366864	1.79360750478965	0.846567060861352	0.4014629012024	0.862514277972731	FALSE	47.7100454663299	1.90347011841643	-0.162655550205366	2.47514594160123	-0.065715539221958	0.947880028917948	0.996443910822679	FALSE	47.5141907634738	1.90347011841643
Bacteria;Firmicutes;Bacilli;Erysipelotrichales;Erysipelotrichaceae;Allobaculum;[Allobaculum_Mummy_p2_metabat2_low_PE.028.contigs]	0.501784902321563	0.0774689791892598	0.375942873359704	0.20606582722779	0.83766239697354	0.997444297409245	FALSE	45.3210793306881	0.501784902321563	0.0885439739293035	0.375942873359704	0.235525076291536	0.81486227113872	0.998594931969027	FALSE	45.3210793307768	0.501784902321563	-0.153207747532012	0.399381362337069	-0.383612661931652	0.703060505466494	0.998995726028431	FALSE	45.2904565564121	0.501784902321563	0.160673399424845	0.400200071509679	0.401482685444646	0.689952742627906	0.964371412747828	FALSE	45.2956641385522	0.501784902321563	-0.134875711358771	0.38924491822466	-0.346506030120926	0.730566170250375	0.998962730565047	FALSE	45.3195234821138	0.501784902321563	0.0292112067177968	0.535292854498124	0.0545705149477185	0.956720856848998	0.996443910822679	FALSE	45.2505155266234	0.501784902321563
Bacteria;Bacteroidota;Bacteroidia;Bacteroidales;Bacteroidaceae;Bacteroides;[Bacteroides_Strawberry_p1_maxbin2_high_prob.008.contigs]	5.80090348759587	-2.22869822413415	2.07258851796131	-1.07532112854045	0.287701490157883	0.997444297409245	FALSE	47.1624807166735	5.80090348759587	0.197463596963848	2.07258851796131	0.0952739027803173	0.924500935598499	0.998594931969027	FALSE	47.1624807173937	5.80090348759587	-1.08751999912017	2.20867357358093	-0.492386023959606	0.624736219907956	0.998995726028431	FALSE	47.0527194597395	5.80090348759587	-3.15075018652248	2.21048558689132	-1.42536563242355	0.160628582700774	0.768474795087209	FALSE	47.2198519887781	5.80090348759587	-3.5836491444291	2.14222040479007	-1.67286668375296	0.100913533366185	0.571843355741718	FALSE	47.6069900908034	5.80090348759587	-5.33432776680434	2.95143742349871	-1.80736603945372	0.0768906778304555	0.996443910822679	FALSE	48.6488461963686	5.80090348759587
Bacteria;Fusobacteriota;Fusobacteriia;Fusobacteriales;Fusobacteriaceae;Fusobacterium_B;[Fusobacterium_B_Shorty_p1_metabat2_low_PE.031.contigs]	0.943677411534238	1.9444510642753	1.7491056935902	1.11168299971864	0.272150645918774	0.997444297409245	FALSE	45.2159260017303	0.943677411534238	3.36305073431009	1.7491056935902	1.92272585163629	0.0608269980684371	0.998594931969027	FALSE	45.215925998856	0.943677411534238	0.0526686142721119	1.86294844779853	0.0282716434447508	0.977570620525389	0.998995726028431	FALSE	44.959523575519	0.943677411534238	-1.25887573598864	1.8653446682063	-0.67487567174337	0.503199417933544	0.964371412747828	FALSE	45.1080129858108	0.943677411534238	-2.12381867291118	1.80974799659401	-1.17354387290842	0.246687009092029	0.819591524126446	FALSE	45.4804514359555	0.943677411534238	-1.63948678003734	2.49786477271945	-0.656355299111093	0.514890028494984	0.996443910822679	FALSE	45.6580669572402	0.943677411534238
Bacteria;Bacteroidota;Bacteroidia;Bacteroidales;Bacteroidaceae;Bacteroides;Bacteroides_eggerthii	1.20672693977345	2.41035506856434	1.74445411753361	1.38172454313227	0.173488478419915	0.997444297409245	FALSE	47.7399719263728	1.20672693977345	0.0239060694611963	1.74445411753361	0.013704040261601	0.989123210970648	0.998594931969027	FALSE	47.7399719259547	1.20672693977345	-0.428008889135602	1.85757841909698	-0.230412285551675	0.818760136287433	0.998995726028431	FALSE	47.5369684808757	1.20672693977345	-0.995878662960107	1.86018602248065	-0.535365093020133	0.594888223674382	0.964371412747828	FALSE	47.6341685331704	1.20672693977345	-1.68873004328395	1.80529146352198	-0.935433461801993	0.35425810099025	0.857970299251239	FALSE	47.8906247272149	1.20672693977345	-3.66778345285595	2.49185807209046	-1.47190704556419	0.14759066278606	0.996443910822679	FALSE	47.8671088232953	1.20672693977345
Bacteria;Bacteroidota;Bacteroidia;Bacteroidales;Bacteroidaceae;CAG-462;[CAG-462_Glacier_p2_metabat2_low_PE.019.contigs]	1.98905392814521	-2.11198140993273	1.70896881670349	-1.23582208714998	0.222545101917267	0.997444297409245	FALSE	47.9487739134823	1.98905392814521	-0.755982446222728	1.70896881670349	-0.442361755717098	0.660216491339163	0.998594931969027	FALSE	47.9487739145194	1.98905392814521	-1.52279243082296	1.82104005319432	-0.836221272646807	0.407189162488878	0.998995726028431	FALSE	47.8255319960725	1.98905392814521	-0.491020594260906	1.82271790461673	-0.269389241756614	0.788785581295142	0.964371412747828	FALSE	47.9693888367503	1.98905392814521	-3.64368978528558	1.76684452335124	-2.06225830124229	0.0445838539654976	0.435654348365405	FALSE	48.3012414975979	1.98905392814521	0.412495885213386	2.43572253973778	0.169352575461158	0.866216014569993	0.996443910822679	FALSE	49.0372191061771	1.98905392814521
Bacteria;Proteobacteria;Gammaproteobacteria;Burkholderiales;Burkholderiaceae;Sutterella;[Sutterella_Peterbilt_p1_metabat2_high_PE.005.contigs]	5.85896897241035	-3.30238669109655	1.77982770759828	-1.85545301772655	0.069841539483635	0.997444297409245	FALSE	46.7573064282122	5.85896897241035	-4.49332023404669	1.77982770759828	-2.52458157318498	0.015037321648869	0.998594931969027	FALSE	46.7573064283896	5.85896897241035	0.0970310263999881	1.8967935936878	0.0511552900235906	0.959420093400954	0.998995726028431	FALSE	46.6719964163769	5.85896897241035	-2.90677509610349	1.89816600734932	-1.53135978879035	0.132405268716769	0.768474795087209	FALSE	46.8529521685997	5.85896897241035	-4.96180845791153	1.83912597017761	-2.69791658557915	0.00964299101835058	0.301121575063101	FALSE	47.2785295915269	5.85896897241035	-4.62381658819184	2.53209809427678	-1.82608114537225	0.0739829702406356	0.996443910822679	FALSE	48.6126469754368	5.85896897241035
Bacteria;Firmicutes_A;Clostridia;Peptostreptococcales;Peptostreptococcaceae;Terrisporobacter;Terrisporobacter_othiniensis	0.328317255471549	1.78968703572619	1.79759752459593	0.995599410456735	0.324437036513895	0.997444297409245	FALSE	48.0043991507124	0.328317255471549	1.82044032261741	1.79759752459593	1.01270740402617	0.31627728400795	0.998594931969027	FALSE	48.0043991506385	0.328317255471549	1.96791385226832	1.91521041418558	1.02751835395859	0.309342506403065	0.998995726028431	FALSE	47.8525608432792	0.328317255471549	3.04256877960782	1.91724454811922	1.58694871897929	0.119092950550083	0.768474795087209	FALSE	47.9837462815238	0.328317255471549	3.33622262071526	1.85908713526156	1.79454881777011	0.0789864092484464	0.543285169305188	FALSE	48.2908761054407	0.328317255471549	3.79691693234144	2.56452628589101	1.4805529400227	0.145157776729724	0.996443910822679	FALSE	48.7682400985081	0.328317255471549
Bacteria;Firmicutes_A;Clostridia;Lachnospirales;Lachnospiraceae;Blautia_A;[Blautia_A_Flurry_p2_metabat2_high_PE.039.contigs]	0.63933594270783	0.881065928722914	1.72527354981304	0.510681873502547	0.611915594430062	0.997444297409245	FALSE	47.9802114288357	0.63933594270783	1.94682807719321	1.72527354981304	1.1284170428534	0.264754688731635	0.998594931969027	FALSE	47.98021142885	0.63933594270783	0.389127577865857	1.83775539870052	0.211740680038818	0.833209580346141	0.998995726028431	FALSE	47.8012132452038	0.63933594270783	4.30266537183251	1.84000307288768	2.33840118814582	0.0235872305292643	0.768474795087209	FALSE	47.9166157264097	0.63933594270783	3.39975242945877	1.7848807026188	1.90475051047984	0.0627892194872772	0.484242461779906	FALSE	48.1983434949669	0.63933594270783	-2.7090836292659	2.46329594590502	-1.09978000563411	0.276866174089998	0.996443910822679	FALSE	48.4182810610563	0.63933594270783
Bacteria;Firmicutes_A;Clostridia;Acetivibrionales;Acetivibrionaceae;Ruminiclostridium;Ruminiclostridium_josui	0.380329467687975	0.559243897745559	1.46772637476737	0.38102735452594	0.704875299461442	0.997444297409245	FALSE	47.6854844488616	0.380329467687975	0.725830980657033	1.46772637476737	0.494527449485995	0.623204457688471	0.998594931969027	FALSE	47.685484448872	0.380329467687975	2.02679986415458	1.56266450351163	1.29701536036683	0.200893558039346	0.998995726028431	FALSE	47.4790099238616	0.380329467687975	1.34276508076369	1.56496707363611	0.858014908673988	0.395187012028953	0.89680510306274	FALSE	47.5675269402249	0.380329467687975	1.64756522191517	1.51907117188997	1.08458724805193	0.283543509574336	0.825504980744297	FALSE	47.8102447330925	0.380329467687975	0.395876212035868	2.0966827445865	0.188810735938947	0.851042093100474	0.996443910822679	FALSE	47.7070842219634	0.380329467687975
Bacteria;Firmicutes;Bacilli;Erysipelotrichales;Erysipelotrichaceae;Allobaculum;[Allobaculum_Strawberry_p1_metabat2_high_PE.023.contigs]	0.506495994383083	-0.00186347078797383	1.24872812437808	-0.00149229504132609	0.998815574480227	0.999232216770771	FALSE	47.4741375115192	0.506495994383083	0.0677953179990141	1.24872812437808	0.0542914960234272	0.956930757293419	0.998594931969027	FALSE	47.4741375095141	0.506495994383083	-0.0961833063029209	1.32868758806299	-0.0723897078342853	0.94259713396318	0.998995726028431	FALSE	47.2818756919544	0.506495994383083	1.57273369864338	1.33093693288833	1.18167409723188	0.243237116899299	0.768720974953468	FALSE	47.3403062731872	0.506495994383083	1.48592447651766	1.29274550871669	1.14943309916639	0.256128969195757	0.819719172185369	FALSE	47.5270841077027	0.506495994383083	0.237931171794588	1.78319494933867	0.133429702614865	0.89442013710699	0.996443910822679	FALSE	47.2578746615563	0.506495994383083
Bacteria;Campylobacterota;Campylobacteria;Campylobacterales;Helicobacteraceae;Helicobacter_A;NA	2.00673118469863	-3.30746496318382	1.97610170507548	-1.67373215391132	0.100673819167653	0.997444297409245	FALSE	48.1098177058778	2.00673118469863	-0.803638152915956	1.97610170507548	-0.406678538281642	0.686047681526857	0.998594931969027	FALSE	48.1098177056101	2.00673118469863	-1.44678012843638	2.10574889691544	-0.687062037907591	0.495350116148817	0.998995726028431	FALSE	47.9970938252639	2.00673118469863	-1.29456445458023	2.10761867574512	-0.614230870829873	0.541954909559929	0.964371412747828	FALSE	48.1398885095644	2.00673118469863	-0.630200337607315	2.04285262342753	-0.308490358227583	0.759031255410972	0.998962730565047	FALSE	48.4690759482729	2.00673118469863	-0.555467241282461	2.81569860539853	-0.197275106155704	0.844424186983778	0.996443910822679	FALSE	49.2496380634044	2.00673118469863
Bacteria;Bacteroidota;Bacteroidia;Bacteroidales;Bacteroidaceae;Bacteroides;[Bacteroides_Tephra_p1_maxbin2_high_prob.023.contigs]	1.91059066830045	0.520696452865095	2.14427693440397	0.242830785758477	0.809199802091534	0.997444297409245	FALSE	46.7039580941606	1.91059066830045	-0.421274360679805	2.14427693440397	-0.196464530266891	0.845099005139043	0.998594931969027	FALSE	46.7039580929778	1.91059066830045	0.230194996279056	2.28532067645757	0.100727656582478	0.920197681581064	0.998995726028431	FALSE	46.7201973592018	1.91059066830045	-3.08007211653607	2.28633543255322	-1.34716545642494	0.184399584854923	0.768474795087209	FALSE	46.9039933525781	1.91059066830045	-3.35494944950351	2.21367024916861	-1.51555971390207	0.136272352751593	0.657422026112417	FALSE	47.3949172668047	1.91059066830045	-0.107806682671216	3.0393053866471	-0.0354708293364841	0.971846898443526	0.996443910822679	FALSE	49.5225930408491	1.91059066830045
Bacteria;Firmicutes_A;Clostridia;Lachnospirales;Lachnospiraceae;Blautia_A;[Blautia_A_Reeses_p1_metabat2_low_PE.012.contigs]	0.675691100586335	0.807630497362916	1.60030944503005	0.504671455805692	0.616109117756058	0.997444297409245	FALSE	47.7844955751369	0.675691100586335	0.762377281058768	1.60030944503005	0.476393664629313	0.635965153864803	0.998594931969027	FALSE	47.7844955769382	0.675691100586335	0.47632659389628	1.70407384342034	0.279522272896472	0.781055521807466	0.998995726028431	FALSE	47.5825724471389	0.675691100586335	2.51713032620475	1.70647188358817	1.47504939894586	0.1467726577617	0.768474795087209	FALSE	47.6787222794035	0.675691100586335	3.125892367632	1.656128771445	1.88746939340026	0.0651599755197353	0.484242461779906	FALSE	47.9328517699886	0.675691100586335	-2.92101309409906	2.28596550431838	-1.27780278774155	0.207476433747618	0.996443910822679	FALSE	47.9053105519389	0.675691100586335
Bacteria;Firmicutes;Bacilli;Lactobacillales;Lactobacillaceae;Lactobacillus;NA	4.17396933571352	-3.10902507552756	1.42413251122992	-2.18310097621641	0.0339779289875735	0.997444297409245	FALSE	47.738619961307	4.17396933571352	-3.21504860128077	1.42413251122992	-2.25754877157054	0.0285857489527401	0.998594931969027	FALSE	47.7386199602779	4.17396933571352	-3.10775651728341	1.51641950941086	-2.04940420378184	0.0459631112207783	0.998995726028431	FALSE	47.5346921972247	4.17396933571352	-4.56683972088349	1.51857884163344	-3.00731157031743	0.00419985202416447	0.499782390875572	FALSE	47.6292434896406	4.17396933571352	-3.44365995063425	1.473844723476	-2.336514760193	0.0236971773813646	0.435654348365405	FALSE	47.8813813479795	4.17396933571352	-3.25136918476892	2.03434403970941	-1.59823959040544	0.116575276566535	0.996443910822679	FALSE	47.833828404348	4.17396933571352
Bacteria;Actinobacteriota;Coriobacteriia;Coriobacteriales;Coriobacteriaceae;Collinsella;Collinsella_tanakaei	1.22098509229794	-2.63079112433506	1.24104424106294	-2.11982058115979	0.0392497132395881	0.997444297409245	FALSE	47.7147070509344	1.22098509229794	-0.0516437329154934	1.24104424106294	-0.0416131280471202	0.966980753057692	0.998594931969027	FALSE	47.7147070543115	1.22098509229794	-1.39358014008583	1.32095245063098	-1.05498130490629	0.296769077024449	0.998995726028431	FALSE	47.5132438449962	1.22098509229794	-2.94142115549358	1.32304298979594	-2.22322417198798	0.0309852092145032	0.768474795087209	FALSE	47.5860312067751	1.22098509229794	-1.32615398515197	1.28464194629044	-1.0323140926399	0.307120006070853	0.843398785902266	FALSE	47.8000807480046	1.22098509229794	-1.51476512146725	1.77273512072592	-0.854479106188727	0.397119856747338	0.996443910822679	FALSE	47.5992724570883	1.22098509229794
Bacteria;Firmicutes;Bacilli;Erysipelotrichales;Erysipelotrichaceae;Allobaculum;[Allobaculum_LinusII_BA0109CM-p1_metabat2_high_PE.031.contigs]	0.497192417679355	0.00113649929651571	1.17483461449417	0.000967369604618805	0.999232216770771	0.999232216770771	FALSE	47.329827137051	0.497192417679355	0.0828613994657362	1.17483461449417	0.0705302673614297	0.944068786220383	0.998594931969027	FALSE	47.3298271379117	0.497192417679355	-0.0958984287009938	1.24988520295962	-0.0767257892756188	0.939166387034953	0.998995726028431	FALSE	47.1436827340647	0.497192417679355	1.83242908194206	1.25205320425875	1.46353930943926	0.149948563307133	0.768474795087209	FALSE	47.1966554605218	0.497192417679355	1.23550119420332	1.21629068388783	1.01579434141029	0.3148874924346	0.844106801278173	FALSE	47.3719927480204	0.497192417679355	0.255453065128348	1.67738504803482	0.152292441993346	0.879606979200873	0.996443910822679	FALSE	47.0868927794061	0.497192417679355
Bacteria;Firmicutes_A;Clostridia;Clostridiales;Clostridiaceae;Clostridium;Clostridium_disporicum_A	1.49908281559352	-2.90341704182053	1.33089703067877	-2.18154896651903	0.034069682715984	0.997444297409245	FALSE	48.0205113550028	1.49908281559352	-1.43947920196289	1.33089703067877	-1.08158570406363	0.284838429334446	0.998594931969027	FALSE	48.0205113545689	1.49908281559352	-1.3864184388587	1.41765536288199	-0.977965784321667	0.333010786098758	0.998995726028431	FALSE	47.8418547945855	1.49908281559352	-1.23511880693037	1.41939663326927	-0.87017171802468	0.388541504780958	0.89680510306274	FALSE	47.956013298345	1.49908281559352	-1.73342700623113	1.37689241338633	-1.25894150434597	0.214110310242937	0.796222716215922	FALSE	48.2351869689069	1.49908281559352	1.0254142191564	1.90025444659931	0.539619428856741	0.591931261191862	0.996443910822679	FALSE	48.4460713362418	1.49908281559352
Bacteria;Firmicutes;Bacilli;Erysipelotrichales;Erysipelotrichaceae;Allobaculum;[Allobaculum_Jenna_p1_metabat2_high_PE.037.contigs]	0.504118628307009	0.0237476869319475	0.360816548590931	0.0658165126424703	0.947813464483221	0.997444297409245	FALSE	45.3089942378651	0.504118628307009	0.0336442572860328	0.360816548590931	0.0932447733271136	0.926120209814093	0.998594931969027	FALSE	45.3089942376781	0.504118628307009	-0.157199059155317	0.383309361632449	-0.410110148329884	0.683659176318224	0.998995726028431	FALSE	45.2795019703921	0.504118628307009	0.119473083208185	0.384095568622824	0.311050407679932	0.757189668190463	0.964371412747828	FALSE	45.2845074496274	0.504118628307009	-0.167015979426432	0.373583245993961	-0.447064961336975	0.656958094220503	0.998962730565047	FALSE	45.3074728872613	0.504118628307009	-0.00976609579424625	0.513746903951587	-0.0190095467615053	0.984917081354588	0.996443910822679	FALSE	45.2409549525812	0.504118628307009
Bacteria;Actinobacteriota;Coriobacteriia;Coriobacteriales;Eggerthellaceae;Slackia_A;Slackia_A_piriformis	12.617256471545	-2.19055889956736	1.75956920575791	-1.2449404617898	0.219298670171395	0.997444297409245	FALSE	47.2056809379846	12.617256471545	-3.15769971029911	1.75956920575791	-1.79458682270981	0.0791243464137524	0.998594931969027	FALSE	47.2056809388919	12.617256471545	-3.99240729796547	1.87497198119193	-2.12931571138864	0.0384879554749553	0.998995726028431	FALSE	47.0716239027137	12.617256471545	-4.25247261629659	1.87668387714997	-2.265950418221	0.0280779894882795	0.768474795087209	FALSE	47.2312673987644	12.617256471545	-5.92912734658159	1.81912080421531	-3.25933678117608	0.00206523599622531	0.147457850130487	FALSE	47.5999093589204	12.617256471545	-3.77038070828635	2.50767636922024	-1.50353560553699	0.13919408243273	0.996443910822679	FALSE	48.4340892630518	12.617256471545
Bacteria;Firmicutes_A;Clostridia;Oscillospirales;Oscillospiraceae;Flavonifractor;Flavonifractor_plautii	3.47516442889355	-1.67315341192887	2.21085904899028	-0.756788820478182	0.452465770016083	0.997444297409245	FALSE	53.9999999986474	3.47516442889355	-1.5408533968568	2.21085904899028	-0.69694782105649	0.488825064626903	0.998594931969027	FALSE	53.9999999985572	3.47516442889355	-1.22102347416005	2.35480234171637	-0.518524825854414	0.606210516698262	0.998995726028431	FALSE	53.999999998794	3.47516442889355	-2.48083282864382	2.35480234171637	-1.05352062238718	0.296793750709289	0.840915627009651	FALSE	53.9999999987145	3.47516442889355	-1.56191841720711	2.27495519310807	-0.686571068273745	0.495290834255737	0.944831840695772	FALSE	53.9999999985395	3.47516442889355	-3.87736495792662	3.08030389293933	-1.25876052905504	0.213531603921505	0.996443910822679	FALSE	53.9999999982718	3.47516442889355
Bacteria;Firmicutes_A;Clostridia;Lachnospirales;Lachnospiraceae;Lachnospira;Lachnospira_rogosae_A	0.520430238987251	1.10016636835973	1.6465586733426	0.668161047748352	0.507182272737849	0.997444297409245	FALSE	48.7472576776112	0.520430238987251	0.000263325614752508	1.6465586733426	0.00015992482929135	0.99987305113129	0.999908899793587	FALSE	48.7472576761908	0.520430238987251	0.0359220434549849	1.75484897712621	0.0204701623462846	0.983751922964156	0.998995726028431	FALSE	48.7186663032606	0.520430238987251	0.177317845329843	1.75587433661813	0.1009854985815	0.919975251431942	0.999961053553627	FALSE	48.8583409796248	0.520430238987251	0.0924218951427461	1.70068530424926	0.0543439135458068	0.956881235641282	0.998962730565047	FALSE	49.2005565584933	0.520430238987251	-1.64718791420538	2.33863782830977	-0.704336470686387	0.484460953833563	0.996443910822679	FALSE	50.4660458485873	0.520430238987251
Bacteria;Firmicutes_A;Clostridia;Lachnospirales;Lachnospiraceae;Blautia;Blautia_sp001304935	1.114569485415	-1.19148130577986	1.48397632306363	-0.802897787021347	0.426031618482064	0.997444297409245	FALSE	47.5182355938739	1.114569485415	-1.04323823441219	1.48397632306363	-0.703001940259027	0.485484679929445	0.998594931969027	FALSE	47.5182355918855	1.114569485415	-0.0855217892041589	1.5799044323638	-0.0541309888448153	0.957058759801803	0.998995726028431	FALSE	47.3070909619954	1.114569485415	0.494007167996707	1.58225824174549	0.312216523803179	0.756245483239051	0.964371412747828	FALSE	47.3953038460658	1.114569485415	-0.126140378190764	1.5359248771306	-0.0821266587116019	0.934890086518432	0.998962730565047	FALSE	47.6395948733339	1.114569485415	-0.538672984433225	2.11990017365522	-0.25410299556909	0.800512382986947	0.996443910822679	FALSE	47.5167872087712	1.114569485415
Bacteria;Bacteroidota;Bacteroidia;Bacteroidales;Muribaculaceae;CAG-279;[CAG-279_Gatling_p1_maxbin2_low_prob.003.contigs]	0.494026428944739	-0.0235787389552661	1.37730323995313	-0.0171194971966149	0.986411674691163	0.997444297409245	FALSE	48.3917451628487	0.494026428944739	0.155961313103733	1.37730323995313	0.11323672854283	0.910311349397228	0.998594931969027	FALSE	48.3917451645245	0.494026428944739	-0.141597143891805	1.46690955073251	-0.0965275219737288	0.923501738695287	0.998995726028431	FALSE	48.2147364964492	0.494026428944739	0.0781174522452412	1.46881765737495	0.0531839005699669	0.957804681376866	0.999961053553627	FALSE	48.3149011234234	0.494026428944739	-0.0434668837174892	1.42509177190359	-0.0305011119806183	0.975792406989759	0.998962730565047	FALSE	48.5665779317549	0.494026428944739	1.17057911907412	1.96698358131621	0.595113823111234	0.554524536969562	0.996443910822679	FALSE	48.6684270783032	0.494026428944739
Bacteria;Firmicutes;Bacilli;Erysipelotrichales;Erysipelotrichaceae;Allobaculum;[Allobaculum_Ash_p2_maxbin2_low_prob.019.contigs]	0.541144658615042	-0.147967453187018	1.25842746159958	-0.11758123348559	0.906891803099153	0.997444297409245	FALSE	47.8352776283646	0.541144658615042	-0.0469182419320118	1.25842746159958	-0.0372832311465726	0.970414335814964	0.998594931969027	FALSE	47.8352776286368	0.541144658615042	-0.0789263034633356	1.33952546393427	-0.0589210922736208	0.953261446041424	0.998995726028431	FALSE	47.6357282253487	0.541144658615042	-0.0956875185918719	1.34161956667424	-0.0713223934479972	0.943439314688276	0.999961053553627	FALSE	47.7100358743412	0.541144658615042	1.376367488082	1.30260557507012	1.05662643736797	0.295979376849496	0.825504980744297	FALSE	47.9256540038148	0.541144658615042	-0.292571945477563	1.79761493171213	-0.162755627090227	0.871397792172435	0.996443910822679	FALSE	47.7427258714572	0.541144658615042
Bacteria;Firmicutes;Bacilli;Erysipelotrichales;Erysipelotrichaceae;Allobaculum;[Allobaculum_Trix_p2_metabat2_low_PE.010.contigs]	0.494161764516886	0.0390118466643688	0.374390803342392	0.104200867959599	0.91746947139866	0.997444297409245	FALSE	45.3453850515289	0.494161764516886	0.054040073671263	0.374390803342392	0.144341349169952	0.885870545564064	0.998594931969027	FALSE	45.3453850499134	0.494161764516886	-0.18397969141864	0.397738021297455	-0.4625650090441	0.645889874972726	0.998995726028431	FALSE	45.3124817197192	0.494161764516886	0.116202342442172	0.398552423911275	0.291560997927943	0.771952755140626	0.964371412747828	FALSE	45.318099532178	0.494161764516886	-0.168082956255784	0.387638198986284	-0.4336078247586	0.666629257282117	0.998962730565047	FALSE	45.3437655196222	0.494161764516886	-0.00642293372946467	0.533099851960631	-0.0120482752074353	0.990440041076638	0.998778912522157	FALSE	45.2697493244672	0.494161764516886
Bacteria;Firmicutes;Bacilli;Erysipelotrichales;Erysipelotrichaceae;Allobaculum;[Allobaculum_Tephra_p2_maxbin2_low_prob.015.contigs]	0.433026047727339	0.0794895172986197	0.960738638667797	0.0827379206990607	0.93441284018797	0.997444297409245	FALSE	46.7952086468464	0.433026047727339	0.163178433232602	0.960738638667797	0.169846851854395	0.86586274209763	0.998594931969027	FALSE	46.795208647361	0.433026047727339	-0.0298428540195195	1.02163459080996	-0.0292108884017521	0.976821033330449	0.998995726028431	FALSE	46.641119868049	0.433026047727339	1.9011494410545	1.02352989364569	1.857443981712	0.0695632066583989	0.768474795087209	FALSE	46.6772845308484	0.433026047727339	1.46966782675114	0.994715038970504	1.47747623105427	0.146244953095083	0.677666738872293	FALSE	46.8111006787103	0.433026047727339	0.577396581300518	1.37071754979035	0.421236732096143	0.675521995522648	0.996443910822679	FALSE	46.5247018449693	0.433026047727339
Bacteria;Firmicutes;Bacilli;Erysipelotrichales;Erysipelatoclostridiaceae;Catenibacterium;NA	0.525664028563028	-0.0788786225360562	1.1718559474995	-0.067310852246274	0.946613360690373	0.997444297409245	FALSE	48.0823562414804	0.525664028563028	-0.0579789163567041	1.1718559474995	-0.0494761463475261	0.96074480154408	0.998594931969027	FALSE	48.082356241692	0.525664028563028	-1.7072628475647	1.24761421974093	-1.36842208156237	0.177566218382063	0.998995726028431	FALSE	47.8872095447894	0.525664028563028	-1.55980051842812	1.24947027710163	-1.24836944664771	0.217954648956643	0.768474795087209	FALSE	47.9690342603221	0.525664028563028	-0.089299515578095	1.21287467720176	-0.0736263335830533	0.941612449641737	0.998962730565047	FALSE	48.1952023187103	0.525664028563028	1.16174643679116	1.6740278016212	0.693982761616074	0.491032358991467	0.996443910822679	FALSE	48.0838448292747	0.525664028563028
Bacteria;Firmicutes;Bacilli;Erysipelotrichales;Erysipelotrichaceae;Holdemanella;Holdemanella_biformis	1.32958228704962	1.92125731936802	1.71283260468883	1.12168422886663	0.26755746625913	0.997444297409245	FALSE	48.1681059716256	1.32958228704962	-1.39131399211421	1.71283260468883	-0.812288362742239	0.420622634973317	0.998594931969027	FALSE	48.1681059705545	1.32958228704962	-1.59428018477128	1.82508080571471	-0.873539505636825	0.38671501733692	0.998995726028431	FALSE	48.0387020978496	1.32958228704962	-2.59652097478186	1.82684699200924	-1.42131277886941	0.161667260937592	0.768474795087209	FALSE	48.1745798644553	1.32958228704962	-1.35809484016501	1.77103881499582	-0.766835164009784	0.446897191225337	0.909424329047665	FALSE	48.4887244403017	1.32958228704962	1.14917963850662	2.44207949743133	0.470574213376496	0.640027907525175	0.996443910822679	FALSE	49.1169105477066	1.32958228704962
Bacteria;Firmicutes_A;Clostridia;Lachnospirales;Lachnospiraceae;Dorea;Dorea_formicigenerans	1.39951019241961	-1.69219737502484	1.52424802449824	-1.11018505376242	0.272496902000132	0.997444297409245	FALSE	47.5946071127279	1.39951019241961	-0.301801655091818	1.52424802449824	-0.198000358367639	0.843888064537579	0.998594931969027	FALSE	47.5946071126352	1.39951019241961	-1.00356717513141	1.62276167489649	-0.618431646899363	0.539252326608038	0.998995726028431	FALSE	47.3856480593035	1.39951019241961	-0.853014278822929	1.62518670531917	-0.524871558468358	0.602115200390022	0.964371412747828	FALSE	47.4723293211071	1.39951019241961	-0.639217017615659	1.57761625256722	-0.405179026633044	0.687156958894566	0.998962730565047	FALSE	47.7130193496303	1.39951019241961	0.47455718335012	2.17742885771891	0.217943829332394	0.828404769736251	0.996443910822679	FALSE	47.5868443175585	1.39951019241961
Bacteria;Firmicutes_A;Clostridia;Lachnospirales;Lachnospiraceae;Clostridium_Q;NA	2.30354065811698	-3.56245561041655	1.59638175574127	-2.23158126031222	0.0303694335878242	0.997444297409245	FALSE	47.7790473836789	2.30354065811698	-2.23474961603271	1.59638175574127	-1.39988421190332	0.168007951086752	0.998594931969027	FALSE	47.7790473840229	2.30354065811698	-1.61650226837955	1.70017075658091	-0.950788185317561	0.346516552952267	0.998995726028431	FALSE	47.5829646565178	2.30354065811698	-1.20935663271124	1.70242133029458	-0.710374459712611	0.480931556407221	0.964371412747828	FALSE	47.6897972494093	2.30354065811698	0.162018335303683	1.65183782366216	0.0980836816924832	0.922274622569093	0.998962730565047	FALSE	47.9610879949238	2.30354065811698	-3.82782225799733	2.27999696641639	-1.67887164517317	0.0996709485759949	0.996443910822679	FALSE	48.0408415985735	2.30354065811698
Bacteria;Firmicutes;Bacilli;Erysipelotrichales;NA;NA;NA	0.470745739235275	1.22325276835021	1.74298391657038	0.701815293142329	0.486180419801475	0.997444297409245	FALSE	48.0443868610944	0.470745739235275	0.121175393919374	1.74298391657038	0.0695218084156548	0.944862835732294	0.998594931969027	FALSE	48.0443868617663	0.470745739235275	1.4276555495219	1.85729240388451	0.768675705847916	0.445857523545404	0.998995726028431	FALSE	47.9237951811301	0.470745739235275	-0.862026238751721	1.85899590460429	-0.463705291989448	0.644952038784778	0.964371412747828	FALSE	48.0659637559483	0.470745739235275	1.75176007113364	1.80199290881766	0.972123731764865	0.335823065822575	0.856348817847567	FALSE	48.3938322153076	0.470745739235275	2.42432594506862	2.48412148429065	0.975928898968844	0.333881024709119	0.996443910822679	FALSE	49.1270752150541	0.470745739235275
Bacteria;Firmicutes;Bacilli;Erysipelotrichales;Erysipelotrichaceae;Faecalicoccus;NA	0.521549696327847	-0.223769647767581	0.817969472525327	-0.273567236044561	0.785629218002402	0.997444297409245	FALSE	46.4799713441715	0.521549696327847	0.0100976520017417	0.817969472525327	0.0123447785533696	0.990203377918867	0.998594931969027	FALSE	46.4799713460023	0.521549696327847	-0.052442837215856	0.869612304309918	-0.0603059972311133	0.952171215276794	0.998995726028431	FALSE	46.3484261149052	0.521549696327847	0.225228008389834	0.871271381992358	0.258504999756562	0.797161039913779	0.971284953069007	FALSE	46.3767665316499	0.521549696327847	-0.241387549783357	0.846912614574969	-0.285020609717213	0.776894335667436	0.998962730565047	FALSE	46.4874119455576	0.521549696327847	-0.24200657062633	1.16652158272394	-0.207460002635546	0.836561861049744	0.996443910822679	FALSE	46.2269667229023	0.521549696327847
Bacteria;Firmicutes;Bacilli;Erysipelotrichales;Erysipelotrichaceae;[Erysipelotrichaceae_Michael_p1_maxbin2_low_prob.031.contigs];[Erysipelotrichaceae_Michael_p1_maxbin2_low_prob.031.contigs]	0.577229231299849	-0.327448722127718	1.3795218986257	-0.237363917494841	0.813375317963061	0.997444297409245	FALSE	48.451108541931	0.577229231299849	-1.33748600739656	1.3795218986257	-0.969528652447622	0.33709667217939	0.998594931969027	FALSE	48.4511085419344	0.577229231299849	-1.80027819420495	1.46961410380302	-1.2250006240048	0.226516308886018	0.998995726028431	FALSE	48.294353741312	0.577229231299849	1.66181602049474	1.47130725593907	1.12948265142218	0.264260171710632	0.804225278381182	FALSE	48.408816201364	0.577229231299849	-0.398768955417739	1.4269834618643	-0.279448897674513	0.781084209015366	0.998962730565047	FALSE	48.6820897738252	0.577229231299849	-0.367498105564077	1.96903657075653	-0.186638537354783	0.852714823955567	0.996443910822679	FALSE	48.9886613152071	0.577229231299849
Bacteria;Firmicutes;Bacilli;Acholeplasmatales;Anaeroplasmataceae;[Anaeroplasmataceae_Juniper_p2_metabat2_high_PE.004.contigs];[Anaeroplasmataceae_Juniper_p2_metabat2_high_PE.004.contigs]	1.76066775783149	-0.360064380138795	1.71985833058072	-0.209356999781033	0.835096593637914	0.997444297409245	FALSE	45.8700381800498	1.76066775783149	-2.74394260930374	1.71985833058072	-1.5954468810098	0.117480031150663	0.998594931969027	FALSE	45.8700381788567	1.76066775783149	-1.469460092947	1.83296423692605	-0.801685086563031	0.4268730166284	0.998995726028431	FALSE	45.8232863166313	1.76066775783149	0.318400739958108	1.83405899867467	0.173604415227749	0.862937641336478	0.99698620698098	FALSE	46.0267329364011	1.76066775783149	-1.88007871820599	1.77646969186311	-1.05832299127728	0.295372231912554	0.825504980744297	FALSE	46.5251444039507	1.76066775783149	-2.88460421229983	2.44315812664091	-1.18068666159806	0.243500161545891	0.996443910822679	FALSE	48.37409711642	1.76066775783149
Bacteria;Firmicutes_A;Clostridia;Lachnospirales;Lachnospiraceae;Roseburia;NA	0.403934606259742	-0.931322210649893	1.41829410575604	-0.656649567159724	0.514554425995752	0.997444297409245	FALSE	47.8140938487397	0.403934606259742	1.67401110916293	1.41829410575604	1.18029899607499	0.243720009016297	0.998594931969027	FALSE	47.8140938491706	0.403934606259742	1.09117441396568	1.51055717035064	0.722365518752518	0.473602418979824	0.998995726028431	FALSE	47.6208640091708	0.403934606259742	0.670078623808707	1.51252773417296	0.443019065812437	0.659753451741449	0.964371412747828	FALSE	47.7295141345097	0.403934606259742	0.0496669858553844	1.46751462770672	0.0338442867400911	0.973141660491927	0.998962730565047	FALSE	48.0031457012315	0.403934606259742	-1.89053294163667	2.02554547532425	-0.9333450987241	0.355302756358017	0.996443910822679	FALSE	48.1089861237962	0.403934606259742
Bacteria;Firmicutes_A;Clostridia;Lachnospirales;Lachnospiraceae;Mediterraneibacter;Mediterraneibacter_lactaris	2.31199313606063	-1.17988771683971	1.55318326764246	-0.759657756699013	0.451211101696145	0.997444297409245	FALSE	47.5250020328233	2.31199313606063	-2.23221513916903	1.55318326764246	-1.43718721780802	0.157216384044158	0.998594931969027	FALSE	47.5250020328287	2.31199313606063	-2.46997241877853	1.65376466349756	-1.49354528688185	0.141933759001888	0.998995726028431	FALSE	47.3144814197685	2.31199313606063	-0.903853758974991	1.65615076659507	-0.545755722972763	0.587792786866813	0.964371412747828	FALSE	47.4092048494953	2.31199313606063	-1.39429658442258	1.60744589452382	-0.867398765440641	0.390069570648187	0.857970299251239	FALSE	47.664480413747	2.31199313606063	-2.16635585745437	2.21872685669599	-0.976395923146843	0.333805314675582	0.996443910822679	FALSE	47.5932865764237	2.31199313606063
Bacteria;Firmicutes;Bacilli;Erysipelotrichales;Erysipelotrichaceae;Allobaculum;[Allobaculum_Ash_p2_metabat2_low_PE.002.contigs]	0.492968174913662	0.0158086349589017	0.366454177100545	0.0431394590286365	0.965779790526414	0.997444297409245	FALSE	45.340455122327	0.492968174913662	0.0363990455584277	0.366454177100545	0.0993276863329103	0.921315967611566	0.998594931969027	FALSE	45.3404551217875	0.492968174913662	-0.146527944613484	0.38930537376757	-0.376383051678517	0.708389001890617	0.998995726028431	FALSE	45.3080122609516	0.492968174913662	0.0351619873419519	0.390102695969107	0.0901352072294738	0.928577015769573	0.999961053553627	FALSE	45.3135469670119	0.492968174913662	-0.139498099336626	0.379420691764868	-0.367660758530995	0.71483700885475	0.998962730565047	FALSE	45.3388478034668	0.492968174913662	-0.0271738619089912	0.521795434408062	-0.0520776153202987	0.95869599490524	0.996443910822679	FALSE	45.2658412033419	0.492968174913662
Bacteria;Campylobacterota;Campylobacteria;Campylobacterales;Helicobacteraceae;Helicobacter_A;Helicobacter_A_rappini	0.85217118915678	-2.04263971495699	1.73953137804896	-1.17424712237614	0.246068676566346	0.997444297409245	FALSE	48.1710698555927	0.85217118915678	0.371257251266577	1.73953137804896	0.213423716267179	0.831897215871257	0.998594931969027	FALSE	48.1710698539849	0.85217118915678	-0.259709134928062	1.85341871148557	-0.140124373040292	0.889147711378577	0.998995726028431	FALSE	48.0297266650707	0.85217118915678	0.0552915661278966	1.85532133632516	0.02980161174528	0.976348430700771	0.999961053553627	FALSE	48.1608014129484	0.85217118915678	0.550724221673429	1.79889143046018	0.306146447944635	0.760804429087165	0.998962730565047	FALSE	48.4658427201679	0.85217118915678	-2.25572264469596	2.48113986912248	-0.90914771584149	0.367723205093339	0.996443910822679	FALSE	48.9912516171213	0.85217118915678
Bacteria;Proteobacteria;Gammaproteobacteria;Burkholderiales;Burkholderiaceae;Sutterella;[Sutterella_Scooby_p2_maxbin2_low_prob.009.contigs]	4.8665648001804	-3.16689538830977	1.70713444628709	-1.85509430449228	0.069934237769072	0.997444297409245	FALSE	46.4601086098207	4.8665648001804	-4.25576585429862	1.70713444628709	-2.49292951914516	0.0162929688461661	0.998594931969027	FALSE	46.4601086127155	4.8665648001804	-1.32260241990707	1.81940901887086	-0.72694067479554	0.47091247143956	0.998995726028431	FALSE	46.4213499649287	4.8665648001804	-2.65232561102181	1.82047041445897	-1.45694518842816	0.151835527671474	0.768474795087209	FALSE	46.612584147048	4.8665648001804	-4.6778095113437	1.76324698852716	-2.65295193570758	0.0108433629847418	0.301121575063101	FALSE	47.083341693985	4.8665648001804	-4.42454937127029	2.42464521781814	-1.82482341694996	0.0741456237034158	0.996443910822679	FALSE	48.8514366083306	4.8665648001804
Bacteria;Actinobacteriota;Actinomycetia;Actinomycetales;Bifidobacteriaceae;Bifidobacterium;Bifidobacterium_criceti	0.490514539200833	0.0380216895266547	0.792869589222054	0.0479545312917863	0.96195853465069	0.997444297409245	FALSE	46.3466831505608	0.490514539200833	0.0587417638864215	0.792869589222054	0.0740875481730326	0.941259570951631	0.998594931969027	FALSE	46.3466831528559	0.490514539200833	-0.181948832670649	0.842844313870425	-0.215874782182634	0.830035105675556	0.998995726028431	FALSE	46.2260955771512	0.490514539200833	-0.0153995048883548	0.844469991245302	-0.0182357041079055	0.985529260878364	0.999961053553627	FALSE	46.2511976183676	0.490514539200833	1.11960767312464	0.820928480772175	1.36383095403333	0.179207627695934	0.761632417707721	FALSE	46.3514002524142	0.490514539200833	0.14830599933982	1.13050785465487	0.131185288743611	0.896199482341752	0.996443910822679	FALSE	46.107219060799	0.490514539200833
Bacteria;Fusobacteriota;Fusobacteriia;Fusobacteriales;Fusobacteriaceae;Fusobacterium_B;[Fusobacterium_B_Oklahoma_p1_metabat2_high_PE.018.contigs]	0.838743536695504	1.06179334002714	1.44108348092515	0.736802103473899	0.465060016779397	0.997444297409245	FALSE	45.0814774785741	0.838743536695504	1.2016629523746	1.44108348092515	0.833860750109458	0.408756127296868	0.998594931969027	FALSE	45.0814774768733	0.838743536695504	0.165452996325866	1.53390297976246	0.107864055620707	0.914585048152716	0.998995726028431	FALSE	44.8110764212411	0.838743536695504	-0.788594586006247	1.53631921782653	-0.513301257223022	0.6102566690287	0.964371412747828	FALSE	44.9097933874237	0.838743536695504	-1.76543255365733	1.49169542708263	-1.18350738468781	0.24279543567251	0.819591524126446	FALSE	45.1993501499405	0.838743536695504	-1.23349280063129	2.05849877731851	-0.599219593532182	0.552035664835063	0.996443910822679	FALSE	44.9375837315078	0.838743536695504
Bacteria;Bacteroidota;Bacteroidia;Bacteroidales;Bacteroidaceae;Prevotellamassilia;Prevotellamassilia_timonensis	1.33463560813889	-1.33579059468235	1.84796954499553	-0.722842320805446	0.473410958157981	0.997444297409245	FALSE	46.3201480950414	1.33463560813889	1.05346035506191	1.84796954499553	0.570063699325985	0.571389330974455	0.998594931969027	FALSE	46.3201480933935	1.33463560813889	-1.19495333659498	1.96933533120288	-0.606780022508965	0.546951150316169	0.998995726028431	FALSE	46.454525264465	1.33463560813889	-1.07070664032707	1.96974824315416	-0.543575375202543	0.589323844373676	0.964371412747828	FALSE	46.6183077031262	1.33463560813889	-2.802425725538	1.90576913800632	-1.47049591141438	0.148061640425879	0.677666738872293	FALSE	47.208714009398	1.33463560813889	-2.85757310249031	2.60663898402608	-1.09626730820877	0.278180061266768	0.996443910822679	FALSE	50.3267850386451	1.33463560813889
Bacteria;Bacteroidota;Bacteroidia;Bacteroidales;Bacteroidaceae;Prevotella;Prevotella_sp900290275	0.477464601371662	0.639468324138338	1.30269655524033	0.490880490599261	0.625969174356349	0.997444297409245	FALSE	43.6632264093331	0.477464601371662	0.808917909393255	1.30269655524033	0.620956512197135	0.537856491028244	0.998594931969027	FALSE	43.6632264100359	0.477464601371662	0.797055849871551	1.38653255298986	0.574855489799221	0.568359841935038	0.998995726028431	FALSE	43.3623012575943	0.477464601371662	-0.804445768729587	1.38874185884007	-0.57926227513693	0.565402229414211	0.964371412747828	FALSE	43.4690153815029	0.477464601371662	0.645911874291074	1.34847714405512	0.478993564806518	0.634326717243753	0.998962730565047	FALSE	43.7864337372258	0.477464601371662	-2.08306208294962	1.86076671303692	-1.11946439516316	0.269089279171035	0.996443910822679	FALSE	43.472746635319	0.477464601371662
Bacteria;Bacteroidota;Bacteroidia;Bacteroidales;Bacteroidaceae;Phocaeicola;[Phocaeicola_Garnier_p1_metabat2_high_PE.015.contigs]	0.361669017996303	2.8628044423636	1.66370886440523	1.72073642427038	0.0917431137334459	0.997444297409245	FALSE	47.9750965226738	0.361669017996303	0.568334841707482	1.66370886440523	0.341607148862947	0.734138376136176	0.998594931969027	FALSE	47.9750965233155	0.361669017996303	-0.28370557675548	1.77284853699522	-0.160028096498492	0.873532471014642	0.998995726028431	FALSE	47.8580836328023	0.361669017996303	0.894918595805646	1.77443802098364	0.504339168357967	0.616330285244472	0.964371412747828	FALSE	48.0031430482643	0.361669017996303	0.204606790443931	1.7199450773091	0.11896123495062	0.905799089403184	0.998962730565047	FALSE	48.3376194342979	0.361669017996303	-1.65047770133154	2.37074580069868	-0.69618501521552	0.489594386812794	0.996443910822679	FALSE	49.1178062265718	0.361669017996303
Bacteria;Firmicutes;Bacilli;Erysipelotrichales;Erysipelotrichaceae;Allobaculum;[Allobaculum_Belle_p1_metabat2_high_PE.034.contigs]	0.479717375895414	0.0322938956569759	0.363104620718061	0.088938266864004	0.929522630282446	0.997444297409245	FALSE	45.3447464561197	0.479717375895414	0.0433240102286001	0.363104620718061	0.119315502355559	0.905552455463265	0.998594931969027	FALSE	45.344746457026	0.479717375895414	-0.161990249821445	0.385747853195706	-0.419938175882109	0.676515243546839	0.998995726028431	FALSE	45.3119173269984	0.479717375895414	0.137992102039637	0.386537734479684	0.356995164328231	0.722752490252881	0.964371412747828	FALSE	45.3175217409152	0.479717375895414	-0.128347377475973	0.375952659238745	-0.341392391626807	0.734385258023795	0.998962730565047	FALSE	45.3431288805777	0.479717375895414	0.00352207629925627	0.517028779833412	0.00681214747927783	0.994594666808506	0.998778912522157	FALSE	45.2692753489008	0.479717375895414
Bacteria;Bacteroidota;Bacteroidia;Bacteroidales;Bacteroidaceae;Bacteroides;[Bacteroides_Freddie_p2_maxbin2_low_prob.021.contigs]	0.552999055148119	-0.28380956832294	1.52667888531947	-0.185899976119438	0.853297943539798	0.997444297409245	FALSE	48.5374577902979	0.552999055148119	1.06736833008895	1.52667888531947	0.699143965605831	0.487799009283161	0.998594931969027	FALSE	48.5374577899794	0.552999055148119	1.49592978765472	1.62687479359435	0.919511319214476	0.362384797024472	0.998995726028431	FALSE	48.4380825806783	0.552999055148119	-1.7455677674405	1.62827433352722	-1.07203542517261	0.28900173261184	0.837359894670623	FALSE	48.5733536350341	0.552999055148119	-1.7110935000168	1.57813632702033	-1.08424948511736	0.283572755454282	0.825504980744297	FALSE	48.8851716496394	0.552999055148119	1.09185286211539	2.17481762964265	0.502043411472067	0.617855690339647	0.996443910822679	FALSE	49.6628328371029	0.552999055148119
Bacteria;Proteobacteria;Gammaproteobacteria;Burkholderiales;Burkholderiaceae;NA;NA	1.46657258520002	-1.4711554730198	1.68295055678837	-0.874152521644639	0.386600488038111	0.997444297409245	FALSE	45.7548402815748	1.46657258520002	-1.37974783650834	1.68295055678837	-0.819838604849661	0.416558552649051	0.998594931969027	FALSE	45.7548402813991	1.46657258520002	1.59953641363226	1.79365264046945	0.89177602036346	0.377178480045713	0.998995726028431	FALSE	45.7594140587671	1.46657258520002	-1.19804967977913	1.79450244026861	-0.667622207078079	0.507713140934148	0.964371412747828	FALSE	45.964220143709	1.46657258520002	-2.91041197213316	1.73760721521077	-1.67495389444509	0.10065660197924	0.571843355741718	FALSE	46.5006648882891	1.46657258520002	0.822862081603843	2.38655255817213	0.344791099942955	0.731733769393615	0.996443910822679	FALSE	48.7759290439396	1.46657258520002
Bacteria;Bacteroidota;Bacteroidia;Bacteroidales;Bacteroidaceae;Phocaeicola;Phocaeicola_mediterraneensis	0.829886780354911	1.21145048214493	1.29413996390902	0.936104684137625	0.354189780524131	0.997444297409245	FALSE	45.2392009327191	0.829886780354911	1.19375589823022	1.29413996390902	0.922431832353288	0.361196990617175	0.998594931969027	FALSE	45.2392009324221	0.829886780354911	0.0696956905258506	1.37669556099259	0.0506253470270509	0.959848046522545	0.998995726028431	FALSE	45.0139771180029	0.829886780354911	-0.0072576145420718	1.37911600813125	-0.00526251199991952	0.995824364201854	0.999961053553627	FALSE	45.0756675757908	0.829886780354911	-0.255322872700254	1.33983020887944	-0.190563603513456	0.84971926026561	0.998962730565047	FALSE	45.2843881971364	0.829886780354911	-4.03059169400321	1.84751351821604	-2.18163042070466	0.0344094468733308	0.996443910822679	FALSE	44.9237612264523	0.829886780354911
Bacteria;Firmicutes_A;Clostridia;Lachnospirales;Lachnospiraceae;CAG-81;[CAG-81_Scooby_p2_metabat2_high_PE.042.contigs]	1.47216837889484	-1.76931330906827	0.98430282506605	-1.7975294431869	0.0787349184316468	0.997444297409245	FALSE	46.5853736237543	1.47216837889484	-1.58139457182392	0.98430282506605	-1.60661387080527	0.114897042475829	0.998594931969027	FALSE	46.5853736230428	1.47216837889484	-1.94103850153723	1.04675171304241	-1.8543447097837	0.0700487933512426	0.998995726028431	FALSE	46.4212289428998	1.47216837889484	-1.23602866474109	1.0486795401094	-1.17865240759073	0.244537936452644	0.768720974953468	FALSE	46.4605946785101	1.47216837889484	-1.65485187706178	1.01910623178813	-1.62382666835249	0.111158284797608	0.601265267768877	FALSE	46.6043656902308	1.47216837889484	-1.45603316166794	1.40447502155433	-1.03670990179416	0.305254842155732	0.996443910822679	FALSE	46.3047009844192	1.47216837889484
Bacteria;Bacteroidota;Bacteroidia;Bacteroidales;Tannerellaceae;Parabacteroides;Parabacteroides_johnsonii	0.325717550956435	4.11436693679513	1.54325667856902	2.66602892048403	0.0104258876159842	0.997444297409245	FALSE	48.0262046109188	0.325717550956435	1.89491992440761	1.54325667856902	1.22787087250105	0.225479520046136	0.998594931969027	FALSE	48.0262046097142	0.325717550956435	-0.0897211679183141	1.64433536639561	-0.0545637889641597	0.956712999331566	0.998995726028431	FALSE	47.8866837247582	0.325717550956435	0.830018507640184	1.64598389923765	0.504268910543179	0.616378346397163	0.964371412747828	FALSE	48.02263503205	0.325717550956435	0.338267127304109	1.59583104944505	0.211969260418727	0.833022276319136	0.998962730565047	FALSE	48.3381095213357	0.325717550956435	-1.56873111974256	2.20084010603282	-0.712787410335917	0.479363764439556	0.996443910822679	FALSE	48.9175414413227	0.325717550956435
Bacteria;Bacteroidota;Bacteroidia;NA;NA;NA;NA	1.5555570503924	-0.403451769229452	1.8410246535729	-0.21914522896066	0.827495137652744	0.997444297409245	FALSE	46.5426476656468	1.5555570503924	-1.52289153303903	1.8410246535729	-0.827197794490982	0.412346061245269	0.998594931969027	FALSE	46.5426476640607	1.5555570503924	-1.26212563092923	1.96201961348038	-0.64327880427779	0.523193727138139	0.998995726028431	FALSE	46.6384371733588	1.5555570503924	-2.71570011760623	1.96255657535196	-1.3837563470593	0.172996302231572	0.768474795087209	FALSE	46.8100161475099	1.5555570503924	-3.02378148936062	1.89922952284113	-1.59210956495517	0.11801329852256	0.610590544529768	FALSE	47.3615551576886	1.5555570503924	-3.01609581653125	2.60094948156671	-1.15961337884751	0.251699710838351	0.996443910822679	FALSE	50.1306634171804	1.5555570503924
Bacteria;Firmicutes_A;Clostridia;Oscillospirales;Ruminococcaceae;Fournierella;Fournierella_sp002161595	0.692022330880629	-1.39587531012586	1.52932527223148	-0.91273932071305	0.366449895468996	0.997444297409245	FALSE	43.1624629576276	0.692022330880629	0.969025982551278	1.52932527223148	0.633629745186483	0.529666053983235	0.998594931969027	FALSE	43.162462956105	0.692022330880629	1.84709002157467	1.62958967619688	1.13346939328027	0.26330356587518	0.998995726028431	FALSE	42.9574675891749	0.692022330880629	0.303989345577537	1.63112100723894	0.186368359078466	0.853028597323076	0.992738488859302	FALSE	43.1867801567785	0.692022330880629	-1.67584844047699	1.5811884833715	-1.05986633352126	0.295025777614078	0.825504980744297	FALSE	43.7202959168848	0.692022330880629	-1.45727287387811	2.17999160586118	-0.668476369340162	0.507253523829893	0.996443910822679	FALSE	44.8776197814046	0.692022330880629
Bacteria;Bacteroidota;Bacteroidia;Bacteroidales;Bacteroidaceae;Phocaeicola;Phocaeicola_dorei	0.687937788947904	0.691849662384909	1.62796779746983	0.424977486323855	0.672736326489033	0.997444297409245	FALSE	48.4058531206852	0.687937788947904	-0.374222358357907	1.62796779746983	-0.229870860430728	0.819160753600602	0.998594931969027	FALSE	48.4058531232564	0.687937788947904	-0.182389580068718	1.73462424298043	-0.105146449328609	0.916692594812944	0.998995726028431	FALSE	48.5749961439747	0.687937788947904	-1.68783449129026	1.73477506472542	-0.972941406416523	0.335393660623606	0.884449578933494	FALSE	48.6667222186678	0.687937788947904	-0.569772623303325	1.67752862471394	-0.339650015450845	0.735566945645929	0.998962730565047	FALSE	49.1609663908074	0.687937788947904	-1.69143383639791	2.28679367865587	-0.73965301381806	0.462840810869904	0.996443910822679	FALSE	51.9370777768766	0.687937788947904
Bacteria;Bacteroidota;Bacteroidia;Bacteroidales;Bacteroidaceae;Phocaeicola;[Phocaeicola_GCF_016902515.1]	0.472970950101331	1.14469419143423	0.943486484295155	1.21325976629054	0.231150869403223	0.997444297409245	FALSE	46.5525190131672	0.472970950101331	0.113371544111464	0.943486484295155	0.120162340424155	0.904871662726952	0.998594931969027	FALSE	46.5525190150197	0.472970950101331	0.247065183411177	1.00325522081892	0.246263541204905	0.806564475262506	0.998995726028431	FALSE	46.3979129698482	0.472970950101331	-0.0016054166069599	1.00512428319399	-0.00159723193818217	0.998732436308033	0.999961053553627	FALSE	46.4337398851772	0.472970950101331	-0.235679811806167	0.976856039834355	-0.241263607118743	0.81041000349615	0.998962730565047	FALSE	46.5673553392826	0.472970950101331	-0.659973606953618	1.34602354260078	-0.490313568868507	0.626228786901244	0.996443910822679	FALSE	46.2771080415438	0.472970950101331
Bacteria;Firmicutes_A;Clostridia;Peptostreptococcales;Peptostreptococcaceae;Clostridioides;Clostridioides_difficile	0.592835190496668	0.918429534561829	1.40556867300727	0.653422029246578	0.51664229983223	0.997444297409245	FALSE	47.3887990361211	0.592835190496668	0.913068821733555	1.40556867300727	0.64960811895445	0.519081910452391	0.998594931969027	FALSE	47.3887990358859	0.592835190496668	-0.382282002806535	1.49703259019661	-0.255359840066227	0.799555028564536	0.998995726028431	FALSE	47.1853968737386	0.592835190496668	-0.63757992427079	1.49896925724104	-0.425345564087352	0.672513713594629	0.964371412747828	FALSE	47.3018213954175	0.592835190496668	0.284308390234339	1.45431965249431	0.195492366307999	0.845839747093144	0.998962730565047	FALSE	47.5938795530023	0.592835190496668	-0.284206566346607	2.00731000292482	-0.141585786915072	0.888003215074777	0.996443910822679	FALSE	47.7222548273852	0.592835190496668
Bacteria;Firmicutes_A;Clostridia;Oscillospirales;Butyricicoccaceae;Agathobaculum;Agathobaculum_butyriciproducens	0.370333766797989	0.352327431721411	1.48966207207028	0.236515004528348	0.814038636830268	0.997444297409245	FALSE	48.0408468219631	0.370333766797989	0.512936859850759	1.48966207207028	0.344331019408916	0.732100122927197	0.998594931969027	FALSE	48.0408468232055	0.370333766797989	2.45397489480265	1.58665004950839	1.5466390308077	0.12853830298302	0.998995726028431	FALSE	47.8569852983102	0.370333766797989	0.539376750783052	1.58867249585923	0.339514124017947	0.735704598226335	0.964371412747828	FALSE	47.9656208912812	0.370333766797989	2.6445274544011	1.54127713855136	1.71580268613253	0.0926155068590562	0.570064412908328	FALSE	48.2358485467252	0.370333766797989	-1.03308259841483	2.12728226068229	-0.485634942531548	0.629418234808919	0.996443910822679	FALSE	48.3793578401238	0.370333766797989
Bacteria;Bacteroidota;Bacteroidia;Bacteroidales;Muribaculaceae;CAG-279;[CAG-279_Cinder_p2_maxbin2_low_prob.016.contigs]	0.586992581646947	0.0719044475737613	1.45031964493354	0.0495783449013795	0.960690958684082	0.997444297409245	FALSE	42.4481229400942	0.586992581646947	0.204326948328655	1.45031964493354	0.140884079618199	0.888627978542148	0.998594931969027	FALSE	42.4481229408395	0.586992581646947	0.37980615772545	1.54502920274019	0.245824581860229	0.80701079204876	0.998995726028431	FALSE	42.1624117748811	0.586992581646947	-1.32587646470232	1.54681377344898	-0.857166187333578	0.396175563240487	0.89680510306274	FALSE	42.3697430496748	0.586992581646947	-1.36208741243544	1.50022593196281	-0.907921522629168	0.368995469210061	0.857970299251239	FALSE	42.869433532156	0.586992581646947	-2.45892392564675	2.07011752226561	-1.1878185171611	0.241360574660827	0.996443910822679	FALSE	43.4301577021707	0.586992581646947
Bacteria;Proteobacteria;Gammaproteobacteria;Enterobacterales;Succinivibrionaceae;Anaerobiospirillum;[Anaerobiospirillum_Garnier_p2_maxbin2_low_prob.009.contigs]	0.613120486426705	-0.345507452987021	1.60487142466276	-0.215286687567276	0.830354866319411	0.997444297409245	FALSE	53.9999999984327	0.613120486426705	-1.39650654855906	1.60487142466276	-0.870167246483636	0.38806079178985	0.998594931969027	FALSE	53.9999999990591	0.613120486426705	-0.179110922153111	1.70936043646724	-0.104782419396159	0.916936696561313	0.998995726028431	FALSE	53.9999999989391	0.613120486426705	0.00174025918084503	1.70936043646724	0.00101807620190488	0.99919144463518	0.999961053553627	FALSE	53.9999999985426	0.613120486426705	-1.69120594960921	1.65139907199183	-1.02410494125406	0.310351692878595	0.844106801278173	FALSE	53.9999999988694	0.613120486426705	-1.3745262326214	2.23600491370698	-0.614724155656097	0.541318637563911	0.996443910822679	FALSE	53.9999999988384	0.613120486426705
Bacteria;Actinobacteriota;Actinomycetia;Actinomycetales;Bifidobacteriaceae;Bifidobacterium;Bifidobacterium_choerinum	0.211635770076252	1.24304930157224	1.15294540831503	1.07815104913674	0.286384645707028	0.997444297409245	FALSE	47.7344429687226	0.211635770076252	1.19404673014233	1.15294540831503	1.03564897481778	0.305584195752363	0.998594931969027	FALSE	47.7344429676999	0.211635770076252	1.07957555650162	1.22712194581243	0.879762243830523	0.383414201979936	0.998995726028431	FALSE	47.5351065563099	0.211635770076252	1.4685786819671	1.22908505201498	1.19485521328202	0.238062612882589	0.768720974953468	FALSE	47.6052182164396	0.211635770076252	2.47468751987155	1.19347203257768	2.07351948962446	0.0435346748762388	0.435654348365405	FALSE	47.8139090047207	0.211635770076252	1.12080023786715	1.64684344396772	0.680574854867091	0.499437688150584	0.996443910822679	FALSE	47.6015406059811	0.211635770076252
Bacteria;Firmicutes_A;Clostridia;Lachnospirales;Lachnospiraceae;Hungatella;Hungatella_sp005845265	0.704081522166337	-0.607291437529667	1.62959565739855	-0.372663878166646	0.711031132950867	0.997444297409245	FALSE	48.2364703632264	0.704081522166337	-0.44321182490224	1.62959565739855	-0.271976562339258	0.786800812872635	0.998594931969027	FALSE	48.2364703630621	0.704081522166337	-0.0483534695553235	1.73632390504781	-0.0278481851310986	0.977898456399504	0.998995726028431	FALSE	48.1006534851017	0.704081522166337	-0.51136424118283	1.73806989621373	-0.294213853134907	0.769856999363179	0.964371412747828	FALSE	48.232164247617	0.704081522166337	0.450990827529764	1.68512312410212	0.267630786783051	0.790117551269329	0.998962730565047	FALSE	48.5373433551788	0.704081522166337	-1.98601418874314	2.32401534070914	-0.854561565904785	0.396944984616837	0.996443910822679	FALSE	49.0931575563868	0.704081522166337
Bacteria;Firmicutes_C;Negativicutes;Acidaminococcales;Acidaminococcaceae;Phascolarctobacterium_A;NA	0.499320724025078	-0.0885640567437201	0.981826436043925	-0.0902033735214662	0.928502536220546	0.997444297409245	FALSE	47.798990353705	0.499320724025078	0.0151170022523639	0.981826436043925	0.0153968172962167	0.987779690564687	0.998594931969027	FALSE	47.7989903533993	0.499320724025078	-0.0661923737941177	1.04498558465331	-0.0633428582807464	0.949758733894176	0.998995726028431	FALSE	47.6017079264757	0.499320724025078	-1.47839559176191	1.04666018357338	-1.41248861374907	0.164301623076545	0.768474795087209	FALSE	47.6708018028482	0.499320724025078	-1.54824590849797	1.01634131867672	-1.52335232273523	0.134249161937354	0.656533572762128	FALSE	47.8768554656979	0.499320724025078	0.651880452525352	1.402413218553	0.464827658425779	0.644171396637524	0.996443910822679	FALSE	47.6645591055445	0.499320724025078
Bacteria;Firmicutes_A;Clostridia;Lachnospirales;Lachnospiraceae;Sellimonas;Sellimonas_sp002161525	0.568763086492458	-0.282737578023713	1.3714115586611	-0.206165374819904	0.837545091335731	0.997444297409245	FALSE	47.3800135500533	0.568763086492458	-0.20060402313319	1.3714115586611	-0.146275581437449	0.884324440262784	0.998594931969027	FALSE	47.3800135497949	0.568763086492458	-0.264574322760839	1.4605281626768	-0.181149757684876	0.857026143446673	0.998995726028431	FALSE	47.1715474907752	0.568763086492458	-0.568915226438725	1.46248617091935	-0.389005542583075	0.699018474150864	0.964371412747828	FALSE	47.2820303200386	0.568763086492458	1.61388351544784	1.4190933248108	1.13726383404911	0.261124789698204	0.821473373593861	FALSE	47.5648542842683	0.568763086492458	-0.216802400958017	1.95876632499359	-0.110683136723175	0.912332748643361	0.996443910822679	FALSE	47.6249629893995	0.568763086492458
[truncated: 15 more columns]
